# Supplementary material for: Multi-species, multi-transcription factor binding highlights conserved control of tissue-specific biological pathways
Source: eLife. 2014 Oct 3;3:e02626. doi: 10.7554/eLife.02626 (PMC4359374; doi:10.7554/eLife.02626)
Supplement: Figure 2—source data 1. — File coordinates are for the hg18 assembly. DOI: http://dx.doi.org/10.7554/eLife.02626.009 [file elife02626s002.xlsx]

## Sheet: Figure 2-source data 1_hg18
chr	start_hg18	stop_hg18	CRM_or_singleton_name	CRM_status	shared_status_hsap_mmul_mmus_rnor_cfam
chr4	140676500	140676767	FOXA1:4:140676500:140676767	0	11000
chr13	48799376	48799612	CRM:7837:22:13:48799376:48799612	1	10000
chr15	33844317	33844452	HNF6:15:33844317:33844452	0	10000
chr3	4423669	4423958	CRM:1150:22:3:4423669:4423958	1	10100
chr2	208907260	208907456	HNF4A:2:208907260:208907456	0	10000
chr9	3167415	3167683	CRM:760:22:9:3167415:3167683	1	10000
chr10	15249541	15249647	FOXA1:10:15249541:15249647	0	10000
chr12	116435659	116435921	HNF4A:12:116435659:116435921	0	10000
chr14	24400498	24400709	CEBPA:14:24400498:24400709	0	11000
chr1	120338996	120339553	CRM:27607:22:1:120338996:120339553	1	10000
chr5	16642076	16642200	FOXA1:5:16642076:16642200	0	10000
chr7	113829967	113830183	HNF6:7:113829967:113830183	0	10000
chr7	27052935	27053104	HNF6:7:27052935:27053104	0	10000
chr5	116915454	116915601	HNF6:5:116915454:116915601	0	11000
chr18	30812242	30812497	HNF6:18:30812242:30812497	0	10000
chr18	23067170	23067444	CRM:2638:22:18:23067170:23067444	1	10000
chr1	212414569	212415140	CRM:30976:22:1:212414569:212415140	1	10000
chr5	162796597	162797125	CRM:25347:22:5:162796597:162797125	1	11000
chr6	107759683	107759979	CRM:19613:22:6:107759683:107759979	1	10000
chr5	69917203	69917366	FOXA1:5:69917203:69917366	0	10000
chr13	97611656	97611928	FOXA1:13:97611656:97611928	0	10100
chr10	15344035	15344389	CRM:10020:22:10:15344035:15344389	1	10000
chr1	180632522	180632652	FOXA1:1:180632522:180632652	0	11001
chr3	69392852	69393046	CEBPA:3:69392852:69393046	0	10000
chr21	34389135	34389353	CRM:305:22:21:34389135:34389353	1	10100
chr6	139376020	139376381	CRM:24779:22:6:139376020:139376381	1	10000
chr11	76577104	76577228	CEBPA:11:76577104:76577228	0	10000
chr6	58885117	58885234	HNF6:6:58885117:58885234	0	10000
chr3	15217875	15218096	HNF6:3:15217875:15218096	0	10000
chr8	124662598	124662710	HNF4A:8:124662598:124662710	0	10000
chr12	120595521	120595840	CRM:24201:22:12:120595521:120595840	1	10000
chr9	35900965	35901295	CRM:6956:22:9:35900965:35901295	1	10000
chr10	99235708	99235976	HNF6:10:99235708:99235976	0	11000
chr2	241452637	241452934	CRM:31740:22:2:241452637:241452934	1	10000
chr3	4893982	4894404	CRM:1380:22:3:4893982:4894404	1	11000
chrX	54462808	54463015	FOXA1:X:54462808:54463015	0	10000
chr14	68009554	68009815	FOXA1:14:68009554:68009815	0	11000
chr15	83269066	83269312	CEBPA:15:83269066:83269312	0	10000
chr18	75575708	75575893	HNF4A:18:75575708:75575893	0	10101
chr22	41666300	41666476	FOXA1:22:41666300:41666476	0	10000
chr17	57499424	57499605	FOXA1:17:57499424:57499605	0	10000
chr8	337604	337742	HNF4A:8:337604:337742	0	10000
chr9	15501223	15501321	FOXA1:9:15501223:15501321	0	11100
chr17	3869596	3869800	HNF6:17:3869596:3869800	0	11000
chr22	37216850	37217189	CRM:6329:22:22:37216850:37217189	1	11000
chr6	54170863	54171306	CRM:15279:22:6:54170863:54171306	1	11001
chr19	2585551	2585910	CRM:400:22:19:2585551:2585910	1	10001
chr7	61089188	61089263	HNF6:7:61089188:61089263	0	10000
chr8	43937992	43938042	HNF6:8:43937992:43938042	0	10000
chr6	16779549	16779861	HNF6:6:16779549:16779861	0	10000
chr5	53386747	53386909	CRM:7761:22:5:53386747:53386909	1	10000
chr17	7023261	7024107	CRM:1516:22:17:7023261:7024107	1	10000
chr20	42167225	42167374	FOXA1:20:42167225:42167374	0	11000
chr2	150132897	150133290	CRM:28612:22:2:150132897:150133290	1	10000
chr1	10648627	10648874	CRM:4685:22:1:10648627:10648874	1	10000
chr12	76811872	76812202	CRM:15969:22:12:76811872:76812202	1	10001
chr5	148377562	148377772	FOXA1:5:148377562:148377772	0	10000
chr3	178880643	178880840	CEBPA:3:178880643:178880840	0	10000
chr3	30642398	30642926	CRM:6436:22:3:30642398:30642926	1	10000
chr22	18303024	18303150	HNF4A:22:18303024:18303150	0	10000
chr4	186040390	186040794	CRM:26666:22:4:186040390:186040794	1	10000
chrX	71702981	71703392	HNF6:X:71702981:71703392	0	10000
chr2	163172682	163173095	CRM:29348:22:2:163172682:163173095	1	10000
chr17	19382254	19382820	CRM:4968:22:17:19382254:19382820	1	10000
chr14	88951737	88952000	CRM:15332:22:14:88951737:88952000	1	10001
chr22	27749143	27749542	CRM:2516:22:22:27749143:27749542	1	10001
chrX	152021547	152021952	CRM:13219:22:X:152021547:152021952	1	10000
chr1	19228584	19228799	CEBPA:1:19228584:19228799	0	10000
chr2	204179013	204179338	CRM:30601:22:2:204179013:204179338	1	11000
chr15	50866131	50866324	HNF4A:15:50866131:50866324	0	11101
chr6	20555829	20556122	CRM:5877:22:6:20555829:20556122	1	10000
chr1	67762755	67763067	CRM:22098:22:1:67762755:67763067	1	10000
chr10	115184170	115184321	FOXA1:10:115184170:115184321	0	10000
chr17	19405743	19406226	CRM:5067:22:17:19405743:19406226	1	10000
chr3	173160233	173160479	CRM:27949:22:3:173160233:173160479	1	10000
chr3	3196195	3196555	CRM:1122:22:3:3196195:3196555	1	11110
chr14	69854771	69855219	CRM:12046:22:14:69854771:69855219	1	11000
chr12	1973234	1973791	CRM:768:22:12:1973234:1973791	1	11000
chr1	98900231	98900424	HNF4A:1:98900231:98900424	0	11000
chr6	31728434	31728827	HNF4A:6:31728434:31728827	0	10100
chr1	121173192	121173319	HNF6:1:121173192:121173319	0	10000
chr20	45405243	45405733	CRM:7919:22:20:45405243:45405733	1	10000
chr22	16923370	16923927	CRM:251:22:22:16923370:16923927	1	10100
chr20	18913173	18913412	HNF4A:20:18913173:18913412	0	10000
chr3	126060272	126060626	HNF6:3:126060272:126060626	0	10000
chr3	65569017	65569134	CEBPA:3:65569017:65569134	0	10000
chr17	38283321	38283550	HNF4A:17:38283321:38283550	0	10000
chr14	73670738	73670984	CRM:13442:22:14:73670738:73670984	1	10100
chr3	185442340	185442582	HNF4A:3:185442340:185442582	0	11000
chr16	76888457	76888803	CRM:22033:22:16:76888457:76888803	1	10001
chr19	50129085	50129202	CEBPA:19:50129085:50129202	0	10000
chr7	29237153	29237582	CRM:9932:22:7:29237153:29237582	1	10001
chr11	13451258	13451421	CRM:9875:22:11:13451258:13451421	1	10000
chr13	51115997	51116263	HNF6:13:51115997:51116263	0	10000
chr14	22789042	22789184	CEBPA:14:22789042:22789184	0	10000
chr8	12853303	12853455	FOXA1:8:12853303:12853455	0	10000
chr7	116041856	116042056	HNF4A:7:116041856:116042056	0	10000
chr5	155882286	155882593	CRM:24678:22:5:155882286:155882593	1	10000
chr8	125099100	125099324	CRM:22884:22:8:125099100:125099324	1	10000
chr11	111126594	111126797	HNF4A:11:111126594:111126797	0	10000
chr2	233129581	233129695	CEBPA:2:233129581:233129695	0	10000
chr17	55235142	55235421	HNF6:17:55235142:55235421	0	10000
chr4	136796975	136797268	HNF6:4:136796975:136797268	0	10000
chr9	133583371	133583674	HNF4A:9:133583371:133583674	0	10000
chr9	132481843	132482087	HNF4A:9:132481843:132482087	0	11000
chr12	1761680	1761977	CEBPA:12:1761680:1761977	0	10000
chr1	12520564	12520748	HNF6:1:12520564:12520748	0	11000
chr5	36454142	36454438	CRM:4791:22:5:36454142:36454438	1	10000
chr7	39571791	39572028	FOXA1:7:39571791:39572028	0	10000
chr7	96267405	96267678	CRM:22732:22:7:96267405:96267678	1	10000
chr1	218979281	218979565	CRM:31074:22:1:218979281:218979565	1	10000
chr6	78539890	78540168	CRM:16922:22:6:78539890:78540168	1	10000
chr18	45409417	45409935	CRM:6201:22:18:45409417:45409935	1	10001
chr4	26023805	26024032	CRM:7950:22:4:26023805:26024032	1	10000
chr6	140406364	140406606	CRM:25158:22:6:140406364:140406606	1	10000
chr9	139759231	139759457	FOXA1:9:139759231:139759457	0	10000
chr2	197212494	197212660	FOXA1:2:197212494:197212660	0	10000
chr1	237190409	237190571	HNF6:1:237190409:237190571	0	10000
chr6	16870978	16871566	HNF6:6:16870978:16871566	0	10100
chr12	123410633	123411082	CRM:24866:22:12:123410633:123411082	1	11110
chr12	38021276	38021471	HNF4A:12:38021276:38021471	0	10000
chr9	96441589	96441920	HNF4A:9:96441589:96441920	0	11101
chr17	32825444	32825643	CEBPA:17:32825444:32825643	0	10110
chr10	51664423	51664538	FOXA1:10:51664423:51664538	0	10000
chr2	225482912	225483254	CRM:31155:22:2:225482912:225483254	1	10000
chr16	85966599	85966770	HNF4A:16:85966599:85966770	0	10001
chr15	70360266	70360486	HNF4A:15:70360266:70360486	0	11000
chr5	58875572	58875773	CEBPA:5:58875572:58875773	0	10000
chr10	73518831	73518977	CEBPA:10:73518831:73518977	0	10000
chr3	42846962	42847103	CRM:9171:22:3:42846962:42847103	1	10000
chr1	171385741	171385914	CEBPA:1:171385741:171385914	0	10000
chr1	57199993	57200257	HNF6:1:57199993:57200257	0	11111
chr9	83619101	83619677	CRM:13184:22:9:83619101:83619677	1	11011
chr20	57013491	57013636	HNF4A:20:57013491:57013636	0	11000
chr2	109432320	109432667	CRM:25398:22:2:109432320:109432667	1	10000
chr5	142930100	142930358	CRM:22496:22:5:142930100:142930358	1	10000
chr13	73281789	73281916	FOXA1:13:73281789:73281916	0	10000
chr8	96041758	96041923	HNF4A:8:96041758:96041923	0	11111
chr13	93604599	93605031	CRM:12226:22:13:93604599:93605031	1	10000
chr9	115040887	115041313	CRM:21121:22:9:115040887:115041313	1	11100
chr7	35653447	35653746	CRM:10995:22:7:35653447:35653746	1	10000
chr10	51716241	51716547	CRM:15940:22:10:51716241:51716547	1	10000
chr6	145388374	145388709	CRM:26067:22:6:145388374:145388709	1	10000
chr14	38555178	38555409	CEBPA:14:38555178:38555409	0	10000
chr12	101373088	101373379	CRM:19788:22:12:101373088:101373379	1	11111
chr11	100153165	100153404	HNF6:11:100153165:100153404	0	10000
chr8	30527730	30528213	CRM:9370:22:8:30527730:30528213	1	10000
chr11	12806612	12807022	CRM:9696:22:11:12806612:12807022	1	10001
chr6	9805686	9805781	FOXA1:6:9805686:9805781	0	10000
chr5	167973623	167973965	HNF4A:5:167973623:167973965	0	11100
chr7	61662880	61662932	HNF6:7:61662880:61662932	0	10000
chr1	9417767	9418219	CRM:3877:22:1:9417767:9418219	1	11000
chr1	144781158	144781754	CRM:28357:22:1:144781158:144781754	1	10000
chr8	66746641	66746867	HNF6:8:66746641:66746867	0	10000
chr8	64376	64558	HNF4A:8:64376:64558	0	10000
chr9	139216803	139217080	CRM:27126:22:9:139216803:139217080	1	10000
chr9	114305382	114305525	HNF4A:9:114305382:114305525	0	10000
chr7	75801167	75801398	CRM:20098:22:7:75801167:75801398	1	10100
chr2	101739823	101739989	HNF6:2:101739823:101739989	0	10000
chr7	16920996	16921265	HNF4A:7:16920996:16921265	0	10000
chr10	120830361	120830572	HNF4A:10:120830361:120830572	0	10000
chr7	75393960	75394586	CRM:19704:22:7:75393960:75394586	1	11001
chr14	64175870	64176067	HNF4A:14:64175870:64176067	0	10000
chr3	10705381	10705737	CRM:2063:22:3:10705381:10705737	1	10000
chr12	103206530	103206899	CRM:20288:22:12:103206530:103206899	1	10100
chr19	12372978	12373314	CRM:3189:22:19:12372978:12373314	1	10000
chr8	30559595	30560045	CRM:9438:22:8:30559595:30560045	1	11000
chr21	44410341	44410530	FOXA1:21:44410341:44410530	0	11000
chr7	150152352	150152578	CEBPA:7:150152352:150152578	0	10000
chr2	20496005	20496338	CRM:6989:22:2:20496005:20496338	1	11001
chr3	49106661	49107116	CRM:11375:22:3:49106661:49107116	1	11100
chr1	203274195	203274540	CRM:30675:22:1:203274195:203274540	1	10000
chr15	60861222	60861478	CRM:11095:22:15:60861222:60861478	1	10000
chr7	155203989	155204263	HNF6:7:155203989:155204263	0	10000
chr7	26410819	26411028	CRM:9296:22:7:26410819:26411028	1	10000
chr4	102039099	102039338	CRM:19401:22:4:102039099:102039338	1	10000
chr6	135396009	135396413	HNF6:6:135396009:135396413	0	10000
chr12	61903203	61903521	CRM:13969:22:12:61903203:61903521	1	10000
chr6	126322926	126323263	CRM:22178:22:6:126322926:126323263	1	10000
chr3	128792226	128792353	CEBPA:3:128792226:128792353	0	10000
chr7	29210707	29211042	CRM:9828:22:7:29210707:29211042	1	11001
chr17	64114537	64114650	FOXA1:17:64114537:64114650	0	10000
chr6	23998900	23999073	CEBPA:6:23998900:23999073	0	10000
chr7	113843514	113843736	CRM:26928:22:7:113843514:113843736	1	11100
chr6	75986857	75987122	CRM:16788:22:6:75986857:75987122	1	10000
chr11	51439393	51439448	HNF6:11:51439393:51439448	0	10000
chr5	122545767	122546042	CRM:18796:22:5:122545767:122546042	1	10000
chr15	63213361	63213546	HNF6:15:63213361:63213546	0	10000
chr12	12665699	12666002	CRM:2568:22:12:12665699:12666002	1	11000
chr6	144201298	144201523	HNF4A:6:144201298:144201523	0	10000
chr9	89417934	89418312	CRM:14370:22:9:89417934:89418312	1	11101
chr4	69570779	69571198	CRM:13445:22:4:69570779:69571198	1	10000
chr9	126945567	126945740	FOXA1:9:126945567:126945740	0	10000
chr16	62049300	62049588	CRM:18728:22:16:62049300:62049588	1	10000
chr1	222005496	222005867	CRM:31202:22:1:222005496:222005867	1	10000
chr1	113599511	113599869	CRM:26754:22:1:113599511:113599869	1	10001
chr5	667195	667736	CRM:695:22:5:667195:667736	1	10000
chr2	227374058	227374237	FOXA1:2:227374058:227374237	0	10000
chr8	361270	361473	CEBPA:8:361270:361473	0	10000
chr3	95164428	95164647	HNF4A:3:95164428:95164647	0	10000
chr12	26674914	26675334	CRM:5782:22:12:26674914:26675334	1	11000
chr5	95612304	95612572	HNF4A:5:95612304:95612572	0	11000
chr18	59137539	59137653	HNF6:18:59137539:59137653	0	11000
chr13	29966765	29966923	CEBPA:13:29966765:29966923	0	10000
chr4	37811899	37812119	CRM:9032:22:4:37811899:37812119	1	10100
chr1	152229599	152229997	CRM:29157:22:1:152229599:152229997	1	10110
chr2	37913363	37913509	FOXA1:2:37913363:37913509	0	10000
chr21	16873869	16874097	HNF6:21:16873869:16874097	0	11001
chr5	178982325	178982548	CEBPA:5:178982325:178982548	0	10001
chr14	63644707	63644855	CEBPA:14:63644707:63644855	0	10000
chr10	63332732	63332914	CEBPA:10:63332732:63332914	0	11111
chr10	133496774	133497081	CRM:28673:22:10:133496774:133497081	1	10000
chr4	17198224	17198484	HNF6:4:17198224:17198484	0	11001
chr6	36717335	36717657	HNF4A:6:36717335:36717657	0	11000
chr1	45740354	45740690	CRM:16450:22:1:45740354:45740690	1	10000
chr10	134182131	134182292	HNF4A:10:134182131:134182292	0	10000
chr16	635221	635301	FOXA1:16:635221:635301	0	11000
chr1	1868828	1869143	HNF4A:1:1868828:1869143	0	10000
chr2	44607059	44607332	HNF4A:2:44607059:44607332	0	10000
chr3	160983506	160983857	CRM:27124:22:3:160983506:160983857	1	10000
chr11	63288888	63289271	HNF4A:11:63288888:63289271	0	11000
chr7	102780592	102780895	HNF6:7:102780592:102780895	0	11000
chr6	109223062	109223401	CRM:20046:22:6:109223062:109223401	1	11000
chr19	63670141	63670249	FOXA1:19:63670141:63670249	0	10000
chr2	177721854	177722210	HNF6:2:177721854:177722210	0	10000
chr17	59511489	59511704	HNF4A:17:59511489:59511704	0	10000
chr10	133166701	133167015	HNF4A:10:133166701:133167015	0	10000
chr16	84116746	84116914	HNF4A:16:84116746:84116914	0	10000
chr1	55291585	55292200	CRM:18907:22:1:55291585:55292200	1	11110
chr3	99985428	99985982	CRM:18726:22:3:99985428:99985982	1	10000
chr4	93153595	93153999	CRM:18416:22:4:93153595:93153999	1	10000
chr2	149191367	149191678	HNF6:2:149191367:149191678	0	10000
chr16	88128935	88129316	CRM:24807:22:16:88128935:88129316	1	10000
chrX	152039326	152039507	CEBPA:X:152039326:152039507	0	10000
chr16	2504658	2504844	CEBPA:16:2504658:2504844	0	10000
chr16	49713223	49713315	HNF6:16:49713223:49713315	0	11000
chr3	128343493	128343780	FOXA1:3:128343493:128343780	0	10000
chr2	46829705	46829911	FOXA1:2:46829705:46829911	0	10000
chrX	22914706	22914903	HNF6:X:22914706:22914903	0	10000
chr17	38894095	38894333	HNF6:17:38894095:38894333	0	11000
chr5	179199105	179199680	CRM:27098:22:5:179199105:179199680	1	10001
chr13	40090201	40090330	CEBPA:13:40090201:40090330	0	10000
chr2	136458957	136459272	HNF6:2:136458957:136459272	0	11110
chr19	35901897	35902350	HNF6:19:35901897:35902350	0	11001
chr7	75526055	75526314	CRM:19851:22:7:75526055:75526314	1	10000
chr5	81481275	81481368	HNF6:5:81481275:81481368	0	10000
chr3	65836139	65836478	HNF6:3:65836139:65836478	0	11000
chr2	242671593	242671941	CRM:31798:22:2:242671593:242671941	1	10000
chr1	239025	239327	HNF4A:1:239025:239327	0	10000
chr17	73859033	73859550	CRM:19696:22:17:73859033:73859550	1	11111
chr5	177234931	177235207	FOXA1:5:177234931:177235207	0	10000
chr8	71875252	71875529	CRM:16153:22:8:71875252:71875529	1	10000
chr10	71663155	71663487	CRM:18774:22:10:71663155:71663487	1	11100
chr3	72793010	72793167	HNF4A:3:72793010:72793167	0	10000
chr2	230004353	230004596	HNF6:2:230004353:230004596	0	10000
chr12	54510236	54510462	HNF4A:12:54510236:54510462	0	10000
chr1	105572586	105572707	HNF4A:1:105572586:105572707	0	10000
chr4	14448605	14448797	CEBPA:4:14448605:14448797	0	10000
chr19	51968192	51968543	HNF6:19:51968192:51968543	0	10000
chr1	24588421	24588665	HNF4A:1:24588421:24588665	0	10000
chr9	107093556	107093877	CRM:18860:22:9:107093556:107093877	1	10000
chr7	101921197	101921276	FOXA1:7:101921197:101921276	0	10000
chr6	51652190	51652360	FOXA1:6:51652190:51652360	0	10000
chr4	13593995	13594486	HNF4A:4:13593995:13594486	0	10000
chr5	167709973	167710188	HNF4A:5:167709973:167710188	0	10000
chr12	70519507	70519628	FOXA1:12:70519507:70519628	0	10100
chr1	225349010	225349269	HNF4A:1:225349010:225349269	0	10000
chr1	145177484	145177665	CRM:28447:22:1:145177484:145177665	1	10000
chr17	7475503	7475663	CRM:1679:22:17:7475503:7475663	1	10000
chr4	4594575	4594815	HNF4A:4:4594575:4594815	0	10100
chr6	108251889	108252253	CRM:19715:22:6:108251889:108252253	1	11000
chr9	125525316	125525649	HNF4A:9:125525316:125525649	0	11000
chr12	42680529	42680710	HNF4A:12:42680529:42680710	0	10000
chr2	102032852	102033325	CRM:24371:22:2:102032852:102033325	1	10000
chr18	63418590	63418705	FOXA1:18:63418590:63418705	0	10000
chr10	95462465	95462578	FOXA1:10:95462465:95462578	0	10000
chr9	127387642	127388312	CRM:24440:22:9:127387642:127388312	1	11100
chr12	79802959	79803128	HNF6:12:79802959:79803128	0	10000
chr4	48388894	48389021	HNF4A:4:48388894:48389021	0	10000
chr10	123851912	123852329	HNF4A:10:123851912:123852329	0	10000
chr13	96726144	96726628	CRM:13000:22:13:96726144:96726628	1	10000
chr12	112108947	112109186	CRM:22608:22:12:112108947:112109186	1	10000
chr14	47040687	47040862	CEBPA:14:47040687:47040862	0	10000
chr7	65439757	65439963	CEBPA:7:65439757:65439963	0	10000
chr4	100297286	100298137	CRM:18951:22:4:100297286:100298137	1	11000
chr3	45555170	45555446	CRM:10043:22:3:45555170:45555446	1	10000
chr8	134379303	134379616	CRM:24582:22:8:134379303:134379616	1	10000
chrX	118378153	118378329	CEBPA:X:118378153:118378329	0	10000
chrY	23552683	23552967	CRM:909:22:Y:23552683:23552967	1	10000
chr1	148249313	148249558	CRM:28740:22:1:148249313:148249558	1	10000
chr21	38433690	38434018	CRM:884:22:21:38433690:38434018	1	10000
chr4	170808290	170808635	CRM:25635:22:4:170808290:170808635	1	10000
chr6	135417555	135418044	CRM:23847:22:6:135417555:135418044	1	10100
chr15	88536252	88536810	CRM:18421:22:15:88536252:88536810	1	11111
chr15	62722196	62722467	HNF4A:15:62722196:62722467	0	10001
chr8	27983368	27983729	CRM:8282:22:8:27983368:27983729	1	10000
chr5	52814752	52815250	CRM:7532:22:5:52814752:52815250	1	11000
chr8	29030110	29030495	CRM:8719:22:8:29030110:29030495	1	11000
chr3	43394520	43394700	CRM:9547:22:3:43394520:43394700	1	10000
chr1	61561033	61561443	CRM:21064:22:1:61561033:61561443	1	10000
chrY	57312495	57312547	HNF6:Y:57312495:57312547	0	10000
chr8	98641546	98641680	HNF6:8:98641546:98641680	0	10000
chrX	2582783	2583361	CRM:2074:22:X:2582783:2583361	1	11000
chr12	119933197	119933314	HNF4A:12:119933197:119933314	0	10000
chr19	40455965	40456140	CEBPA:19:40455965:40456140	0	11111
chrX	38664013	38664479	CRM:5543:22:X:38664013:38664479	1	11001
chr1	48909886	48910212	CRM:17246:22:1:48909886:48910212	1	11000
chr3	49179629	49179931	CRM:11399:22:3:49179629:49179931	1	10000
chr10	98613958	98614136	HNF6:10:98613958:98614136	0	10000
chr22	34882106	34882295	HNF6:22:34882106:34882295	0	10000
chr8	131844295	131844622	HNF6:8:131844295:131844622	0	10000
chr2	172963069	172963191	HNF4A:2:172963069:172963191	0	10000
chr1	172150138	172150397	HNF4A:1:172150138:172150397	0	11000
chr17	68476562	68476818	HNF4A:17:68476562:68476818	0	10000
chr22	39437582	39437761	FOXA1:22:39437582:39437761	0	10100
chr1	153226484	153226785	CEBPA:1:153226484:153226785	0	11111
chr17	37318017	37318213	HNF4A:17:37318017:37318213	0	10111
chr6	7087538	7087918	CRM:1978:22:6:7087538:7087918	1	11110
chr12	4005180	4005427	HNF4A:12:4005180:4005427	0	11001
chr4	156950528	156950758	HNF4A:4:156950528:156950758	0	10000
chr18	16764997	16765121	HNF6:18:16764997:16765121	0	10000
chr6	43383367	43383848	HNF4A:6:43383367:43383848	0	11000
chr17	43096770	43096959	CRM:12878:22:17:43096770:43096959	1	10000
chr6	118897056	118897186	FOXA1:6:118897056:118897186	0	11010
chr4	70445214	70445867	CRM:14053:22:4:70445214:70445867	1	10000
chr14	86302705	86302862	CEBPA:14:86302705:86302862	0	10000
chr2	138416821	138417075	CRM:28168:22:2:138416821:138417075	1	10000
chr10	105605827	105606514	CRM:26390:22:10:105605827:105606514	1	11111
chr12	55833506	55833833	CRM:13085:22:12:55833506:55833833	1	10000
chr4	69885794	69886093	CRM:13663:22:4:69885794:69886093	1	10000
chr17	35590605	35590773	HNF4A:17:35590605:35590773	0	11001
chr5	141859488	141859992	CRM:21937:22:5:141859488:141859992	1	11000
chr7	151468190	151468334	CRM:29967:22:7:151468190:151468334	1	10000
chr1	53073151	53073478	CEBPA:1:53073151:53073478	0	10000
chr22	31199258	31199623	HNF6:22:31199258:31199623	0	11000
chr1	187419997	187420220	HNF6:1:187419997:187420220	0	10000
chr22	41744406	41744813	CRM:8075:22:22:41744406:41744813	1	10000
chr8	65526080	65526341	CRM:15189:22:8:65526080:65526341	1	10000
chr7	24763273	24763764	CRM:8894:22:7:24763273:24763764	1	11000
chr19	50926128	50926390	HNF6:19:50926128:50926390	0	11000
chr7	75575007	75575205	CEBPA:7:75575007:75575205	0	10000
chr5	179234539	179234744	HNF6:5:179234539:179234744	0	11000
chr16	11744859	11745422	CRM:8583:22:16:11744859:11745422	1	10100
chr9	110756209	110756316	FOXA1:9:110756209:110756316	0	10000
chr16	87951921	87952117	HNF4A:16:87951921:87952117	0	11000
chr1	8297016	8297133	FOXA1:1:8297016:8297133	0	10000
chr5	149295129	149295521	HNF6:5:149295129:149295521	0	10000
chr6	3107821	3108187	HNF4A:6:3107821:3108187	0	10000
chr7	155295076	155295237	FOXA1:7:155295076:155295237	0	10000
chr10	45382070	45382355	HNF6:10:45382070:45382355	0	10000
chr1	96726242	96726394	CEBPA:1:96726242:96726394	0	10000
chr3	192730547	192730731	HNF6:3:192730547:192730731	0	10000
chr4	90568124	90568331	HNF6:4:90568124:90568331	0	10000
chr1	99348539	99348893	CRM:25617:22:1:99348539:99348893	1	10000
chr7	3614095	3614312	HNF4A:7:3614095:3614312	0	10000
chr7	1975729	1975900	FOXA1:7:1975729:1975900	0	10000
chr2	191822387	191822817	CRM:30342:22:2:191822387:191822817	1	11001
chr1	53399269	53399420	HNF4A:1:53399269:53399420	0	11000
chr15	73541130	73541412	CRM:15521:22:15:73541130:73541412	1	10000
chr3	101598532	101598830	CEBPA:3:101598532:101598830	0	11001
chr17	64106225	64106707	CRM:17534:22:17:64106225:64106707	1	10000
chr3	127064337	127064735	CRM:22838:22:3:127064337:127064735	1	10000
chr17	54760210	54760292	FOXA1:17:54760210:54760292	0	10000
chr12	88350456	88350595	FOXA1:12:88350456:88350595	0	10000
chr6	76514101	76514306	HNF6:6:76514101:76514306	0	11000
chr3	103872584	103872980	CRM:19648:22:3:103872584:103872980	1	11000
chr22	19632810	19633037	HNF4A:22:19632810:19633037	0	11000
chr14	49840200	49840589	CRM:6625:22:14:49840200:49840589	1	10000
chr1	89303069	89303272	FOXA1:1:89303069:89303272	0	11000
chr8	86750507	86750595	HNF6:8:86750507:86750595	0	10000
chr13	25658717	25658928	CRM:2772:22:13:25658717:25658928	1	10000
chr13	76932333	76932744	CRM:11009:22:13:76932333:76932744	1	11001
chr10	23015346	23015504	CEBPA:10:23015346:23015504	0	10000
chr7	104559555	104559824	CRM:25467:22:7:104559555:104559824	1	10000
chr16	50570882	50571466	CRM:16174:22:16:50570882:50571466	1	10000
chr2	173129072	173129167	FOXA1:2:173129072:173129167	0	10000
chr2	47035693	47035868	HNF4A:2:47035693:47035868	0	11100
chr7	158402604	158402686	CEBPA:7:158402604:158402686	0	10000
chr10	101537022	101537407	CRM:25665:22:10:101537022:101537407	1	10000
chr6	160851958	160852283	CRM:27653:22:6:160851958:160852283	1	10000
chr6	25745534	25745688	CEBPA:6:25745534:25745688	0	10000
chr2	39205224	39205512	CRM:12739:22:2:39205224:39205512	1	10000
chr8	87401333	87401867	CRM:17823:22:8:87401333:87401867	1	10000
chr11	45830144	45830458	CRM:16239:22:11:45830144:45830458	1	11000
chr17	53845433	53845580	FOXA1:17:53845433:53845580	0	10001
chr14	105201172	105201544	CRM:19702:22:14:105201172:105201544	1	10000
chr14	67245851	67246133	CEBPA:14:67245851:67246133	0	10000
chr2	177898739	177898872	CEBPA:2:177898739:177898872	0	10000
chr3	81125497	81125734	CRM:17945:22:3:81125497:81125734	1	10000
chr11	6576395	6576723	CRM:8267:22:11:6576395:6576723	1	11000
chr20	32685912	32686219	CRM:4333:22:20:32685912:32686219	1	10000
chr8	28280990	28281279	CRM:8423:22:8:28280990:28281279	1	11110
chr3	190119038	190119292	HNF6:3:190119038:190119292	0	11000
chr14	56915277	56915466	HNF6:14:56915277:56915466	0	11000
chr2	172962680	172963016	HNF4A:2:172962680:172963016	0	10000
chr4	72869453	72869752	CRM:14687:22:4:72869453:72869752	1	10111
chr4	160419201	160419332	HNF4A:4:160419201:160419332	0	10000
chr10	27566570	27566775	CEBPA:10:27566570:27566775	0	10000
chr11	47985834	47986071	FOXA1:11:47985834:47986071	0	10000
chr14	54246360	54246658	CRM:7713:22:14:54246360:54246658	1	11000
chr7	104743113	104743325	HNF4A:7:104743113:104743325	0	10000
chr3	53119284	53119504	CEBPA:3:53119284:53119504	0	10000
chr1	149859603	149859777	CRM:29051:22:1:149859603:149859777	1	10000
chr3	126120059	126120423	HNF4A:3:126120059:126120423	0	10000
chr17	45177608	45177814	CRM:13344:22:17:45177608:45177814	1	10010
chr17	17072145	17072606	CRM:3659:22:17:17072145:17072606	1	10000
chr2	163147188	163147619	CRM:29340:22:2:163147188:163147619	1	11000
chr6	80634299	80634400	HNF6:6:80634299:80634400	0	11001
chr16	4449508	4449654	CEBPA:16:4449508:4449654	0	10000
chr5	149716916	149717129	HNF6:5:149716916:149717129	0	10000
chr5	173970764	173970899	CEBPA:5:173970764:173970899	0	10000
chr10	64698903	64699197	CRM:17717:22:10:64698903:64699197	1	11001
chr12	50363809	50364149	CRM:10557:22:12:50363809:50364149	1	10000
chr15	49571935	49572385	HNF6:15:49571935:49572385	0	10000
chr5	109445730	109446086	CRM:17168:22:5:109445730:109446086	1	10000
chr4	158090057	158090259	CRM:24589:22:4:158090057:158090259	1	10000
chr16	3745290	3745458	CEBPA:16:3745290:3745458	0	10000
chr8	75242278	75242577	CRM:16466:22:8:75242278:75242577	1	10000
chr20	24985820	24986043	FOXA1:20:24985820:24986043	0	10000
chr16	68756612	68756737	CRM:20193:22:16:68756612:68756737	1	10000
chr1	10536947	10537219	CRM:4565:22:1:10536947:10537219	1	10000
chr8	29636440	29636620	CRM:8795:22:8:29636440:29636620	1	10000
chr11	13276202	13276405	CEBPA:11:13276202:13276405	0	10000
chr6	3604202	3604351	HNF6:6:3604202:3604351	0	10000
chr1	176982191	176982404	FOXA1:1:176982191:176982404	0	10000
chr6	90177157	90177288	HNF6:6:90177157:90177288	0	10000
chrX	23961921	23962111	CEBPA:X:23961921:23962111	0	10000
chr3	11570214	11570469	FOXA1:3:11570214:11570469	0	11001
chr12	3820281	3820569	CRM:1024:22:12:3820281:3820569	1	10000
chr2	62547711	62548020	CRM:17682:22:2:62547711:62548020	1	10000
chr13	23101692	23101970	FOXA1:13:23101692:23101970	0	11000
chr12	110946255	110946448	CRM:22386:22:12:110946255:110946448	1	11000
chr7	16438376	16438560	HNF6:7:16438376:16438560	0	10000
chr10	115721157	115721337	HNF6:10:115721157:115721337	0	10000
chr12	88171402	88171700	HNF6:12:88171402:88171700	0	10000
chr12	54803416	54803628	CRM:12115:22:12:54803416:54803628	1	11000
chr10	59855585	59855732	HNF4A:10:59855585:59855732	0	10000
chr1	11028927	11029046	HNF4A:1:11028927:11029046	0	11100
chr10	78801250	78801523	HNF4A:10:78801250:78801523	0	10000
chr11	76811463	76811642	HNF4A:11:76811463:76811642	0	10000
chr1	85440797	85441079	CRM:23537:22:1:85440797:85441079	1	10000
chr2	70220954	70221217	CEBPA:2:70220954:70221217	0	10000
chr14	89411133	89411206	CRM:15627:22:14:89411133:89411206	1	11000
chr12	48705636	48705846	CRM:9899:22:12:48705636:48705846	1	10000
chr3	195739702	195740065	HNF4A:3:195739702:195740065	0	10000
chr11	61339022	61339454	CRM:21753:22:11:61339022:61339454	1	10000
chr13	107604753	107605284	FOXA1:13:107604753:107605284	0	10000
chr1	45250295	45250508	HNF4A:1:45250295:45250508	0	10101
chr21	42833274	42833597	CRM:1457:22:21:42833274:42833597	1	10000
chr15	99670894	99671159	CRM:19970:22:15:99670894:99671159	1	10000
chr18	66249389	66249720	CRM:11417:22:18:66249389:66249720	1	10000
chr11	7005505	7005690	HNF6:11:7005505:7005690	0	10000
chr18	13053655	13053903	CRM:1028:22:18:13053655:13053903	1	10000
chr8	26786373	26786646	CEBPA:8:26786373:26786646	0	10000
chr15	73889474	73889736	HNF4A:15:73889474:73889736	0	10000
chr15	62288995	62289224	HNF6:15:62288995:62289224	0	10000
chr2	120977773	120978533	CRM:27206:22:2:120977773:120978533	1	10000
chr10	35810416	35810694	HNF6:10:35810416:35810694	0	10000
chr5	55321516	55321779	CRM:8516:22:5:55321516:55321779	1	10000
chr2	128280535	128280717	HNF4A:2:128280535:128280717	0	10000
chr17	21678526	21678824	CRM:5542:22:17:21678526:21678824	1	10000
chr17	44624711	44625172	HNF4A:17:44624711:44625172	0	11101
chr7	123096847	123097165	CRM:27777:22:7:123096847:123097165	1	10000
chr15	83176718	83176861	FOXA1:15:83176718:83176861	0	10000
chr5	141226973	141227295	HNF4A:5:141226973:141227295	0	11000
chr6	168109094	168109360	CRM:28330:22:6:168109094:168109360	1	10000
chr10	112210002	112210168	FOXA1:10:112210002:112210168	0	11000
chr6	131882501	131882774	FOXA1:6:131882501:131882774	0	11000
chr7	148569849	148570051	CRM:29627:22:7:148569849:148570051	1	10000
chr16	70176318	70176489	FOXA1:16:70176318:70176489	0	10100
chrX	128486807	128487219	CRM:11309:22:X:128486807:128487219	1	11001
chr2	128652803	128652976	FOXA1:2:128652803:128652976	0	10000
chr19	18124905	18125019	FOXA1:19:18124905:18125019	0	10000
chr19	1026639	1026736	CEBPA:19:1026639:1026736	0	10000
chr10	102120436	102120633	CEBPA:10:102120436:102120633	0	10000
chr17	33425642	33425919	CRM:8539:22:17:33425642:33425919	1	10000
chr10	365314	365639	CRM:2581:22:10:365314:365639	1	10000
chr6	81439884	81440010	HNF6:6:81439884:81440010	0	10000
chr12	88131663	88132062	CRM:16916:22:12:88131663:88132062	1	10000
chr3	69381736	69382159	CRM:16456:22:3:69381736:69382159	1	10010
chr12	22095335	22095682	CRM:4719:22:12:22095335:22095682	1	11011
chr1	151017	151343	HNF6:1:151017:151343	0	10000
chr22	44463124	44463365	HNF4A:22:44463124:44463365	0	10000
chr16	55259382	55260049	CRM:17687:22:16:55259382:55260049	1	10000
chr11	8609189	8609479	HNF6:11:8609189:8609479	0	10000
chr6	109744823	109745125	CRM:20170:22:6:109744823:109745125	1	10000
chr7	111655975	111656277	CRM:26760:22:7:111655975:111656277	1	10000
chr1	17095021	17095512	CRM:7545:22:1:17095021:17095512	1	10000
chr2	213501694	213501833	CEBPA:2:213501694:213501833	0	11000
chr2	20114884	20115434	CRM:6426:22:2:20114884:20115434	1	10000
chr3	166329070	166329355	CRM:27423:22:3:166329070:166329355	1	10000
chr2	37228993	37229349	CRM:11763:22:2:37228993:37229349	1	10000
chr5	53480907	53481053	HNF6:5:53480907:53481053	0	10000
chr6	146135660	146136058	CRM:26189:22:6:146135660:146136058	1	10000
chr21	34209999	34210094	FOXA1:21:34209999:34210094	0	10000
chr10	7315333	7316081	CRM:4754:22:10:7315333:7316081	1	10000
chr10	124053571	124054059	HNF4A:10:124053571:124054059	0	10000
chr22	42125988	42126332	HNF4A:22:42125988:42126332	0	11000
chr11	82504777	82505057	CRM:26327:22:11:82504777:82505057	1	10001
chr18	58511884	58512238	CRM:10062:22:18:58511884:58512238	1	10000
chr7	102736280	102736460	CRM:25267:22:7:102736280:102736460	1	10000
chr1	173405192	173405459	FOXA1:1:173405192:173405459	0	11000
chr5	58138302	58138538	HNF6:5:58138302:58138538	0	10000
chr17	46585551	46585969	CRM:14293:22:17:46585551:46585969	1	10100
chrY	26761159	26761330	CEBPA:Y:26761159:26761330	0	10000
chr5	133384671	133384847	CRM:20210:22:5:133384671:133384847	1	10000
chr2	101024370	101024564	HNF6:2:101024370:101024564	0	10000
chr9	76893046	76893223	FOXA1:9:76893046:76893223	0	10000
chr17	75428232	75428378	CEBPA:17:75428232:75428378	0	10000
chr6	53485243	53485771	HNF6:6:53485243:53485771	0	11100
chr9	137276032	137276352	HNF4A:9:137276032:137276352	0	10000
chr6	158611509	158611795	HNF4A:6:158611509:158611795	0	11000
chr6	112608140	112608303	HNF6:6:112608140:112608303	0	10000
chr6	119073335	119073597	CEBPA:6:119073335:119073597	0	11000
chrX	53004695	53004897	HNF4A:X:53004695:53004897	0	10000
chr14	94217434	94217634	HNF4A:14:94217434:94217634	0	10000
chr3	162002044	162002148	CRM:27309:22:3:162002044:162002148	1	10000
chr9	124657320	124657627	HNF6:9:124657320:124657627	0	10000
chr1	109494074	109494385	CRM:26124:22:1:109494074:109494385	1	10000
chr1	198876653	198877070	CRM:30546:22:1:198876653:198877070	1	10100
chr1	93161886	93162132	CEBPA:1:93161886:93162132	0	10000
chr16	56532758	56532987	CEBPA:16:56532758:56532987	0	10000
chr1	39616693	39616959	CEBPA:1:39616693:39616959	0	10000
chr2	60048450	60048715	CRM:17308:22:2:60048450:60048715	1	10000
chr15	59162667	59162821	HNF4A:15:59162667:59162821	0	10000
chr11	34762537	34762997	CRM:14685:22:11:34762537:34762997	1	10000
chr21	45695581	45695777	HNF4A:21:45695581:45695777	0	10000
chr1	98157533	98158039	CRM:25541:22:1:98157533:98158039	1	11010
chr1	184170615	184170814	CEBPA:1:184170615:184170814	0	10000
chr8	93734317	93734534	HNF6:8:93734317:93734534	0	10000
chr4	126447229	126447488	HNF4A:4:126447229:126447488	0	10000
chr20	14287375	14287633	CRM:1497:22:20:14287375:14287633	1	10000
chr7	292488	292936	CRM:4183:22:7:292488:292936	1	10000
chr6	145011985	145012218	CRM:25942:22:6:145011985:145012218	1	10000
chr5	133869716	133870195	CRM:20406:22:5:133869716:133870195	1	10101
chr3	82392884	82393214	CRM:18238:22:3:82392884:82393214	1	10000
chr18	6042439	6042756	CRM:397:22:18:6042439:6042756	1	10000
chr15	65692141	65692336	HNF6:15:65692141:65692336	0	11110
chr5	104164161	104164369	CEBPA:5:104164161:104164369	0	10000
chr10	19967915	19968130	HNF4A:10:19967915:19968130	0	10000
chr11	77428712	77428929	HNF4A:11:77428712:77428929	0	10000
chr3	27466218	27466673	HNF6:3:27466218:27466673	0	10000
chrX	114633637	114634026	CRM:10177:22:X:114633637:114634026	1	10000
chr19	41322699	41322848	FOXA1:19:41322699:41322848	0	10000
chr12	122999959	123000260	HNF4A:12:122999959:123000260	0	10000
chr3	55635073	55635273	CEBPA:3:55635073:55635273	0	11010
chr18	70574529	70574822	CRM:12312:22:18:70574529:70574822	1	10001
chr6	150757302	150757466	HNF4A:6:150757302:150757466	0	11000
chr6	87845548	87845706	HNF6:6:87845548:87845706	0	11000
chr5	138291537	138291895	CRM:21179:22:5:138291537:138291895	1	10000
chr2	91652046	91652422	CRM:22611:22:2:91652046:91652422	1	10000
chr1	9233151	9233386	CEBPA:1:9233151:9233386	0	10000
chrX	152649172	152649401	HNF6:X:152649172:152649401	0	10000
chr1	9222332	9222674	CRM:3767:22:1:9222332:9222674	1	10001
chr15	50616984	50617279	CRM:7161:22:15:50616984:50617279	1	10000
chr2	88708051	88708604	CRM:22539:22:2:88708051:88708604	1	11001
chr12	99402194	99402410	FOXA1:12:99402194:99402410	0	10100
chr17	45533758	45534018	CRM:13375:22:17:45533758:45534018	1	10000
chr3	172487113	172487446	CRM:27838:22:3:172487113:172487446	1	10000
chr10	116749977	116750293	CRM:27762:22:10:116749977:116750293	1	10000
chr12	54767321	54767610	CRM:12042:22:12:54767321:54767610	1	11100
chr7	69495954	69496067	HNF6:7:69495954:69496067	0	11000
chr22	16929435	16929624	HNF4A:22:16929435:16929624	0	10000
chr10	73953642	73953884	HNF4A:10:73953642:73953884	0	10000
chr4	8491881	8492105	FOXA1:4:8491881:8492105	0	10000
chr1	151952579	151952754	HNF6:1:151952579:151952754	0	10000
chr15	42506527	42506608	FOXA1:15:42506527:42506608	0	10000
chr20	55583112	55583280	HNF6:20:55583112:55583280	0	10000
chr19	11346554	11346905	CRM:3008:22:19:11346554:11346905	1	10000
chr17	33110219	33110524	CRM:8386:22:17:33110219:33110524	1	11111
chr1	153934935	153935041	FOXA1:1:153934935:153935041	0	10000
chr3	81121828	81122090	HNF6:3:81121828:81122090	0	10000
chr2	50344290	50344414	HNF6:2:50344290:50344414	0	10000
chr6	94684796	94685086	HNF6:6:94684796:94685086	0	10000
chr6	73013385	73013597	HNF6:6:73013385:73013597	0	10000
chr10	134061440	134061761	HNF6:10:134061440:134061761	0	11000
chr10	91382592	91382869	CRM:23318:22:10:91382592:91382869	1	11000
chr18	59347391	59347638	HNF6:18:59347391:59347638	0	10000
chr8	10220532	10220650	FOXA1:8:10220532:10220650	0	10000
chr11	85455705	85456339	CRM:26517:22:11:85455705:85456339	1	10110
chr4	128922688	128922973	CRM:21896:22:4:128922688:128922973	1	10000
chr2	111052518	111052761	HNF4A:2:111052518:111052761	0	10000
chr19	4547491	4547831	CRM:976:22:19:4547491:4547831	1	10000
chr15	83327581	83327829	CEBPA:15:83327581:83327829	0	11001
chr3	58221742	58221872	FOXA1:3:58221742:58221872	0	10010
chr8	98252987	98253347	CRM:19252:22:8:98252987:98253347	1	10000
chr9	35738827	35739157	CRM:6850:22:9:35738827:35739157	1	10100
chr9	4296860	4297044	CEBPA:9:4296860:4297044	0	10000
chr1	194600473	194600686	FOXA1:1:194600473:194600686	0	10000
chr9	93143724	93143906	HNF6:9:93143724:93143906	0	10000
chr3	125563948	125564365	CRM:22288:22:3:125563948:125564365	1	10000
chr10	89452650	89453112	CRM:22682:22:10:89452650:89453112	1	11110
chr14	103023270	103023439	CEBPA:14:103023270:103023439	0	10000
chr3	52225860	52226224	HNF4A:3:52225860:52226224	0	11101
chr12	2143039	2143285	HNF6:12:2143039:2143285	0	11000
chr1	120360651	120360915	FOXA1:1:120360651:120360915	0	10000
chr2	87072212	87072397	FOXA1:2:87072212:87072397	0	10000
chr19	18253400	18253778	CRM:4928:22:19:18253400:18253778	1	11000
chr12	67515699	67515915	CRM:14582:22:12:67515699:67515915	1	10000
chr19	3355074	3355396	FOXA1:19:3355074:3355396	0	10001
chr12	45686863	45687499	CRM:9163:22:12:45686863:45687499	1	11101
chr3	72968851	72968920	FOXA1:3:72968851:72968920	0	10100
chr6	138803939	138804123	HNF4A:6:138803939:138804123	0	10000
chr10	17283612	17283735	FOXA1:10:17283612:17283735	0	10000
chr2	211132592	211132858	HNF4A:2:211132592:211132858	0	11000
chr1	145106809	145107201	CRM:28406:22:1:145106809:145107201	1	11000
chr10	914288	914682	CRM:2719:22:10:914288:914682	1	10000
chr15	64696890	64697152	FOXA1:15:64696890:64697152	0	11000
chr16	48528750	48528891	CEBPA:16:48528750:48528891	0	10000
chr17	64415602	64416104	HNF6:17:64415602:64416104	0	11000
chr3	189495329	189495818	CRM:29107:22:3:189495329:189495818	1	11000
chr8	99194511	99194878	CRM:19487:22:8:99194511:99194878	1	10101
chr12	113932819	113933208	CRM:22883:22:12:113932819:113933208	1	11000
chr14	74820505	74820648	CEBPA:14:74820505:74820648	0	10000
chr8	34560925	34561400	CRM:10083:22:8:34560925:34561400	1	11111
chr11	11791407	11791792	CRM:9069:22:11:11791407:11791792	1	10000
chr18	64889993	64890229	HNF4A:18:64889993:64890229	0	11000
chr15	83060864	83061029	CEBPA:15:83060864:83061029	0	10000
chr15	63269791	63269943	HNF6:15:63269791:63269943	0	10000
chr15	50882977	50883321	CRM:7370:22:15:50882977:50883321	1	11000
chrX	70669064	70669265	HNF6:X:70669064:70669265	0	11000
chr12	6038459	6038996	CRM:1139:22:12:6038459:6038996	1	10000
chr6	36271765	36271899	HNF4A:6:36271765:36271899	0	11100
chr1	16963949	16964369	CRM:7429:22:1:16963949:16964369	1	11111
chr15	56237661	56237915	HNF6:15:56237661:56237915	0	10000
chr17	16934853	16935173	CRM:3624:22:17:16934853:16935173	1	10000
chr5	179327225	179327358	FOXA1:5:179327225:179327358	0	10000
chr12	75206110	75206440	CRM:15860:22:12:75206110:75206440	1	10000
chr3	127304904	127305073	CEBPA:3:127304904:127305073	0	10000
chr22	30162326	30162404	FOXA1:22:30162326:30162404	0	10000
chr9	22960434	22960816	HNF6:9:22960434:22960816	0	10000
chr3	193634264	193634494	CRM:29474:22:3:193634264:193634494	1	10000
chr8	75425396	75425621	HNF6:8:75425396:75425621	0	10000
chr22	29886052	29886314	CRM:3330:22:22:29886052:29886314	1	10010
chr18	54250598	54250941	HNF6:18:54250598:54250941	0	10000
chr1	200258850	200259085	CRM:30574:22:1:200258850:200259085	1	10000
chr10	103234783	103234942	CEBPA:10:103234783:103234942	0	10000
chr1	171712374	171712584	CEBPA:1:171712374:171712584	0	10000
chr6	56384925	56385176	HNF4A:6:56384925:56385176	0	10000
chr1	228306982	228307433	CRM:31367:22:1:228306982:228307433	1	11000
chr22	29986588	29986695	HNF6:22:29986588:29986695	0	10000
chr2	166138841	166139173	HNF4A:2:166138841:166139173	0	11000
chr1	218362154	218362426	CRM:31065:22:1:218362154:218362426	1	11001
chr5	111106076	111106711	CRM:17518:22:5:111106076:111106711	1	11000
chr10	90368248	90368544	CRM:22952:22:10:90368248:90368544	1	11000
chr18	40615915	40616115	HNF6:18:40615915:40616115	0	10000
chr6	167456350	167456565	HNF4A:6:167456350:167456565	0	10000
chr10	80450441	80450669	CRM:21181:22:10:80450441:80450669	1	10000
chr5	177549077	177549395	HNF6:5:177549077:177549395	0	10000
chr17	39434299	39434626	CRM:11757:22:17:39434299:39434626	1	11101
chr22	39314767	39315007	CEBPA:22:39314767:39315007	0	10000
chr12	100588023	100588305	CEBPA:12:100588023:100588305	0	10000
chr8	48429472	48429654	HNF6:8:48429472:48429654	0	10000
chr17	77787482	77787718	HNF4A:17:77787482:77787718	0	10000
chr2	242370178	242370348	CEBPA:2:242370178:242370348	0	10000
chr7	123025997	123026299	FOXA1:7:123025997:123026299	0	10000
chr2	238540059	238540362	CEBPA:2:238540059:238540362	0	10000
chr18	12564959	12565146	FOXA1:18:12564959:12565146	0	10000
chr17	64114371	64114536	FOXA1:17:64114371:64114536	0	10000
chr12	116296719	116296977	HNF6:12:116296719:116296977	0	10000
chr1	120791654	120791920	CRM:27721:22:1:120791654:120791920	1	10000
chr8	30721098	30721221	HNF6:8:30721098:30721221	0	10000
chr17	25514450	25514730	HNF6:17:25514450:25514730	0	10000
chr8	8095008	8095164	FOXA1:8:8095008:8095164	0	10000
chr1	57056312	57056752	CRM:19410:22:1:57056312:57056752	1	10000
chr4	40172343	40172773	CRM:11022:22:4:40172343:40172773	1	11110
chr3	54331364	54331881	CRM:13371:22:3:54331364:54331881	1	11000
chr14	62228711	62229033	CRM:9193:22:14:62228711:62229033	1	10000
chr3	95162871	95163397	CRM:18409:22:3:95162871:95163397	1	10000
chr1	90080834	90080983	CRM:24165:22:1:90080834:90080983	1	10000
chr9	32622329	32622404	FOXA1:9:32622329:32622404	0	10000
chr10	86493346	86493569	HNF6:10:86493346:86493569	0	10000
chr18	37480997	37481115	FOXA1:18:37480997:37481115	0	10000
chr2	52422476	52422693	CRM:16263:22:2:52422476:52422693	1	10000
chr15	87456512	87457023	CRM:17815:22:15:87456512:87457023	1	11000
chr22	27473199	27473515	CRM:2291:22:22:27473199:27473515	1	10000
chr1	221909555	221909856	FOXA1:1:221909555:221909856	0	10000
chr12	836061	836343	HNF6:12:836061:836343	0	11110
chr7	105667161	105667469	FOXA1:7:105667161:105667469	0	11001
chr10	117703660	117703810	FOXA1:10:117703660:117703810	0	10000
chr20	51729273	51729403	CEBPA:20:51729273:51729403	0	10000
chr1	26716618	26716864	HNF6:1:26716618:26716864	0	10000
chr5	125786534	125786686	CEBPA:5:125786534:125786686	0	10001
chr10	123711016	123711250	HNF6:10:123711016:123711250	0	10000
chr10	51349870	51350219	FOXA1:10:51349870:51350219	0	10000
chr2	64597259	64597553	CRM:18361:22:2:64597259:64597553	1	10000
chr19	12265652	12265991	CRM:3136:22:19:12265652:12265991	1	10000
chr18	30894620	30894695	FOXA1:18:30894620:30894695	0	10000
chr6	105265914	105266291	FOXA1:6:105265914:105266291	0	11000
chr22	41530989	41531446	CRM:7845:22:22:41530989:41531446	1	10001
chr6	145284436	145284857	CRM:26023:22:6:145284436:145284857	1	10000
chr4	129439539	129439879	CRM:22036:22:4:129439539:129439879	1	11000
chr9	138695551	138695847	HNF4A:9:138695551:138695847	0	10100
chr8	78474224	78474409	HNF4A:8:78474224:78474409	0	10000
chr4	6781279	6781624	CRM:4402:22:4:6781279:6781624	1	10000
chr10	13295533	13295612	CRM:6743:22:10:13295533:13295612	1	10000
chr5	62384774	62384950	HNF4A:5:62384774:62384950	0	11000
chr9	103491341	103491593	HNF6:9:103491341:103491593	0	11000
chr2	25954839	25955035	CRM:8942:22:2:25954839:25955035	1	10001
chr2	9267639	9267839	HNF4A:2:9267639:9267839	0	10000
chr9	34333526	34333794	HNF4A:9:34333526:34333794	0	10000
chr11	57312055	57312334	HNF4A:11:57312055:57312334	0	10100
chr16	70168122	70168641	HNF6:16:70168122:70168641	0	11000
chr19	11038067	11038468	HNF4A:19:11038067:11038468	0	11001
chr2	155264314	155264618	CRM:28960:22:2:155264314:155264618	1	10000
chrX	2248551	2249078	CRM:2026:22:X:2248551:2249078	1	10000
chr19	16206870	16207022	HNF6:19:16206870:16207022	0	10000
chr7	155296419	155296660	CRM:30117:22:7:155296419:155296660	1	10101
chr1	39642747	39642969	HNF6:1:39642747:39642969	0	10000
chr5	173329117	173329368	CRM:26467:22:5:173329117:173329368	1	10000
chr1	222466885	222467156	HNF4A:1:222466885:222467156	0	11000
chr13	28219977	28220282	CRM:3327:22:13:28219977:28220282	1	10000
chr2	204294118	204294267	FOXA1:2:204294118:204294267	0	10000
chr12	64095836	64096218	HNF4A:12:64095836:64096218	0	10000
chr13	50949361	50949634	FOXA1:13:50949361:50949634	0	10110
chr1	202461620	202461995	CRM:30634:22:1:202461620:202461995	1	11111
chr18	40553618	40553820	HNF4A:18:40553618:40553820	0	10011
chr19	50240662	50241310	CRM:10476:22:19:50240662:50241310	1	11000
chr6	51308308	51308677	CRM:14059:22:6:51308308:51308677	1	10000
chr10	76860897	76861235	CEBPA:10:76860897:76861235	0	10111
chr15	55699177	55699613	CRM:8535:22:15:55699177:55699613	1	10000
chr3	73100271	73100392	FOXA1:3:73100271:73100392	0	10000
chr1	45013715	45013864	FOXA1:1:45013715:45013864	0	11000
chr8	19755268	19755634	HNF4A:8:19755268:19755634	0	11000
chr11	43622888	43623404	CRM:15739:22:11:43622888:43623404	1	10110
chr1	145716539	145716795	HNF6:1:145716539:145716795	0	10000
chr4	159440077	159440242	HNF4A:4:159440077:159440242	0	10001
chr1	23697041	23697128	FOXA1:1:23697041:23697128	0	10000
chr9	44933167	44933299	CEBPA:9:44933167:44933299	0	10000
chr5	158823721	158823924	FOXA1:5:158823721:158823924	0	10000
chr9	42791976	42792602	HNF4A:9:42791976:42792602	0	10000
chr5	145195028	145195367	CRM:22669:22:5:145195028:145195367	1	10000
chrX	43441180	43441440	CRM:6330:22:X:43441180:43441440	1	10000
chr8	145596316	145596366	HNF6:8:145596316:145596366	0	10000
chr12	104473405	104473635	CEBPA:12:104473405:104473635	0	10000
chr15	61618251	61618417	CEBPA:15:61618251:61618417	0	11000
chr7	29315316	29315502	HNF4A:7:29315316:29315502	0	10000
chr7	69580315	69580585	HNF4A:7:69580315:69580585	0	10000
chr3	17043834	17044153	CRM:4360:22:3:17043834:17044153	1	10000
chr3	37943910	37944158	CEBPA:3:37943910:37944158	0	10000
chr11	89032308	89032588	HNF4A:11:89032308:89032588	0	10000
chr4	77888616	77889090	CRM:16344:22:4:77888616:77889090	1	10000
chr3	43336462	43336631	CRM:9504:22:3:43336462:43336631	1	10000
chr8	49177447	49177627	HNF6:8:49177447:49177627	0	10000
chr2	99898012	99898189	HNF6:2:99898012:99898189	0	10000
chr10	97090856	97091078	HNF6:10:97090856:97091078	0	10000
chr18	41485251	41485550	HNF4A:18:41485251:41485550	0	10000
chr8	94046164	94046416	CRM:18254:22:8:94046164:94046416	1	10001
chr12	93194774	93194975	CRM:18303:22:12:93194774:93194975	1	10000
chr16	71537909	71538254	CRM:21026:22:16:71537909:71538254	1	11000
chr16	46974842	46975377	CRM:15169:22:16:46974842:46975377	1	10000
chr17	66671277	66671568	CRM:18218:22:17:66671277:66671568	1	10001
chr2	155042156	155042389	HNF4A:2:155042156:155042389	0	10000
chr3	149661245	149661489	CRM:25622:22:3:149661245:149661489	1	11000
chr1	97778674	97778881	HNF6:1:97778674:97778881	0	10000
chr20	4005233	4005408	HNF6:20:4005233:4005408	0	10000
chr8	119090565	119091070	CRM:21605:22:8:119090565:119091070	1	10000
chr14	102742070	102742391	HNF4A:14:102742070:102742391	0	10000
chr13	103142829	103143195	HNF4A:13:103142829:103143195	0	10000
chr1	94447608	94447960	CRM:24978:22:1:94447608:94447960	1	10101
chr2	10336070	10336342	FOXA1:2:10336070:10336342	0	10000
chr2	53931693	53932007	CRM:16425:22:2:53931693:53932007	1	11000
chr13	42544662	42544993	CEBPA:13:42544662:42544993	0	10000
chr8	120766565	120766865	HNF4A:8:120766565:120766865	0	11000
chr6	75990737	75991175	CRM:16800:22:6:75990737:75991175	1	10000
chr10	45946979	45947195	HNF6:10:45946979:45947195	0	10000
chr4	163406404	163406709	HNF6:4:163406404:163406709	0	10000
chr10	114028978	114029208	HNF6:10:114028978:114029208	0	11000
chr12	75156647	75157044	CRM:15787:22:12:75156647:75157044	1	10000
chr6	31884514	31884667	FOXA1:6:31884514:31884667	0	10000
chr15	34888231	34888636	CRM:3358:22:15:34888231:34888636	1	10000
chr19	14052701	14052918	HNF4A:19:14052701:14052918	0	10000
chr2	229615384	229615664	CRM:31282:22:2:229615384:229615664	1	10000
chrX	31244701	31244911	CRM:4815:22:X:31244701:31244911	1	10000
chr21	34645872	34646238	HNF4A:21:34645872:34646238	0	11000
chr6	109813825	109813975	CEBPA:6:109813825:109813975	0	10000
chr13	38236267	38236382	HNF6:13:38236267:38236382	0	10000
chr2	147904425	147904869	CRM:28508:22:2:147904425:147904869	1	10110
chr12	74191684	74191786	FOXA1:12:74191684:74191786	0	10100
chr6	92420394	92420715	HNF6:6:92420394:92420715	0	10000
chrY	8957941	8958352	CRM:555:22:Y:8957941:8958352	1	10000
chr21	39388933	39389376	CRM:1184:22:21:39388933:39389376	1	10000
chr20	4877976	4878180	FOXA1:20:4877976:4878180	0	10001
chr6	26679974	26680262	HNF6:6:26679974:26680262	0	10000
chr16	30576878	30577036	FOXA1:16:30576878:30577036	0	10100
chr10	27029964	27030138	HNF4A:10:27029964:27030138	0	10000
chr8	75163868	75164140	CRM:16454:22:8:75163868:75164140	1	10000
chr1	224071952	224072240	CRM:31257:22:1:224071952:224072240	1	11000
chr18	3174364	3174512	FOXA1:18:3174364:3174512	0	10000
chrX	123581344	123581558	CRM:11088:22:X:123581344:123581558	1	10000
chr3	160327156	160327494	CRM:27054:22:3:160327156:160327494	1	10000
chr5	16519010	16519195	FOXA1:5:16519010:16519195	0	10010
chr11	51447055	51447099	HNF6:11:51447055:51447099	0	10000
chr16	71645999	71646354	CRM:21134:22:16:71645999:71646354	1	11111
chr15	88444909	88445115	HNF4A:15:88444909:88445115	0	10000
chr9	132546372	132546634	HNF4A:9:132546372:132546634	0	10001
chr4	88075695	88075893	CEBPA:4:88075695:88075893	0	10000
chr19	12649894	12650234	CRM:3263:22:19:12649894:12650234	1	10000
chr5	34715802	34716003	HNF6:5:34715802:34716003	0	11000
chr4	155759389	155759613	HNF6:4:155759389:155759613	0	10001
chr7	12692566	12693068	CRM:6413:22:7:12692566:12693068	1	11101
chr2	60497106	60497232	CEBPA:2:60497106:60497232	0	10000
chr1	117265671	117265984	CRM:27198:22:1:117265671:117265984	1	10000
chr8	19721923	19722177	CRM:5550:22:8:19721923:19722177	1	11000
chr1	232814301	232814530	CRM:31503:22:1:232814301:232814530	1	10100
chr22	29949846	29950110	CRM:3395:22:22:29949846:29950110	1	10000
chr17	22713770	22714040	HNF6:17:22713770:22714040	0	11000
chr15	33099065	33099122	FOXA1:15:33099065:33099122	0	10000
chr22	48739316	48739623	CRM:9619:22:22:48739316:48739623	1	11100
chr1	6376327	6376495	FOXA1:1:6376327:6376495	0	11000
chr7	2379209	2379478	HNF4A:7:2379209:2379478	0	10000
chr6	16005267	16005443	CEBPA:6:16005267:16005443	0	10000
chr21	45698464	45698856	CRM:2457:22:21:45698464:45698856	1	10000
chr8	123740650	123741123	CRM:22488:22:8:123740650:123741123	1	10000
chr19	1998443	1998681	HNF4A:19:1998443:1998681	0	10000
chr9	116545877	116546047	HNF6:9:116545877:116546047	0	10000
chr10	65874391	65874618	HNF6:10:65874391:65874618	0	10000
chr12	54299781	54299998	HNF6:12:54299781:54299998	0	10000
chr22	39921631	39921927	CRM:6993:22:22:39921631:39921927	1	10000
chr6	152420868	152421021	FOXA1:6:152420868:152421021	0	11000
chr19	38297088	38297460	CRM:6235:22:19:38297088:38297460	1	10000
chr3	188250281	188250546	CRM:28925:22:3:188250281:188250546	1	10001
chr22	35145259	35145611	CRM:5342:22:22:35145259:35145611	1	11000
chr2	8178573	8178824	HNF4A:2:8178573:8178824	0	10000
chr8	30646912	30647211	HNF6:8:30646912:30647211	0	10000
chr10	108623627	108623933	CRM:26584:22:10:108623627:108623933	1	10001
chr1	78462133	78462561	HNF6:1:78462133:78462561	0	11000
chr4	3177577	3177961	HNF4A:4:3177577:3177961	0	11000
chr2	151059361	151059664	CRM:28780:22:2:151059361:151059664	1	10000
chr1	67753073	67753425	HNF6:1:67753073:67753425	0	10000
chr18	70100179	70100544	CRM:12024:22:18:70100179:70100544	1	11100
chr5	136712424	136712936	CRM:20988:22:5:136712424:136712936	1	10000
chr11	113447739	113447963	HNF4A:11:113447739:113447963	0	10000
chr1	17253005	17253206	HNF4A:1:17253005:17253206	0	10000
chr17	2029683	2029898	HNF4A:17:2029683:2029898	0	10101
chr8	26218370	26218558	CEBPA:8:26218370:26218558	0	10000
chr19	58988220	58988357	CEBPA:19:58988220:58988357	0	10000
chr2	219021988	219022268	CRM:31028:22:2:219021988:219022268	1	10000
chr16	26253605	26253915	CRM:12829:22:16:26253605:26253915	1	10000
chr19	3244199	3244557	HNF4A:19:3244199:3244557	0	10000
chr16	30356498	30356768	CRM:14158:22:16:30356498:30356768	1	10000
chr6	85582686	85582876	HNF6:6:85582686:85582876	0	11000
chr10	122591336	122591667	HNF4A:10:122591336:122591667	0	10000
chr16	73711312	73711448	CEBPA:16:73711312:73711448	0	10000
chr6	168167696	168168051	CRM:28338:22:6:168167696:168168051	1	10000
chr3	144164901	144165156	HNF6:3:144164901:144165156	0	11000
chr14	74795444	74795581	FOXA1:14:74795444:74795581	0	11111
chr8	77536609	77536741	HNF6:8:77536609:77536741	0	10000
chr17	71503002	71503322	CRM:19126:22:17:71503002:71503322	1	10100
chr6	168340558	168340640	FOXA1:6:168340558:168340640	0	10000
chr16	77755251	77755694	HNF6:16:77755251:77755694	0	10000
chr1	45639867	45640160	CRM:16385:22:1:45639867:45640160	1	10001
chr2	122710591	122710838	CEBPA:2:122710591:122710838	0	10000
chr13	109130719	109131042	CRM:15906:22:13:109130719:109131042	1	10000
chr1	100207690	100208044	HNF4A:1:100207690:100208044	0	11110
chr9	129592250	129592381	FOXA1:9:129592250:129592381	0	11000
chr14	72716756	72717109	CRM:12804:22:14:72716756:72717109	1	10001
chr21	35319877	35320022	CEBPA:21:35319877:35320022	0	11000
chr1	143635276	143635542	CRM:27956:22:1:143635276:143635542	1	10000
chr22	36478982	36479096	FOXA1:22:36478982:36479096	0	10000
chrX	40689276	40689525	CRM:5954:22:X:40689276:40689525	1	11000
chr17	31358280	31358526	CRM:7906:22:17:31358280:31358526	1	10000
chr10	81828334	81828505	HNF4A:10:81828334:81828505	0	10000
chr1	3806625	3806967	CRM:2312:22:1:3806625:3806967	1	10100
chr5	55316453	55316705	HNF6:5:55316453:55316705	0	10000
chr17	632211	632416	CRM:337:22:17:632211:632416	1	10000
chr6	134731575	134731818	HNF4A:6:134731575:134731818	0	11000
chr10	39125943	39126237	CRM:14367:22:10:39125943:39126237	1	10000
chr14	66171512	66171726	HNF4A:14:66171512:66171726	0	10000
chr17	32014264	32014683	HNF4A:17:32014264:32014683	0	11000
chr8	97787362	97787516	HNF6:8:97787362:97787516	0	10000
chrX	152025148	152025497	CRM:13243:22:X:152025148:152025497	1	10000
chr12	49604131	49604253	HNF6:12:49604131:49604253	0	10000
chr20	17603861	17603965	CEBPA:20:17603861:17603965	0	10110
chrX	17850325	17850727	CRM:3494:22:X:17850325:17850727	1	10000
chr6	106549153	106549302	CEBPA:6:106549153:106549302	0	10000
chr17	35448673	35448801	CEBPA:17:35448673:35448801	0	11100
chr8	23391151	23391425	CRM:6529:22:8:23391151:23391425	1	11000
chr4	124224717	124224945	HNF6:4:124224717:124224945	0	11000
chr1	167003956	167004241	HNF6:1:167003956:167004241	0	10000
chr10	80777782	80778055	CEBPA:10:80777782:80778055	0	10110
chr14	93852828	93853083	HNF4A:14:93852828:93853083	0	10000
chr6	156873970	156874224	CRM:27073:22:6:156873970:156874224	1	10000
chr19	43557043	43557175	FOXA1:19:43557043:43557175	0	10000
chr1	169571830	169572065	FOXA1:1:169571830:169572065	0	11000
chr3	72331510	72331699	CRM:17106:22:3:72331510:72331699	1	10000
chr15	41572503	41572737	HNF6:15:41572503:41572737	0	11000
chr15	68516540	68516807	HNF4A:15:68516540:68516807	0	10000
chr8	34991151	34991264	CEBPA:8:34991151:34991264	0	10000
chr11	118300774	118300945	HNF4A:11:118300774:118300945	0	11100
chr17	61060703	61060832	FOXA1:17:61060703:61060832	0	11000
chr11	116192436	116192617	HNF4A:11:116192436:116192617	0	11000
chr3	129551425	129551783	FOXA1:3:129551425:129551783	0	11100
chr3	58480625	58481030	CRM:14178:22:3:58480625:58481030	1	11000
chr3	39750370	39750596	HNF4A:3:39750370:39750596	0	10000
chr9	116135871	116136224	CRM:21924:22:9:116135871:116136224	1	10000
chr9	136355371	136355707	CRM:26573:22:9:136355371:136355707	1	10100
chr3	74725076	74725287	HNF4A:3:74725076:74725287	0	10000
chr13	49263487	49263615	HNF4A:13:49263487:49263615	0	10001
chr8	137910371	137910609	HNF4A:8:137910371:137910609	0	10000
chr13	86767207	86767421	HNF6:13:86767207:86767421	0	10000
chr4	22459106	22459387	HNF4A:4:22459106:22459387	0	10000
chr14	55718128	55718576	CRM:8045:22:14:55718128:55718576	1	11000
chr17	64825007	64825143	CEBPA:17:64825007:64825143	0	10000
chr4	100207907	100208122	CRM:18876:22:4:100207907:100208122	1	10000
chr8	17696682	17697024	HNF6:8:17696682:17697024	0	10100
chr2	218502742	218503167	CRM:30982:22:2:218502742:218503167	1	10000
chr5	95130183	95130293	HNF6:5:95130183:95130293	0	10001
chr3	69378495	69378802	CRM:16422:22:3:69378495:69378802	1	10000
chr20	36205040	36205838	CRM:5184:22:20:36205040:36205838	1	11100
chr16	32026030	32026161	HNF6:16:32026030:32026161	0	10000
chr8	141591103	141591311	HNF4A:8:141591103:141591311	0	10100
chr6	164449610	164449799	FOXA1:6:164449610:164449799	0	10001
chr4	187416445	187416731	CEBPA:4:187416445:187416731	0	10111
chr19	15440753	15441218	CRM:3831:22:19:15440753:15441218	1	10000
chr11	47097159	47097406	CRM:16665:22:11:47097159:47097406	1	10000
chr2	226462398	226462655	CEBPA:2:226462398:226462655	0	11101
chr4	52605962	52606276	CRM:12623:22:4:52605962:52606276	1	10000
chr21	35345500	35345798	CRM:445:22:21:35345500:35345798	1	10000
chr19	53836311	53836579	CRM:11893:22:19:53836311:53836579	1	10000
chr9	127074803	127075128	CRM:24278:22:9:127074803:127075128	1	10000
chr5	6812588	6812723	FOXA1:5:6812588:6812723	0	10000
chr12	67577782	67578043	CRM:14632:22:12:67577782:67578043	1	10000
chr4	185630901	185631418	CRM:26511:22:4:185630901:185631418	1	10000
chr6	129604534	129604940	HNF6:6:129604534:129604940	0	10000
chr1	12363801	12364153	CRM:5496:22:1:12363801:12364153	1	10110
chr13	85402312	85402570	CRM:11722:22:13:85402312:85402570	1	10000
chr10	89680051	89680344	HNF6:10:89680051:89680344	0	10000
chr9	132558705	132559047	FOXA1:9:132558705:132559047	0	11111
chr11	15881577	15881775	HNF4A:11:15881577:15881775	0	10000
chr12	90952794	90953081	FOXA1:12:90952794:90953081	0	11100
chrY	8370253	8370498	CRM:517:22:Y:8370253:8370498	1	10000
chr9	111593133	111593522	FOXA1:9:111593133:111593522	0	10000
chr1	174790639	174791009	HNF6:1:174790639:174791009	0	11110
chr9	5427895	5428113	HNF4A:9:5427895:5428113	0	11100
chr2	37406983	37407252	CRM:11800:22:2:37406983:37407252	1	10000
chr9	110916855	110917043	CEBPA:9:110916855:110917043	0	10001
chr7	95743326	95743624	HNF4A:7:95743326:95743624	0	10000
chr22	28329386	28329589	HNF4A:22:28329386:28329589	0	10101
chr10	25442174	25442333	HNF6:10:25442174:25442333	0	10000
chr17	24159157	24159424	FOXA1:17:24159157:24159424	0	10101
chr6	39887686	39887895	HNF4A:6:39887686:39887895	0	11000
chr1	52267244	52267377	CEBPA:1:52267244:52267377	0	10000
chr1	173372694	173372853	CEBPA:1:173372694:173372853	0	10000
chr10	27930558	27930775	HNF4A:10:27930558:27930775	0	10000
chr1	121054706	121054762	HNF6:1:121054706:121054762	0	10000
chr12	49619888	49620117	HNF6:12:49619888:49620117	0	10000
chr1	94656083	94656580	CRM:25118:22:1:94656083:94656580	1	11100
chr14	103426927	103427219	HNF4A:14:103426927:103427219	0	10000
chr1	219358600	219358927	FOXA1:1:219358600:219358927	0	10000
chr6	136759840	136760024	HNF6:6:136759840:136760024	0	10000
chr18	44710430	44710769	CRM:6020:22:18:44710430:44710769	1	11111
chr14	27391573	27391778	HNF6:14:27391573:27391778	0	10000
chr15	38090184	38090487	CRM:3892:22:15:38090184:38090487	1	10000
chr2	191101774	191101990	CEBPA:2:191101774:191101990	0	10000
chr11	27073299	27073490	CEBPA:11:27073299:27073490	0	10000
chr9	35824310	35824432	CEBPA:9:35824310:35824432	0	10000
chr15	43113646	43113886	CRM:5482:22:15:43113646:43113886	1	11100
chr3	58063785	58063976	HNF4A:3:58063785:58063976	0	11001
chr1	200741307	200741448	CEBPA:1:200741307:200741448	0	10000
chr8	18781050	18781327	CRM:5162:22:8:18781050:18781327	1	10000
chr11	111401181	111401438	HNF4A:11:111401181:111401438	0	11111
chr19	7868937	7869104	CEBPA:19:7868937:7869104	0	10000
chr1	34855997	34856196	CEBPA:1:34855997:34856196	0	10000
chr7	120769949	120770257	CRM:27630:22:7:120769949:120770257	1	10000
chrX	40257259	40257578	CRM:5903:22:X:40257259:40257578	1	10000
chr5	86344732	86344907	HNF4A:5:86344732:86344907	0	10000
chr3	38471970	38472268	HNF4A:3:38471970:38472268	0	10000
chr19	972703	972944	FOXA1:19:972703:972944	0	10010
chr3	74198375	74198787	CRM:17569:22:3:74198375:74198787	1	10000
chr7	22572397	22572695	CRM:8617:22:7:22572397:22572695	1	10000
chr10	50399194	50399366	HNF6:10:50399194:50399366	0	10000
chr22	48412119	48412405	FOXA1:22:48412119:48412405	0	10000
chrY	11795779	11795906	HNF4A:Y:11795779:11795906	0	10000
chr15	27902650	27902916	HNF4A:15:27902650:27902916	0	10001
chr22	36503235	36503432	CRM:6067:22:22:36503235:36503432	1	10100
chr14	98852451	98852905	CRM:18061:22:14:98852451:98852905	1	11011
chr15	74433377	74433639	HNF4A:15:74433377:74433639	0	10000
chr10	78681160	78681362	HNF4A:10:78681160:78681362	0	10000
chr17	4065510	4065720	HNF6:17:4065510:4065720	0	10000
chr12	102759867	102759988	FOXA1:12:102759867:102759988	0	10000
chr16	69315699	69316016	HNF4A:16:69315699:69316016	0	11000
chr11	73303112	73303331	HNF4A:11:73303112:73303331	0	10001
chrX	72080329	72080410	FOXA1:X:72080329:72080410	0	10000
chr3	52419008	52419204	FOXA1:3:52419008:52419204	0	10100
chr1	163524734	163524957	FOXA1:1:163524734:163524957	0	10000
chr2	239257801	239258053	CEBPA:2:239257801:239258053	0	10000
chr5	42626563	42626662	FOXA1:5:42626563:42626662	0	10000
chr15	55812352	55812603	FOXA1:15:55812352:55812603	0	11000
chr10	48430336	48430501	HNF4A:10:48430336:48430501	0	10000
chr20	49477187	49477508	HNF6:20:49477187:49477508	0	10000
chr10	35545470	35545820	CRM:14075:22:10:35545470:35545820	1	10000
chr1	26066333	26066784	CRM:11053:22:1:26066333:26066784	1	10000
chr8	141041624	141041854	CRM:25590:22:8:141041624:141041854	1	10000
chr2	39495471	39495664	HNF4A:2:39495471:39495664	0	10000
chr17	38273460	38273727	HNF4A:17:38273460:38273727	0	10001
chr2	38816375	38816526	CEBPA:2:38816375:38816526	0	10000
chr12	70955086	70955377	CRM:15205:22:12:70955086:70955377	1	11100
chr17	40631187	40631331	HNF4A:17:40631187:40631331	0	10000
chr13	49865184	49865427	CEBPA:13:49865184:49865427	0	10000
chr8	25101863	25102049	HNF4A:8:25101863:25102049	0	10000
chr2	30902941	30903116	CRM:10616:22:2:30902941:30903116	1	10000
chr11	102446774	102447381	CRM:27593:22:11:102446774:102447381	1	10000
chrX	131385098	131385335	HNF6:X:131385098:131385335	0	11000
chr7	23887200	23887378	HNF6:7:23887200:23887378	0	10000
chr17	8129370	8129735	CRM:1894:22:17:8129370:8129735	1	10000
chr12	87238886	87239158	HNF6:12:87238886:87239158	0	10000
chr19	39528596	39528878	HNF4A:19:39528596:39528878	0	10000
chr12	99472568	99472913	CRM:19484:22:12:99472568:99472913	1	10000
chr15	56481419	56481853	CRM:9044:22:15:56481419:56481853	1	10000
chr6	33324905	33325313	CRM:8828:22:6:33324905:33325313	1	11000
chr2	216406912	216407058	CRM:30865:22:2:216406912:216407058	1	10000
chr19	40109525	40109854	CRM:7068:22:19:40109525:40109854	1	10000
chr3	109608255	109608607	CRM:19999:22:3:109608255:109608607	1	10000
chr12	127904932	127905065	CEBPA:12:127904932:127905065	0	10000
chr6	161118170	161118261	HNF4A:6:161118170:161118261	0	10000
chr2	25920287	25920529	CEBPA:2:25920287:25920529	0	10000
chr13	28647608	28647931	CRM:3567:22:13:28647608:28647931	1	10000
chr10	96880857	96881027	CEBPA:10:96880857:96881027	0	10000
chr18	10891432	10891667	CRM:763:22:18:10891432:10891667	1	10000
chr6	30961837	30961985	FOXA1:6:30961837:30961985	0	10000
chr11	111106848	111107087	CRM:27945:22:11:111106848:111107087	1	11001
chr7	133882608	133882960	HNF6:7:133882608:133882960	0	11000
chr20	16027971	16028305	CRM:1625:22:20:16027971:16028305	1	10000
chr4	11734509	11734622	CEBPA:4:11734509:11734622	0	10000
chr8	11509692	11509946	CRM:3124:22:8:11509692:11509946	1	11000
chr12	64729152	64729495	CRM:14271:22:12:64729152:64729495	1	10000
chr1	21537081	21537535	CRM:9426:22:1:21537081:21537535	1	10001
chr16	3049457	3049710	HNF4A:16:3049457:3049710	0	10000
chr15	89203465	89203891	CRM:18552:22:15:89203465:89203891	1	10000
chr2	169543383	169543641	CRM:29606:22:2:169543383:169543641	1	11000
chr5	179319786	179320174	CRM:27121:22:5:179319786:179320174	1	10000
chr2	55956215	55956416	CRM:17044:22:2:55956215:55956416	1	10000
chr18	8403171	8403737	CRM:581:22:18:8403171:8403737	1	10000
chr11	120847126	120847436	CRM:29089:22:11:120847126:120847436	1	11001
chr7	113842350	113842562	FOXA1:7:113842350:113842562	0	11111
chr4	33874460	33874647	CRM:8271:22:4:33874460:33874647	1	10000
chr6	44184273	44184548	CRM:13005:22:6:44184273:44184548	1	11111
chr2	138416405	138416582	FOXA1:2:138416405:138416582	0	10000
chr6	85320563	85320809	CEBPA:6:85320563:85320809	0	10000
chr8	13096087	13096612	CRM:3733:22:8:13096087:13096612	1	10010
chr6	112541860	112542002	FOXA1:6:112541860:112542002	0	10000
chr22	17347522	17347810	CRM:366:22:22:17347522:17347810	1	10000
chr18	69158547	69159030	CRM:11595:22:18:69158547:69159030	1	10000
chr13	39948700	39949042	CRM:5493:22:13:39948700:39949042	1	10000
chr12	91933940	91934316	CRM:17753:22:12:91933940:91934316	1	10000
chrX	61637646	61637701	HNF6:X:61637646:61637701	0	10000
chr13	98270280	98270484	HNF6:13:98270280:98270484	0	10000
chr1	150039950	150040209	HNF4A:1:150039950:150040209	0	11101
chr8	58963275	58963623	CRM:14023:22:8:58963275:58963623	1	10000
chr2	171020835	171021209	CRM:29689:22:2:171020835:171021209	1	10000
chr16	83234239	83234509	CRM:23273:22:16:83234239:83234509	1	11000
chr7	72057868	72058099	HNF4A:7:72057868:72058099	0	10000
chr9	18697152	18697494	CRM:3545:22:9:18697152:18697494	1	10000
chr14	74434553	74434925	CRM:13558:22:14:74434553:74434925	1	10001
chr18	59298735	59299008	CRM:10516:22:18:59298735:59299008	1	10000
chr13	26491855	26492111	FOXA1:13:26491855:26492111	0	10000
chr11	19407177	19407728	CRM:11973:22:11:19407177:19407728	1	11000
chr4	77594323	77594515	CRM:16050:22:4:77594323:77594515	1	10000
chr15	69317223	69317528	CRM:14512:22:15:69317223:69317528	1	10000
chr8	8647304	8647552	CRM:2261:22:8:8647304:8647552	1	10000
chr5	139872944	139873187	HNF4A:5:139872944:139873187	0	10100
chr4	47765900	47766046	CEBPA:4:47765900:47766046	0	10000
chr8	9371902	9372162	HNF6:8:9371902:9372162	0	10000
chr6	58886761	58886888	HNF6:6:58886761:58886888	0	10000
chr14	94838765	94839178	CRM:17587:22:14:94838765:94839178	1	10100
chr7	77251790	77251971	CRM:20513:22:7:77251790:77251971	1	10000
chr5	16680034	16680194	CEBPA:5:16680034:16680194	0	10000
chr6	83832097	83832318	FOXA1:6:83832097:83832318	0	11000
chr9	138141424	138141521	FOXA1:9:138141424:138141521	0	10000
chr5	179853850	179854080	FOXA1:5:179853850:179854080	0	10000
chr20	61030971	61031151	HNF4A:20:61030971:61031151	0	10110
chr5	124026182	124026275	FOXA1:5:124026182:124026275	0	10000
chr6	159985441	159985757	HNF6:6:159985441:159985757	0	10000
chr3	197170452	197171026	HNF4A:3:197170452:197171026	0	10000
chr19	22811	22983	HNF4A:19:22811:22983	0	10000
chr21	45195882	45196016	CEBPA:21:45195882:45196016	0	10000
chr1	212180980	212181260	CRM:30949:22:1:212180980:212181260	1	10001
chr5	179211751	179212055	CRM:27105:22:5:179211751:179212055	1	10010
chr2	201158791	201159146	CRM:30487:22:2:201158791:201159146	1	11000
chr14	70470631	70470807	CEBPA:14:70470631:70470807	0	11000
chr16	22357342	22357595	HNF6:16:22357342:22357595	0	10000
chr11	46572144	46572528	CRM:16484:22:11:46572144:46572528	1	11111
chr11	51443525	51443610	HNF6:11:51443525:51443610	0	10000
chr20	30318549	30318735	CEBPA:20:30318549:30318735	0	10000
chr1	100108873	100109136	CRM:25846:22:1:100108873:100109136	1	10000
chr10	63421819	63421986	CEBPA:10:63421819:63421986	0	10000
chr1	55107466	55107800	CRM:18762:22:1:55107466:55107800	1	10000
chr5	75878356	75878776	HNF6:5:75878356:75878776	0	11110
chr14	92642068	92642226	HNF6:14:92642068:92642226	0	10000
chr12	32592919	32593285	CRM:7359:22:12:32592919:32593285	1	10000
chr10	92997595	92997754	CEBPA:10:92997595:92997754	0	10000
chr3	135179254	135179465	FOXA1:3:135179254:135179465	0	11000
chr13	31399133	31399615	CRM:4180:22:13:31399133:31399615	1	10001
chr3	172583790	172583943	CEBPA:3:172583790:172583943	0	10000
chr2	106177218	106177565	CRM:25082:22:2:106177218:106177565	1	10000
chr2	11480621	11480819	CEBPA:2:11480621:11480819	0	10000
chr17	64336341	64336551	FOXA1:17:64336341:64336551	0	10000
chrX	28516982	28517272	HNF6:X:28516982:28517272	0	10000
chr1	23975326	23975647	CRM:10211:22:1:23975326:23975647	1	10001
chr2	98226856	98227067	HNF6:2:98226856:98227067	0	10000
chr1	182826225	182826566	HNF4A:1:182826225:182826566	0	10000
chr3	127542759	127543289	CRM:22956:22:3:127542759:127543289	1	11111
chr19	18018623	18018782	FOXA1:19:18018623:18018782	0	10000
chr3	195298014	195298401	CRM:29558:22:3:195298014:195298401	1	10000
chr5	60927895	60928257	CRM:9669:22:5:60927895:60928257	1	10000
chr19	15865318	15865669	HNF4A:19:15865318:15865669	0	10000
chr11	20496412	20496974	CRM:12806:22:11:20496412:20496974	1	10000
chr16	71413442	71413612	HNF6:16:71413442:71413612	0	10000
chr10	43211569	43211956	CRM:14596:22:10:43211569:43211956	1	11000
chr5	75695885	75696214	HNF6:5:75695885:75696214	0	11000
chr11	18373894	18374496	CRM:11728:22:11:18373894:18374496	1	10000
chr18	701711	701993	CRM:143:22:18:701711:701993	1	11000
chr13	43623718	43623944	CRM:6279:22:13:43623718:43623944	1	10000
chr6	101057692	101057974	CRM:18968:22:6:101057692:101057974	1	10000
chr16	4673382	4673598	FOXA1:16:4673382:4673598	0	10000
chr4	157047568	157047848	CRM:24480:22:4:157047568:157047848	1	10000
chr1	25765486	25765637	FOXA1:1:25765486:25765637	0	10000
chr7	7709029	7709183	CEBPA:7:7709029:7709183	0	10000
chr1	58390997	58391320	CRM:19945:22:1:58390997:58391320	1	10000
chr17	72823513	72823588	FOXA1:17:72823513:72823588	0	10000
chr20	3280886	3281141	HNF4A:20:3280886:3281141	0	10001
chr12	32554041	32554355	HNF6:12:32554041:32554355	0	11000
chr7	134240788	134240954	CEBPA:7:134240788:134240954	0	10110
chr2	227084144	227084711	CRM:31177:22:2:227084144:227084711	1	10000
chr2	216977248	216977482	HNF6:2:216977248:216977482	0	10000
chr8	58621810	58622085	CEBPA:8:58621810:58622085	0	10000
chr16	4654512	4654925	CRM:6628:22:16:4654512:4654925	1	10000
chr19	40758389	40758582	CRM:7488:22:19:40758389:40758582	1	10000
chr3	150401235	150401735	CRM:25765:22:3:150401235:150401735	1	10000
chr4	184789801	184790362	CRM:26292:22:4:184789801:184790362	1	10000
chr7	87036467	87036556	HNF4A:7:87036467:87036556	0	10000
chr1	166810213	166810381	CEBPA:1:166810213:166810381	0	10000
chr11	48059529	48059769	CRM:20342:22:11:48059529:48059769	1	10000
chr15	89338790	89338910	CEBPA:15:89338790:89338910	0	10100
chr3	71501849	71502139	HNF6:3:71501849:71502139	0	11000
chr1	84004573	84004745	HNF4A:1:84004573:84004745	0	10000
chr10	117749736	117749904	HNF4A:10:117749736:117749904	0	10001
chr7	108268965	108269147	HNF6:7:108268965:108269147	0	10000
chr2	227911223	227911467	HNF6:2:227911223:227911467	0	10000
chr7	154350300	154350544	CEBPA:7:154350300:154350544	0	11000
chr12	1720824	1721064	CEBPA:12:1720824:1721064	0	10000
chr17	7923340	7923641	HNF4A:17:7923340:7923641	0	10000
chr4	48238918	48239174	CRM:12192:22:4:48238918:48239174	1	10000
chr9	4913145	4913501	CRM:1411:22:9:4913145:4913501	1	11000
chr22	40205134	40205474	CRM:7326:22:22:40205134:40205474	1	11001
chr9	109037919	109038100	HNF4A:9:109037919:109038100	0	10000
chr22	42063498	42063689	CEBPA:22:42063498:42063689	0	10000
chr16	65107978	65108666	CRM:18891:22:16:65107978:65108666	1	10000
chr5	178909492	178909683	HNF6:5:178909492:178909683	0	10000
chr9	96932006	96932363	CRM:16946:22:9:96932006:96932363	1	11000
chr4	98636942	98637112	HNF4A:4:98636942:98637112	0	10000
chr16	21853993	21854150	FOXA1:16:21853993:21854150	0	10000
chr13	97953511	97953847	CRM:13564:22:13:97953511:97953847	1	10000
chr5	154171069	154171301	CEBPA:5:154171069:154171301	0	10000
chr5	158090577	158090999	CRM:25124:22:5:158090577:158090999	1	10000
chr13	67529268	67529656	CRM:9785:22:13:67529268:67529656	1	10000
chr6	160616660	160616978	CEBPA:6:160616660:160616978	0	10000
chr18	66240351	66240674	CRM:11403:22:18:66240351:66240674	1	10000
chr4	110574037	110574409	CRM:20567:22:4:110574037:110574409	1	10000
chr19	45452499	45452659	CRM:8508:22:19:45452499:45452659	1	10000
chr10	29211499	29211697	HNF6:10:29211499:29211697	0	10000
chr5	122744716	122744904	CEBPA:5:122744716:122744904	0	10000
chr17	17378026	17378363	FOXA1:17:17378026:17378363	0	11000
chr11	51426798	51426942	HNF6:11:51426798:51426942	0	10000
chr1	210252953	210253098	HNF6:1:210252953:210253098	0	10000
chr8	138781564	138781837	HNF4A:8:138781564:138781837	0	10000
chr5	58745156	58745394	CRM:9364:22:5:58745156:58745394	1	10000
chr19	14090522	14090803	CEBPA:19:14090522:14090803	0	11001
chr2	54224461	54224844	CRM:16462:22:2:54224461:54224844	1	11000
chr5	70049873	70050287	CRM:11717:22:5:70049873:70050287	1	10000
chr2	54985420	54985827	CRM:16876:22:2:54985420:54985827	1	10000
chr8	3951640	3952020	HNF6:8:3951640:3952020	0	10000
chr12	79729948	79730189	HNF4A:12:79729948:79730189	0	10000
chr16	12212792	12213258	CRM:8800:22:16:12212792:12213258	1	10000
chr10	12955294	12955512	FOXA1:10:12955294:12955512	0	10000
chr6	24775001	24775615	CRM:6623:22:6:24775001:24775615	1	10010
chr10	8255210	8255725	CRM:4943:22:10:8255210:8255725	1	10000
chr2	99529	99700	HNF6:2:99529:99700	0	10000
chr2	200908753	200908926	FOXA1:2:200908753:200908926	0	10000
chrX	118153899	118154135	CRM:10702:22:X:118153899:118154135	1	10000
chr16	80037640	80037805	FOXA1:16:80037640:80037805	0	10100
chrX	9270604	9270836	CRM:2619:22:X:9270604:9270836	1	10000
chr1	61957629	61957784	FOXA1:1:61957629:61957784	0	10000
chr15	60290907	60291079	HNF6:15:60290907:60291079	0	10000
chr14	90161571	90161676	HNF6:14:90161571:90161676	0	11001
chr12	122142773	122143094	CRM:24773:22:12:122142773:122143094	1	10000
chr2	202153482	202153726	CRM:30554:22:2:202153482:202153726	1	10000
chr20	54368869	54369071	FOXA1:20:54368869:54369071	0	11000
chr4	160705251	160705505	CRM:25076:22:4:160705251:160705505	1	10000
chr3	184509809	184510054	HNF4A:3:184509809:184510054	0	10000
chr4	111082986	111083200	CEBPA:4:111082986:111083200	0	11000
chr4	4541693	4542024	CRM:4293:22:4:4541693:4542024	1	10000
chr2	101452777	101453113	CRM:24089:22:2:101452777:101453113	1	11000
chr9	131285824	131286032	CEBPA:9:131285824:131286032	0	10000
chr2	182516786	182516968	FOXA1:2:182516786:182516968	0	10000
chr3	81623899	81624067	CRM:18065:22:3:81623899:81624067	1	10000
chr11	118404584	118404901	HNF4A:11:118404584:118404901	0	10001
chr7	44168968	44169320	CRM:14018:22:7:44168968:44169320	1	10000
chr10	101670868	101671005	FOXA1:10:101670868:101671005	0	10000
chr20	33335830	33336139	HNF4A:20:33335830:33336139	0	11101
chr22	29149625	29150324	CRM:3197:22:22:29149625:29150324	1	10010
chr7	7985074	7985299	HNF6:7:7985074:7985299	0	10000
chr12	65309465	65309699	HNF6:12:65309465:65309699	0	10000
chr17	50738454	50738811	CRM:14759:22:17:50738454:50738811	1	11000
chr5	154058431	154058729	CRM:24461:22:5:154058431:154058729	1	10000
chr5	87708941	87709061	FOXA1:5:87708941:87709061	0	10000
chr9	139209733	139210042	HNF4A:9:139209733:139210042	0	10000
chr7	134238478	134238704	HNF4A:7:134238478:134238704	0	10000
chr7	50485471	50485671	HNF4A:7:50485471:50485671	0	10000
chr3	64824561	64824786	HNF6:3:64824561:64824786	0	11001
chr2	233429617	233429751	HNF4A:2:233429617:233429751	0	10000
chr4	24026991	24027174	HNF6:4:24026991:24027174	0	10000
chr12	69839378	69839667	CRM:15059:22:12:69839378:69839667	1	10000
chrY	12318315	12318399	HNF6:Y:12318315:12318399	0	10000
chr4	71405182	71405382	HNF6:4:71405182:71405382	0	11000
chr11	76979527	76979787	HNF6:11:76979527:76979787	0	10100
chr5	68498476	68498639	HNF4A:5:68498476:68498639	0	11100
chr3	129825318	129825513	HNF4A:3:129825318:129825513	0	10000
chr10	24356241	24356333	CEBPA:10:24356241:24356333	0	11000
chr21	42302129	42302420	CRM:1373:22:21:42302129:42302420	1	10000
chr17	61210611	61210746	CEBPA:17:61210611:61210746	0	10000
chr4	22306704	22306895	CRM:6969:22:4:22306704:22306895	1	10000
chr2	148484395	148484557	HNF6:2:148484395:148484557	0	10000
chr7	111105187	111105452	CRM:26578:22:7:111105187:111105452	1	10000
chr2	113758699	113758820	CEBPA:2:113758699:113758820	0	11000
chr8	27516671	27517142	CRM:8134:22:8:27516671:27517142	1	10101
chr12	27791764	27791975	FOXA1:12:27791764:27791975	0	10000
chr3	113763486	113764343	CRM:20566:22:3:113763486:113764343	1	10100
chr4	54097343	54097525	HNF4A:4:54097343:54097525	0	10000
chr18	30231565	30231830	CRM:3855:22:18:30231565:30231830	1	10000
chr9	70320184	70320294	CEBPA:9:70320184:70320294	0	10000
chr18	53615393	53615788	CRM:8344:22:18:53615393:53615788	1	11111
chr7	123154504	123154582	CEBPA:7:123154504:123154582	0	11000
chr10	102017342	102017469	FOXA1:10:102017342:102017469	0	10000
chr11	61647832	61648078	CEBPA:11:61647832:61648078	0	10110
chrX	36891100	36891462	CRM:5165:22:X:36891100:36891462	1	10000
chr2	205243738	205244066	CRM:30633:22:2:205243738:205244066	1	10000
chr12	12338412	12339059	CRM:2175:22:12:12338412:12339059	1	11000
chr6	49528859	49529094	FOXA1:6:49528859:49529094	0	11000
chr14	102162077	102162356	HNF6:14:102162077:102162356	0	10000
chr1	12578464	12578873	CRM:5735:22:1:12578464:12578873	1	10000
chr11	100161614	100162021	CRM:27422:22:11:100161614:100162021	1	11000
chr15	34727351	34727499	CEBPA:15:34727351:34727499	0	10000
chr3	53049297	53049599	CRM:13103:22:3:53049297:53049599	1	10000
chr1	210056689	210056923	HNF6:1:210056689:210056923	0	11000
chr9	76753359	76753560	HNF6:9:76753359:76753560	0	10000
chr11	30301145	30301273	FOXA1:11:30301145:30301273	0	10000
chr8	123878863	123879133	HNF4A:8:123878863:123879133	0	10000
chr17	50309294	50309433	CEBPA:17:50309294:50309433	0	10000
chr11	94712587	94712775	HNF6:11:94712587:94712775	0	10000
chr12	20015602	20016524	CRM:3971:22:12:20015602:20016524	1	10000
chr10	119161686	119161809	FOXA1:10:119161686:119161809	0	11000
chr3	172371624	172371937	HNF4A:3:172371624:172371937	0	10000
chr1	59975913	59976073	HNF4A:1:59975913:59976073	0	10000
chr4	95810522	95810804	CRM:18654:22:4:95810522:95810804	1	10000
chr18	19693492	19694162	CRM:2041:22:18:19693492:19694162	1	10000
chr9	130854782	130855020	HNF4A:9:130854782:130855020	0	10000
chr3	124144414	124144647	HNF4A:3:124144414:124144647	0	10000
chr16	76844095	76844512	CRM:21984:22:16:76844095:76844512	1	11110
chr14	93848928	93849369	CRM:16603:22:14:93848928:93849369	1	10000
chr11	49346777	49346988	FOXA1:11:49346777:49346988	0	10000
chr3	15337465	15337789	CRM:3546:22:3:15337465:15337789	1	10000
chr14	37248831	37248996	CEBPA:14:37248831:37248996	0	11000
chr11	1632456	1632720	CRM:6977:22:11:1632456:1632720	1	10000
chr9	66710069	66710424	CRM:8350:22:9:66710069:66710424	1	10000
chr22	18305740	18305877	CRM:485:22:22:18305740:18305877	1	10000
chr18	22977927	22978328	CRM:2624:22:18:22977927:22978328	1	10000
chr3	119739615	119739802	HNF4A:3:119739615:119739802	0	10000
chr16	48626905	48627393	CRM:15438:22:16:48626905:48627393	1	10000
chr7	65228447	65228789	CRM:17496:22:7:65228447:65228789	1	10000
chr6	136589880	136590085	HNF4A:6:136589880:136590085	0	11000
chr11	46867892	46868050	CEBPA:11:46867892:46868050	0	11000
chr3	49686394	49686569	CRM:11633:22:3:49686394:49686569	1	11101
chr1	61576397	61576707	CRM:21077:22:1:61576397:61576707	1	10100
chr3	61370534	61370725	FOXA1:3:61370534:61370725	0	11000
chr9	129790264	129790513	HNF4A:9:129790264:129790513	0	10000
chr18	45747293	45747905	CRM:6738:22:18:45747293:45747905	1	11100
chr6	17029662	17030073	CRM:5038:22:6:17029662:17030073	1	11000
chr3	40611128	40611444	CRM:8519:22:3:40611128:40611444	1	10000
chr9	130677851	130678261	CRM:25172:22:9:130677851:130678261	1	11001
chr16	11140693	11140948	CRM:8239:22:16:11140693:11140948	1	10000
chr1	10581909	10582494	CRM:4640:22:1:10581909:10582494	1	10000
chr12	109485203	109485314	CEBPA:12:109485203:109485314	0	10000
chr14	106092059	106092228	HNF6:14:106092059:106092228	0	10000
chr2	86572677	86572923	HNF4A:2:86572677:86572923	0	10110
chr5	56107459	56107527	CRM:8776:22:5:56107459:56107527	1	10000
chr11	129637685	129637802	FOXA1:11:129637685:129637802	0	10000
chr9	127131194	127131411	CRM:24291:22:9:127131194:127131411	1	10000
chr12	123969516	123969727	CEBPA:12:123969516:123969727	0	10000
chr6	64155593	64155783	HNF6:6:64155593:64155783	0	10000
chrX	9485474	9485985	CRM:2703:22:X:9485474:9485985	1	11000
chrX	116556885	116557028	HNF6:X:116556885:116557028	0	10000
chr8	82268674	82269097	CRM:17262:22:8:82268674:82269097	1	11111
chr10	104946962	104947132	HNF4A:10:104946962:104947132	0	10001
chr1	214740657	214740844	CEBPA:1:214740657:214740844	0	10000
chr11	34632089	34632522	CRM:14547:22:11:34632089:34632522	1	10001
chr10	5834311	5834694	CRM:4286:22:10:5834311:5834694	1	10000
chr13	32707254	32707655	CRM:4672:22:13:32707254:32707655	1	11000
chr6	40601809	40602149	HNF4A:6:40601809:40602149	0	10000
chr3	41123444	41123767	HNF6:3:41123444:41123767	0	10000
chr6	27548626	27549097	CRM:7406:22:6:27548626:27549097	1	11000
chr5	9514447	9514814	CRM:1452:22:5:9514447:9514814	1	11000
chr1	10015293	10015442	FOXA1:1:10015293:10015442	0	10000
chr5	179653092	179653253	HNF4A:5:179653092:179653253	0	11000
chr17	24078416	24078672	CRM:6182:22:17:24078416:24078672	1	10100
chr20	48187629	48188012	CRM:9099:22:20:48187629:48188012	1	10000
chr11	117079285	117079464	FOXA1:11:117079285:117079464	0	11000
chr4	119898544	119898884	CRM:21406:22:4:119898544:119898884	1	10000
chr4	39111988	39112485	CRM:10210:22:4:39111988:39112485	1	11100
chr22	32268181	32268431	CRM:4216:22:22:32268181:32268431	1	11010
chr10	87034602	87034876	CRM:22236:22:10:87034602:87034876	1	10000
chr13	43706853	43707044	HNF6:13:43706853:43707044	0	10000
chr15	48910018	48910257	FOXA1:15:48910018:48910257	0	10000
chr7	99976996	99977100	CEBPA:7:99976996:99977100	0	10000
chr9	34360439	34360655	HNF4A:9:34360439:34360655	0	10100
chr2	216286399	216286690	CRM:30850:22:2:216286399:216286690	1	11100
chr4	149343767	149344195	HNF6:4:149343767:149344195	0	10110
chr6	128862259	128862523	CRM:22566:22:6:128862259:128862523	1	11000
chr11	45972710	45973021	CEBPA:11:45972710:45973021	0	10000
chr22	27534886	27535154	CRM:2315:22:22:27534886:27535154	1	10000
chr11	124048863	124048984	HNF4A:11:124048863:124048984	0	10100
chr2	42268590	42268880	CRM:13252:22:2:42268590:42268880	1	10000
chr18	67978828	67979364	CRM:11570:22:18:67978828:67979364	1	10000
chr8	17780131	17780285	HNF4A:8:17780131:17780285	0	10110
chr6	168414347	168414800	CRM:28399:22:6:168414347:168414800	1	10000
chr4	123293282	123293549	HNF4A:4:123293282:123293549	0	11001
chr7	75576275	75576498	CRM:19888:22:7:75576275:75576498	1	10000
chr2	158440075	158440331	HNF6:2:158440075:158440331	0	11110
chr16	44977733	44977821	HNF6:16:44977733:44977821	0	10000
chr6	159811448	159811738	HNF4A:6:159811448:159811738	0	10000
chr1	148190439	148190551	HNF6:1:148190439:148190551	0	11000
chr4	78125183	78125382	CRM:16470:22:4:78125183:78125382	1	10000
chr3	71187519	71187720	CEBPA:3:71187519:71187720	0	11001
chr15	64430221	64430340	CEBPA:15:64430221:64430340	0	10000
chr9	73848864	73849148	CRM:10548:22:9:73848864:73849148	1	10000
chr13	99579168	99579451	HNF4A:13:99579168:99579451	0	10000
chr1	166162638	166162731	FOXA1:1:166162638:166162731	0	10000
chr3	198362881	198363147	CEBPA:3:198362881:198363147	0	10000
chr14	21711513	21711913	HNF6:14:21711513:21711913	0	10000
chr17	21749186	21749392	FOXA1:17:21749186:21749392	0	10000
chrX	6428799	6429089	CRM:2258:22:X:6428799:6429089	1	10000
chr7	39940355	39940586	HNF4A:7:39940355:39940586	0	10000
chr9	109538035	109538288	FOXA1:9:109538035:109538288	0	10000
chr1	204939655	204939976	CRM:30741:22:1:204939655:204939976	1	11100
chr9	114727256	114727437	HNF6:9:114727256:114727437	0	10000
chr8	102310839	102311031	CEBPA:8:102310839:102311031	0	11001
chr5	137636288	137636605	HNF6:5:137636288:137636605	0	11000
chr6	39637325	39637488	CRM:11748:22:6:39637325:39637488	1	10000
chr1	54819888	54820049	HNF4A:1:54819888:54820049	0	11111
chr14	100820960	100821113	HNF4A:14:100820960:100821113	0	10000
chr5	41960915	41961237	CRM:5923:22:5:41960915:41961237	1	10000
chr10	99632299	99632549	CRM:25468:22:10:99632299:99632549	1	10000
chr11	66140355	66140541	HNF4A:11:66140355:66140541	0	10101
chr11	116202717	116203140	CRM:28562:22:11:116202717:116203140	1	11000
chr4	39601950	39602255	HNF6:4:39601950:39602255	0	11000
chr11	62774188	62774605	CRM:22176:22:11:62774188:62774605	1	10000
chr3	74332888	74333075	HNF6:3:74332888:74333075	0	10000
chr1	7987616	7988020	CRM:2795:22:1:7987616:7988020	1	11111
chr8	80291858	80292424	CRM:16933:22:8:80291858:80292424	1	10000
chr18	32021309	32021427	HNF4A:18:32021309:32021427	0	11110
chrX	95552764	95552978	HNF6:X:95552764:95552978	0	10000
chr7	107287955	107288299	CRM:26223:22:7:107287955:107288299	1	10000
chr5	173250488	173250705	HNF6:5:173250488:173250705	0	10000
chr13	29806817	29807030	HNF6:13:29806817:29807030	0	10000
chr12	33989315	33989636	CRM:7496:22:12:33989315:33989636	1	10000
chr11	3400578	3400967	CRM:7559:22:11:3400578:3400967	1	10000
chr20	55595763	55596195	CRM:11797:22:20:55595763:55596195	1	11000
chr14	43548646	43548925	CRM:5898:22:14:43548646:43548925	1	10000
chr3	48938918	48939123	CEBPA:3:48938918:48939123	0	10000
chr1	16846422	16846546	HNF4A:1:16846422:16846546	0	10000
chr4	185804121	185804382	CRM:26579:22:4:185804121:185804382	1	10000
chr1	183929888	183930319	CRM:30349:22:1:183929888:183930319	1	11111
chr17	8227191	8227528	CEBPA:17:8227191:8227528	0	10000
chr4	69718324	69718595	CRM:13533:22:4:69718324:69718595	1	10000
chr1	82046250	82046691	HNF6:1:82046250:82046691	0	11111
chr3	38134716	38134848	HNF4A:3:38134716:38134848	0	10000
chr1	244924489	244924672	HNF4A:1:244924489:244924672	0	10000
chr19	4923920	4924089	HNF4A:19:4923920:4924089	0	11000
chr18	11269503	11269780	HNF4A:18:11269503:11269780	0	10000
chr11	102799027	102799253	HNF6:11:102799027:102799253	0	10000
chr6	14926582	14927133	CRM:4434:22:6:14926582:14927133	1	10001
chr6	56412047	56412415	HNF6:6:56412047:56412415	0	10000
chr18	18538393	18538591	FOXA1:18:18538393:18538591	0	11000
chr7	117365011	117365287	HNF6:7:117365011:117365287	0	10000
chr22	20772602	20772901	CRM:970:22:22:20772602:20772901	1	10000
chr1	202744994	202745136	HNF6:1:202744994:202745136	0	10000
chr5	43393022	43393220	CRM:6670:22:5:43393022:43393220	1	10000
chr12	16397645	16398153	CRM:3527:22:12:16397645:16398153	1	10000
chr13	76529007	76529292	HNF6:13:76529007:76529292	0	10000
chr14	89527065	89527284	CRM:15677:22:14:89527065:89527284	1	10000
chr13	74884427	74884649	CRM:10652:22:13:74884427:74884649	1	10000
chr15	39363830	39364069	HNF6:15:39363830:39364069	0	11010
chr1	166055899	166056008	FOXA1:1:166055899:166056008	0	10000
chr17	64956635	64956754	HNF4A:17:64956635:64956754	0	10000
chr8	2396896	2397091	CRM:1793:22:8:2396896:2397091	1	10000
chr5	113771338	113771783	CRM:17882:22:5:113771338:113771783	1	10000
chr15	61611828	61611958	CEBPA:15:61611828:61611958	0	10000
chr12	25449712	25449961	HNF6:12:25449712:25449961	0	10000
chr11	56816940	56817237	CRM:20514:22:11:56816940:56817237	1	11001
chr5	172260710	172260844	FOXA1:5:172260710:172260844	0	10000
chr16	46939178	46939299	FOXA1:16:46939178:46939299	0	10000
chr10	13785417	13785633	CRM:7060:22:10:13785417:13785633	1	10000
chr20	41640562	41640684	HNF4A:20:41640562:41640684	0	10000
chr5	11389155	11389652	CRM:1706:22:5:11389155:11389652	1	10000
chr17	71859515	71859757	CRM:19280:22:17:71859515:71859757	1	10100
chr8	135883694	135884003	CRM:25166:22:8:135883694:135884003	1	10000
chr3	137834487	137834643	FOXA1:3:137834487:137834643	0	10000
chr8	101239240	101239516	HNF4A:8:101239240:101239516	0	11000
chrX	151982394	151982653	CEBPA:X:151982394:151982653	0	10000
chr19	44460139	44460435	CRM:8219:22:19:44460139:44460435	1	10000
chr22	18548814	18549079	HNF4A:22:18548814:18549079	0	11000
chr3	103383654	103384079	CRM:19605:22:3:103383654:103384079	1	11001
chr10	5705191	5705471	HNF4A:10:5705191:5705471	0	10000
chr4	186932227	186932876	CRM:26964:22:4:186932227:186932876	1	11101
chr2	46122916	46123269	CRM:15011:22:2:46122916:46123269	1	11001
chr9	116127894	116128230	CRM:21828:22:9:116127894:116128230	1	10000
chr5	52808479	52809057	CRM:7458:22:5:52808479:52809057	1	11111
chr11	76631995	76632329	CRM:25670:22:11:76631995:76632329	1	10000
chr2	91668064	91668117	HNF6:2:91668064:91668117	0	10000
chr2	119798882	119799097	CRM:26841:22:2:119798882:119799097	1	10000
chr21	25877616	25877805	HNF6:21:25877616:25877805	0	10000
chr9	131826824	131827005	CRM:25554:22:9:131826824:131827005	1	10000
chr16	85970363	85970680	CRM:23997:22:16:85970363:85970680	1	11000
chr2	101771457	101771657	HNF6:2:101771457:101771657	0	10000
chr18	12104390	12104561	CEBPA:18:12104390:12104561	0	10000
chr22	39883258	39883404	HNF6:22:39883258:39883404	0	10000
chr19	8051823	8051958	HNF4A:19:8051823:8051958	0	10000
chr3	134981719	134981917	HNF6:3:134981719:134981917	0	11000
chr8	1895570	1895904	CRM:1685:22:8:1895570:1895904	1	10000
chr19	4467702	4467905	CEBPA:19:4467702:4467905	0	10001
chr1	77903280	77903481	HNF6:1:77903280:77903481	0	10000
chr12	95407369	95407512	FOXA1:12:95407369:95407512	0	10100
chr18	23496629	23496805	HNF4A:18:23496629:23496805	0	10000
chr8	13114271	13114630	HNF6:8:13114271:13114630	0	10000
chr16	67333150	67333485	CRM:19652:22:16:67333150:67333485	1	10000
chr14	56589589	56589797	HNF6:14:56589589:56589797	0	10000
chr2	9613404	9613662	HNF4A:2:9613404:9613662	0	11100
chr16	2241484	2241802	HNF4A:16:2241484:2241802	0	11100
chr7	111838658	111838928	HNF6:7:111838658:111838928	0	10000
chr8	123862632	123862781	HNF4A:8:123862632:123862781	0	11000
chr16	52589447	52589788	CRM:16777:22:16:52589447:52589788	1	10000
chr2	114559381	114559536	HNF6:2:114559381:114559536	0	10000
chr4	14712033	14712304	CRM:5984:22:4:14712033:14712304	1	10000
chr1	144791853	144792189	CRM:28370:22:1:144791853:144792189	1	10000
chr13	96707597	96707938	CRM:12901:22:13:96707597:96707938	1	10001
chr6	96148459	96148756	CRM:18800:22:6:96148459:96148756	1	10000
chr18	7862676	7862877	CRM:505:22:18:7862676:7862877	1	10000
chr8	124824965	124825150	CEBPA:8:124824965:124825150	0	10000
chr2	14693378	14693537	CEBPA:2:14693378:14693537	0	10000
chr5	9332512	9332641	HNF4A:5:9332512:9332641	0	10000
chr2	166936847	166937223	CRM:29509:22:2:166936847:166937223	1	10000
chr10	113506336	113506476	CEBPA:10:113506336:113506476	0	10000
chr9	69583821	69584399	CRM:8976:22:9:69583821:69584399	1	10000
chr6	163661882	163662237	CRM:27909:22:6:163661882:163662237	1	10000
chr10	90913541	90913776	CRM:23011:22:10:90913541:90913776	1	10110
chr8	117570487	117570620	FOXA1:8:117570487:117570620	0	10000
chr5	58996760	58996988	HNF6:5:58996760:58996988	0	10000
chr2	201253049	201253493	CRM:30510:22:2:201253049:201253493	1	10000
chr6	100730687	100730806	FOXA1:6:100730687:100730806	0	10000
chr8	66321757	66321939	HNF6:8:66321757:66321939	0	10000
chr16	30320633	30320951	CRM:14121:22:16:30320633:30320951	1	10000
chr15	72179547	72179754	HNF4A:15:72179547:72179754	0	10000
chr11	658706	658923	CRM:6673:22:11:658706:658923	1	10000
chr7	101405675	101405913	FOXA1:7:101405675:101405913	0	10000
chr1	160449767	160450296	CRM:29766:22:1:160449767:160450296	1	11111
chr10	23835121	23835435	CRM:11305:22:10:23835121:23835435	1	11000
chr10	60429154	60429418	CRM:17076:22:10:60429154:60429418	1	10000
chr11	133625767	133626177	CRM:29662:22:11:133625767:133626177	1	10000
chrX	124697807	124697972	FOXA1:X:124697807:124697972	0	10000
chr16	84535657	84536108	HNF4A:16:84535657:84536108	0	10000
chr1	210161559	210161853	CRM:30892:22:1:210161559:210161853	1	10000
chr12	110497084	110497305	CRM:22186:22:12:110497084:110497305	1	10000
chr8	37493140	37493565	CRM:10344:22:8:37493140:37493565	1	11000
chr9	132918601	132918769	HNF6:9:132918601:132918769	0	10000
chr10	4974562	4974886	HNF6:10:4974562:4974886	0	10000
chr15	79118176	79118763	CRM:16744:22:15:79118176:79118763	1	11000
chr1	61476912	61477077	HNF6:1:61476912:61477077	0	11110
chr1	99910677	99911023	CRM:25720:22:1:99910677:99911023	1	10100
chr3	58149951	58150240	CRM:13952:22:3:58149951:58150240	1	10000
chr22	23620253	23620934	CRM:1541:22:22:23620253:23620934	1	10000
chr14	51272271	51272567	CRM:7043:22:14:51272271:51272567	1	11000
chr2	123043436	123043691	HNF6:2:123043436:123043691	0	10000
chr20	33203234	33203634	CRM:4506:22:20:33203234:33203634	1	10000
chr3	20244854	20244997	HNF6:3:20244854:20244997	0	10000
chr6	136430609	136430835	HNF6:6:136430609:136430835	0	10000
chr3	10455556	10455955	CRM:1959:22:3:10455556:10455955	1	10100
chr3	148386310	148386563	HNF4A:3:148386310:148386563	0	10000
chr6	64574161	64574459	CRM:16341:22:6:64574161:64574459	1	11000
chr5	167960038	167960404	CRM:25715:22:5:167960038:167960404	1	11111
chr8	145154389	145154630	HNF4A:8:145154389:145154630	0	10100
chr20	42450712	42451125	CRM:6723:22:20:42450712:42451125	1	11110
chr10	78658317	78658449	FOXA1:10:78658317:78658449	0	10000
chr1	61465537	61465771	CRM:21025:22:1:61465537:61465771	1	10110
chr22	22238652	22238871	HNF6:22:22238652:22238871	0	10000
chr16	29521609	29521848	HNF4A:16:29521609:29521848	0	10000
chr19	32429906	32429964	HNF6:19:32429906:32429964	0	10000
chr19	16136055	16136426	CRM:4222:22:19:16136055:16136426	1	10000
chr6	12443410	12443536	FOXA1:6:12443410:12443536	0	10000
chr9	124904768	124905006	HNF6:9:124904768:124905006	0	10000
chrX	16053709	16053992	HNF6:X:16053709:16053992	0	10000
chr8	81691000	81691178	HNF6:8:81691000:81691178	0	10000
chr19	3410616	3410813	HNF4A:19:3410616:3410813	0	10000
chr4	186538454	186538924	CRM:26822:22:4:186538454:186538924	1	10000
chr22	26675408	26675731	CRM:2157:22:22:26675408:26675731	1	10000
chr17	70797833	70797962	CEBPA:17:70797833:70797962	0	10000
chr12	50639257	50639731	CRM:10681:22:12:50639257:50639731	1	10001
chr2	20820959	20821333	CRM:7527:22:2:20820959:20821333	1	10000
chr3	129388126	129388338	HNF6:3:129388126:129388338	0	10000
chr2	128358920	128359077	FOXA1:2:128358920:128359077	0	10000
chr9	74120563	74120693	FOXA1:9:74120563:74120693	0	10001
chr3	153556784	153557029	HNF6:3:153556784:153557029	0	10000
chr2	132704168	132704229	HNF6:2:132704168:132704229	0	10000
chr1	151882919	151883218	CRM:29133:22:1:151882919:151883218	1	10000
chr5	134188629	134188890	HNF6:5:134188629:134188890	0	10000
chr3	143850556	143850694	HNF6:3:143850556:143850694	0	10000
chr21	38544857	38545288	CRM:911:22:21:38544857:38545288	1	10000
chr2	102089218	102089559	CRM:24526:22:2:102089218:102089559	1	10101
chr19	4291958	4292165	CRM:829:22:19:4291958:4292165	1	10100
chr6	152938712	152938890	CEBPA:6:152938712:152938890	0	11001
chr12	27590302	27590567	CRM:6123:22:12:27590302:27590567	1	11000
chr5	32803989	32804281	CRM:3321:22:5:32803989:32804281	1	10000
chr9	125743735	125744125	HNF6:9:125743735:125744125	0	11000
chr12	106047364	106047482	HNF6:12:106047364:106047482	0	11000
chr15	74562519	74562702	HNF4A:15:74562519:74562702	0	10000
chr7	73445967	73446177	CEBPA:7:73445967:73446177	0	10000
chr1	78327342	78327593	HNF4A:1:78327342:78327593	0	10000
chr2	223245164	223245316	HNF6:2:223245164:223245316	0	10000
chr2	128326559	128326702	CEBPA:2:128326559:128326702	0	10000
chr3	45613783	45614014	CEBPA:3:45613783:45614014	0	10000
chr7	95063363	95063558	HNF4A:7:95063363:95063558	0	11110
chr1	40988258	40988374	FOXA1:1:40988258:40988374	0	10000
chr7	133651177	133651391	HNF4A:7:133651177:133651391	0	11110
chr11	76449852	76450181	CRM:25565:22:11:76449852:76450181	1	11000
chr6	140637471	140637655	HNF6:6:140637471:140637655	0	10001
chr1	203280992	203281134	CEBPA:1:203280992:203281134	0	10000
chr16	30694757	30695098	CRM:14377:22:16:30694757:30695098	1	10000
chr1	10047845	10048432	CRM:4352:22:1:10047845:10048432	1	10000
chr1	8724657	8725069	CRM:3509:22:1:8724657:8725069	1	10001
chr2	110062463	110062671	HNF4A:2:110062463:110062671	0	10000
chr11	18361249	18361447	HNF6:11:18361249:18361447	0	11000
chr9	122194409	122194713	CRM:22643:22:9:122194409:122194713	1	11000
chr14	30996370	30996481	FOXA1:14:30996370:30996481	0	10000
chr3	172211993	172212345	HNF6:3:172211993:172212345	0	11000
chr12	1034053	1034213	HNF6:12:1034053:1034213	0	11001
chr5	172254354	172254794	CRM:26218:22:5:172254354:172254794	1	10000
chr7	72063106	72063431	CRM:18602:22:7:72063106:72063431	1	10000
chr19	43835564	43835987	CRM:7773:22:19:43835564:43835987	1	11001
chr14	49160704	49160897	HNF4A:14:49160704:49160897	0	10000
chr14	38815473	38815656	HNF6:14:38815473:38815656	0	10000
chr8	59142768	59143137	CRM:14114:22:8:59142768:59143137	1	10000
chr3	194158048	194158206	CEBPA:3:194158048:194158206	0	11000
chr3	100014611	100014969	CRM:18804:22:3:100014611:100014969	1	11000
chr1	31297129	31297443	CRM:12715:22:1:31297129:31297443	1	10011
chrX	71709507	71709773	HNF6:X:71709507:71709773	0	10111
chr13	80493391	80493719	CRM:11644:22:13:80493391:80493719	1	10000
chr5	118155657	118155913	HNF6:5:118155657:118155913	0	10000
chr5	54723278	54723612	CRM:8180:22:5:54723278:54723612	1	10000
chr7	111639058	111639260	FOXA1:7:111639058:111639260	0	11000
chr12	82075607	82075914	HNF6:12:82075607:82075914	0	10000
chr14	92017666	92017821	HNF4A:14:92017666:92017821	0	10000
chr4	152239903	152240294	CRM:23381:22:4:152239903:152240294	1	10000
chr15	94558210	94558400	CRM:19272:22:15:94558210:94558400	1	10000
chr14	81191462	81191699	CEBPA:14:81191462:81191699	0	10000
chrY	1471292	1471461	HNF4A:Y:1471292:1471461	0	10000
chr16	12755281	12755766	CRM:9071:22:16:12755281:12755766	1	11000
chr12	7056899	7057217	CRM:1577:22:12:7056899:7057217	1	11000
chr16	13782281	13782591	CRM:9231:22:16:13782281:13782591	1	10000
chr2	182483053	182483292	CEBPA:2:182483053:182483292	0	11000
chr7	78317490	78317693	HNF4A:7:78317490:78317693	0	10000
chr16	4337115	4337395	CEBPA:16:4337115:4337395	0	10000
chrX	21972032	21972211	CEBPA:X:21972032:21972211	0	10000
chr7	109944923	109945266	CRM:26466:22:7:109944923:109945266	1	10000
chr1	39629938	39630619	CRM:14514:22:1:39629938:39630619	1	11100
chr11	92893907	92894138	CRM:27015:22:11:92893907:92894138	1	10000
chr2	63669360	63669667	CRM:17892:22:2:63669360:63669667	1	10000
chr18	31001090	31001299	FOXA1:18:31001090:31001299	0	10000
chr19	16156937	16157247	HNF4A:19:16156937:16157247	0	10100
chr20	13144733	13144905	HNF6:20:13144733:13144905	0	10000
chr8	140842940	140843374	CRM:25543:22:8:140842940:140843374	1	10000
chr14	99507228	99507412	HNF4A:14:99507228:99507412	0	10000
chr16	18506812	18507154	CRM:11021:22:16:18506812:18507154	1	10000
chr17	64629847	64630234	CRM:17822:22:17:64629847:64630234	1	11000
chrX	39504659	39504815	HNF4A:X:39504659:39504815	0	11000
chr18	74846062	74846299	FOXA1:18:74846062:74846299	0	11001
chr14	69854418	69854710	HNF4A:14:69854418:69854710	0	11000
chr3	61399635	61399869	HNF4A:3:61399635:61399869	0	10001
chr17	43502640	43502856	HNF6:17:43502640:43502856	0	10000
chr18	23937997	23938190	HNF6:18:23937997:23938190	0	11001
chr2	227018133	227018581	CRM:31175:22:2:227018133:227018581	1	10000
chrX	7002524	7002669	FOXA1:X:7002524:7002669	0	11000
chr8	135701027	135701192	FOXA1:8:135701027:135701192	0	10000
chr21	35971317	35971743	CRM:468:22:21:35971317:35971743	1	10010
chr12	49286822	49286989	HNF4A:12:49286822:49286989	0	11000
chr10	46800467	46800649	FOXA1:10:46800467:46800649	0	10000
chr18	31963765	31964206	HNF4A:18:31963765:31964206	0	11100
chr1	19635774	19636211	CRM:8756:22:1:19635774:19636211	1	10000
chr7	99176144	99176660	CRM:23582:22:7:99176144:99176660	1	10000
chr19	7147808	7147977	CEBPA:19:7147808:7147977	0	10001
chr13	49226298	49226762	CRM:8002:22:13:49226298:49226762	1	10000
chr8	62730607	62731023	HNF6:8:62730607:62731023	0	10000
chr3	36955983	36956227	HNF6:3:36955983:36956227	0	10000
chr8	70475563	70475711	HNF6:8:70475563:70475711	0	10000
chr2	43315178	43315451	HNF6:2:43315178:43315451	0	10000
chr1	89831076	89831192	CEBPA:1:89831076:89831192	0	10000
chr1	84046844	84047180	CRM:23271:22:1:84046844:84047180	1	10000
chr1	41392282	41392460	FOXA1:1:41392282:41392460	0	10000
chr10	124889071	124889240	CEBPA:10:124889071:124889240	0	10000
chr14	49529444	49529739	CRM:6491:22:14:49529444:49529739	1	10000
chr7	120131371	120131590	HNF6:7:120131371:120131590	0	10000
chr16	54936829	54937284	CRM:17387:22:16:54936829:54937284	1	10000
chr6	56656638	56657115	CRM:15610:22:6:56656638:56657115	1	11000
chr7	4019120	4019421	HNF6:7:4019120:4019421	0	11000
chr4	123872995	123873130	FOXA1:4:123872995:123873130	0	10000
chr1	8241482	8242189	CRM:3069:22:1:8241482:8242189	1	11111
chr14	103415488	103415630	FOXA1:14:103415488:103415630	0	10000
chr11	58815585	58815697	FOXA1:11:58815585:58815697	0	10000
chr1	50419348	50419696	CRM:17374:22:1:50419348:50419696	1	10000
chr18	455	518	FOXA1:18:455:518	0	10000
chr18	3594744	3595366	CRM:335:22:18:3594744:3595366	1	10000
chr20	6552648	6552897	FOXA1:20:6552648:6552897	0	10000
chr8	113546517	113546938	HNF6:8:113546517:113546938	0	11000
chr9	96176326	96176551	CRM:16198:22:9:96176326:96176551	1	10000
chr11	63195658	63195818	HNF4A:11:63195658:63195818	0	11111
chr4	49328484	49328540	HNF6:4:49328484:49328540	0	10000
chr6	128866062	128866198	FOXA1:6:128866062:128866198	0	10000
chr1	59745333	59745725	CRM:20572:22:1:59745333:59745725	1	10000
chr1	8036719	8037033	HNF6:1:8036719:8037033	0	10010
chr9	91523567	91523680	CEBPA:9:91523567:91523680	0	10000
chr19	14080099	14080252	HNF6:19:14080099:14080252	0	10000
chr2	46970071	46970232	CEBPA:2:46970071:46970232	0	10000
chr8	58877982	58878264	CRM:13927:22:8:58877982:58878264	1	10000
chr3	150835126	150835310	CEBPA:3:150835126:150835310	0	11000
chr1	12733982	12734284	HNF6:1:12733982:12734284	0	10000
chr2	127477565	127477789	HNF6:2:127477565:127477789	0	10000
chr1	173133960	173134380	HNF6:1:173133960:173134380	0	10000
chr10	4881855	4882169	CRM:3240:22:10:4881855:4882169	1	10000
chr5	6690863	6691041	HNF4A:5:6690863:6691041	0	11001
chr20	6065983	6066141	HNF6:20:6065983:6066141	0	10000
chr10	69719608	69719788	HNF6:10:69719608:69719788	0	10000
chr3	195597290	195597588	HNF6:3:195597290:195597588	0	10000
chr22	48982323	48982428	FOXA1:22:48982323:48982428	0	11110
chr12	216359	216736	HNF4A:12:216359:216736	0	10000
chr21	38606587	38607053	CRM:947:22:21:38606587:38607053	1	10000
chr14	79641672	79641952	HNF4A:14:79641672:79641952	0	10000
chr11	111142748	111143031	HNF6:11:111142748:111143031	0	11101
chr8	33330348	33331077	CRM:9958:22:8:33330348:33331077	1	11110
chr2	91643100	91643151	HNF6:2:91643100:91643151	0	10000
chr16	65141671	65141841	HNF6:16:65141671:65141841	0	10000
chr3	78308767	78309076	CRM:17840:22:3:78308767:78309076	1	10000
chr14	103819066	103819351	CRM:19366:22:14:103819066:103819351	1	10000
chr1	12322095	12322300	HNF4A:1:12322095:12322300	0	10000
chr10	60494121	60494446	HNF6:10:60494121:60494446	0	11000
chr2	27260525	27260807	CRM:9617:22:2:27260525:27260807	1	10000
chr7	74877354	74877698	CRM:19492:22:7:74877354:74877698	1	10000
chr12	116062945	116063166	CRM:23351:22:12:116062945:116063166	1	10000
chr10	73914921	73915053	HNF6:10:73914921:73915053	0	10000
chr17	43308011	43308260	CEBPA:17:43308011:43308260	0	11000
chr18	38226494	38226659	FOXA1:18:38226494:38226659	0	10000
chr1	29221738	29222063	HNF6:1:29221738:29222063	0	11000
chr19	17312729	17312889	HNF4A:19:17312729:17312889	0	11001
chr11	125577987	125578520	CRM:29313:22:11:125577987:125578520	1	10000
chr10	45441423	45441707	CRM:15031:22:10:45441423:45441707	1	10000
chr6	43250362	43250539	FOXA1:6:43250362:43250539	0	10000
chr5	42579692	42580046	HNF4A:5:42579692:42580046	0	11000
chr9	37582493	37582837	CRM:7534:22:9:37582493:37582837	1	10000
chr7	75759673	75759846	CEBPA:7:75759673:75759846	0	10000
chr2	189879703	189879859	HNF4A:2:189879703:189879859	0	10000
chr17	53816573	53816939	CRM:15445:22:17:53816573:53816939	1	11111
chr6	11458477	11458858	CRM:3095:22:6:11458477:11458858	1	10001
chr3	124531605	124531927	HNF4A:3:124531605:124531927	0	11000
chr7	33011416	33011769	CRM:10648:22:7:33011416:33011769	1	10000
chr5	108961635	108961830	CRM:16980:22:5:108961635:108961830	1	10000
chr4	160043311	160043495	FOXA1:4:160043311:160043495	0	11000
chr9	110688023	110688316	CRM:19583:22:9:110688023:110688316	1	10000
chr3	128814991	128815432	CRM:23235:22:3:128814991:128815432	1	10000
chr6	11942342	11942456	FOXA1:6:11942342:11942456	0	10000
chrX	8687062	8687153	HNF6:X:8687062:8687153	0	10000
chr9	130573910	130574207	CRM:25162:22:9:130573910:130574207	1	10110
chr11	64985122	64985571	CRM:22909:22:11:64985122:64985571	1	10000
chr7	133614096	133614393	FOXA1:7:133614096:133614393	0	10000
chr9	125344511	125344775	HNF4A:9:125344511:125344775	0	10000
chr6	36738817	36739030	CEBPA:6:36738817:36739030	0	11000
chr1	54318977	54319200	HNF6:1:54318977:54319200	0	10100
chr9	93224889	93225229	CEBPA:9:93224889:93225229	0	11111
chr3	66016084	66016413	CRM:15628:22:3:66016084:66016413	1	10000
chr5	115518704	115518808	FOXA1:5:115518704:115518808	0	10000
chr8	124795557	124795794	HNF6:8:124795557:124795794	0	10000
chr22	35872015	35872228	HNF4A:22:35872015:35872228	0	11000
chr4	160265655	160265924	HNF6:4:160265655:160265924	0	10100
chr13	39224035	39224287	CRM:5218:22:13:39224035:39224287	1	10000
chr11	109806431	109806799	HNF4A:11:109806431:109806799	0	10000
chr9	91480188	91480363	CEBPA:9:91480188:91480363	0	10000
chr4	175765578	175765900	HNF4A:4:175765578:175765900	0	10000
chr6	160769029	160769353	CRM:27638:22:6:160769029:160769353	1	10001
chr9	19164244	19164437	CEBPA:9:19164244:19164437	0	10100
chr1	59530868	59531175	CRM:20385:22:1:59530868:59531175	1	10000
chr6	8345978	8346067	HNF6:6:8345978:8346067	0	10000
chr19	3122495	3122646	HNF4A:19:3122495:3122646	0	11000
chr5	81479705	81480105	CRM:14362:22:5:81479705:81480105	1	10000
chr7	78819754	78819899	FOXA1:7:78819754:78819899	0	10000
chr2	109042455	109042609	CRM:25360:22:2:109042455:109042609	1	10000
chr17	52318908	52319055	FOXA1:17:52318908:52319055	0	10000
chr15	70552932	70553221	FOXA1:15:70552932:70553221	0	11000
chr4	72293879	72294045	CEBPA:4:72293879:72294045	0	10000
chr4	186360773	186360990	HNF4A:4:186360773:186360990	0	10000
chr18	39082622	39082971	CRM:4820:22:18:39082622:39082971	1	10000
chr8	86943334	86943589	HNF6:8:86943334:86943589	0	10000
chr3	99224858	99225046	HNF6:3:99224858:99225046	0	11000
chrX	135095963	135096185	HNF4A:X:135095963:135096185	0	11000
chr8	87590115	87590259	HNF4A:8:87590115:87590259	0	10000
chr20	5909467	5909666	HNF4A:20:5909467:5909666	0	10000
chr18	41690561	41690854	CEBPA:18:41690561:41690854	0	10000
chr10	70085578	70085788	FOXA1:10:70085578:70085788	0	10000
chr3	15081548	15082031	CRM:3411:22:3:15081548:15082031	1	10000
chr5	102153262	102153412	CEBPA:5:102153262:102153412	0	10000
chr13	102967753	102968122	CRM:15267:22:13:102967753:102968122	1	10000
chr19	5931455	5931565	FOXA1:19:5931455:5931565	0	10000
chr6	37818033	37818194	FOXA1:6:37818033:37818194	0	11110
chr21	41851825	41851939	HNF4A:21:41851825:41851939	0	11000
chr10	52078608	52079033	CRM:16138:22:10:52078608:52079033	1	10000
chr1	148783394	148783593	CEBPA:1:148783394:148783593	0	11100
chr7	42939305	42939440	FOXA1:7:42939305:42939440	0	10000
chr12	7199420	7199709	CRM:1634:22:12:7199420:7199709	1	11110
chr15	99948644	99948805	HNF6:15:99948644:99948805	0	10000
chr22	45426811	45427205	CRM:9173:22:22:45426811:45427205	1	10000
chr19	40668236	40668622	CRM:7473:22:19:40668236:40668622	1	10000
chr5	175268193	175268442	CRM:26603:22:5:175268193:175268442	1	10000
chr8	12368289	12368605	FOXA1:8:12368289:12368605	0	10000
chr1	224145983	224146321	CRM:31274:22:1:224145983:224146321	1	10000
chr5	14750830	14750947	HNF6:5:14750830:14750947	0	10000
chr9	129774388	129774555	HNF4A:9:129774388:129774555	0	10000
chr5	158871279	158871517	FOXA1:5:158871279:158871517	0	10000
chr13	41792542	41792906	FOXA1:13:41792542:41792906	0	10000
chr11	94204466	94204622	HNF6:11:94204466:94204622	0	10000
chr3	132704424	132704614	CRM:24006:22:3:132704424:132704614	1	10000
chr8	8425575	8425674	FOXA1:8:8425575:8425674	0	10000
chr3	127739223	127739528	CRM:23193:22:3:127739223:127739528	1	10000
chr2	28467339	28467530	HNF4A:2:28467339:28467530	0	10000
chrY	23491557	23491884	FOXA1:Y:23491557:23491884	0	10000
chr5	126012631	126013012	CRM:19260:22:5:126012631:126013012	1	11000
chr16	78675635	78675861	CEBPA:16:78675635:78675861	0	10000
chr20	29774342	29774531	HNF6:20:29774342:29774531	0	10100
chr4	185969805	185969967	CEBPA:4:185969805:185969967	0	11101
chr19	23967214	23967473	HNF4A:19:23967214:23967473	0	10000
chr3	33652998	33653225	CRM:7168:22:3:33652998:33653225	1	10000
chr7	73904242	73904383	HNF6:7:73904242:73904383	0	10000
chr12	63132629	63132731	HNF6:12:63132629:63132731	0	10000
chr3	186351945	186352068	HNF6:3:186351945:186352068	0	11000
chr11	11795166	11795379	CRM:9096:22:11:11795166:11795379	1	10000
chr20	32590219	32590477	CRM:4302:22:20:32590219:32590477	1	10000
chr9	127497839	127497988	CEBPA:9:127497839:127497988	0	10000
chr13	73535889	73536155	CRM:10382:22:13:73535889:73536155	1	10000
chr2	223337368	223337538	CEBPA:2:223337368:223337538	0	10000
chr12	29499300	29499518	HNF6:12:29499300:29499518	0	10000
chrX	116869030	116869344	CRM:10451:22:X:116869030:116869344	1	10000
chr6	109224829	109225163	HNF6:6:109224829:109225163	0	10000
chr3	43405906	43406249	CRM:9565:22:3:43405906:43406249	1	11000
chr8	123809930	123810325	CRM:22521:22:8:123809930:123810325	1	11000
chr16	19348066	19348478	CRM:11409:22:16:19348066:19348478	1	10000
chr11	72170804	72171242	CRM:24864:22:11:72170804:72171242	1	11110
chr6	11543018	11543539	CRM:3218:22:6:11543018:11543539	1	10000
chr15	43452208	43452436	HNF4A:15:43452208:43452436	0	10001
chr2	119596732	119596971	CEBPA:2:119596732:119596971	0	10000
chr12	21008045	21008336	FOXA1:12:21008045:21008336	0	10000
chr20	48439370	48439733	CRM:9466:22:20:48439370:48439733	1	11000
chr1	27761284	27761534	HNF6:1:27761284:27761534	0	11000
chr1	1269081	1269451	HNF4A:1:1269081:1269451	0	10000
chr2	131550713	131551143	CRM:27735:22:2:131550713:131551143	1	10000
chr1	211919021	211919461	CRM:30935:22:1:211919021:211919461	1	11000
chr14	93913423	93913942	CRM:16827:22:14:93913423:93913942	1	10000
chr6	126963066	126963526	CRM:22373:22:6:126963066:126963526	1	10000
chr6	14391846	14392223	CRM:4156:22:6:14391846:14392223	1	10000
chr10	93861387	93861738	CRM:23741:22:10:93861387:93861738	1	11000
chr16	86462647	86462777	CEBPA:16:86462647:86462777	0	11001
chrX	104170062	104170659	CRM:9191:22:X:104170062:104170659	1	10000
chr5	81437830	81438110	CEBPA:5:81437830:81438110	0	10000
chr12	127921337	127921657	HNF6:12:127921337:127921657	0	10000
chr19	50125201	50125662	CRM:10358:22:19:50125201:50125662	1	10000
chr16	4903195	4903406	HNF4A:16:4903195:4903406	0	10000
chr6	123419657	123420009	CRM:21778:22:6:123419657:123420009	1	10000
chr9	89371822	89372051	CRM:14322:22:9:89371822:89372051	1	11110
chr9	70584569	70584733	FOXA1:9:70584569:70584733	0	10000
chr7	50789846	50790183	CRM:15813:22:7:50789846:50790183	1	10000
chr22	49324908	49325260	CRM:10045:22:22:49324908:49325260	1	10000
chr6	36452657	36452853	HNF4A:6:36452657:36452853	0	10000
chr16	77408843	77409128	CRM:22215:22:16:77408843:77409128	1	11111
chr1	218930162	218930443	CRM:31066:22:1:218930162:218930443	1	11100
chr6	12461934	12462263	CRM:3662:22:6:12461934:12462263	1	10000
chr11	111000576	111000952	CRM:27903:22:11:111000576:111000952	1	10000
chr12	10653993	10654425	HNF6:12:10653993:10654425	0	10000
chr4	157600363	157600647	CRM:24557:22:4:157600363:157600647	1	10000
chr9	132004117	132004477	HNF4A:9:132004117:132004477	0	10000
chr1	11116967	11117349	CRM:4844:22:1:11116967:11117349	1	10000
chr20	45279919	45280209	CRM:7784:22:20:45279919:45280209	1	10000
chr8	27405052	27405198	CEBPA:8:27405052:27405198	0	10000
chrX	18872618	18872888	HNF4A:X:18872618:18872888	0	10000
chr15	61981965	61982220	HNF4A:15:61981965:61982220	0	11000
chr1	59788161	59788471	CRM:20616:22:1:59788161:59788471	1	11010
chr1	228927628	228927996	CRM:31413:22:1:228927628:228927996	1	11001
chr3	158335137	158335586	CRM:26942:22:3:158335137:158335586	1	11100
chr17	17721096	17721290	CRM:4221:22:17:17721096:17721290	1	10000
chr10	30182878	30183353	CRM:12779:22:10:30182878:30183353	1	10000
chr6	152663494	152663765	HNF6:6:152663494:152663765	0	11000
chr2	44605193	44605610	CRM:14521:22:2:44605193:44605610	1	11000
chr5	136986168	136986720	CRM:20996:22:5:136986168:136986720	1	10000
chr10	112622565	112622681	CEBPA:10:112622565:112622681	0	10000
chr12	13509993	13510110	CEBPA:12:13509993:13510110	0	10000
chr10	41720217	41720300	HNF6:10:41720217:41720300	0	10000
chr2	102047128	102047321	CRM:24430:22:2:102047128:102047321	1	11000
chr12	120719315	120719681	CRM:24242:22:12:120719315:120719681	1	10110
chr10	99383141	99383317	CEBPA:10:99383141:99383317	0	10000
chr9	99605612	99605963	CEBPA:9:99605612:99605963	0	10111
chr11	132543244	132543369	CEBPA:11:132543244:132543369	0	10000
chr1	200085249	200085430	CRM:30566:22:1:200085249:200085430	1	10000
chr1	195410598	195410824	FOXA1:1:195410598:195410824	0	10000
chr1	84744837	84745005	CRM:23418:22:1:84744837:84745005	1	10000
chr9	71857560	71857908	CRM:9795:22:9:71857560:71857908	1	11000
chr7	72397539	72397769	HNF4A:7:72397539:72397769	0	10000
chr12	1740200	1740476	CRM:758:22:12:1740200:1740476	1	10000
chr6	83037193	83037516	HNF6:6:83037193:83037516	0	10000
chr16	64789358	64789694	CRM:18842:22:16:64789358:64789694	1	10110
chr8	43913971	43914037	HNF6:8:43913971:43914037	0	10000
chrY	25767061	25767361	CRM:1126:22:Y:25767061:25767361	1	10000
chr8	101545124	101545273	FOXA1:8:101545124:101545273	0	10000
chr2	42442578	42442892	CRM:13383:22:2:42442578:42442892	1	10000
chr1	175892426	175892673	CEBPA:1:175892426:175892673	0	10001
chr21	43400700	43400975	CRM:1674:22:21:43400700:43400975	1	10100
chr16	55275455	55275630	FOXA1:16:55275455:55275630	0	10000
chr18	70367800	70367963	HNF6:18:70367800:70367963	0	10000
chr9	132463388	132463806	CRM:25816:22:9:132463388:132463806	1	11000
chr2	86963589	86963877	HNF6:2:86963589:86963877	0	10000
chr22	38716342	38716472	CEBPA:22:38716342:38716472	0	10000
chr2	105893906	105894105	CEBPA:2:105893906:105894105	0	11000
chr10	103754240	103754340	CEBPA:10:103754240:103754340	0	10011
chr1	198101281	198101874	CRM:30496:22:1:198101281:198101874	1	10000
chr2	71542057	71542283	HNF4A:2:71542057:71542283	0	10000
chr2	25905716	25906037	CRM:8909:22:2:25905716:25906037	1	11000
chr11	86426378	86426727	CRM:26660:22:11:86426378:86426727	1	11100
chr11	18648134	18648307	HNF6:11:18648134:18648307	0	10000
chr17	51197076	51197276	FOXA1:17:51197076:51197276	0	11000
chr6	96132249	96132411	HNF4A:6:96132249:96132411	0	10001
chr14	37403988	37404358	CRM:5446:22:14:37403988:37404358	1	11101
chr11	121817334	121817496	CEBPA:11:121817334:121817496	0	11000
chr2	11190587	11190743	FOXA1:2:11190587:11190743	0	10000
chr15	46890527	46890870	HNF4A:15:46890527:46890870	0	11110
chr2	175186046	175186297	CRM:29912:22:2:175186046:175186297	1	10000
chr1	68443297	68443597	CRM:22467:22:1:68443297:68443597	1	10000
chr1	232734945	232735374	CRM:31487:22:1:232734945:232735374	1	11000
chr6	33837875	33838233	CRM:8971:22:6:33837875:33838233	1	10001
chr7	37414560	37414658	FOXA1:7:37414560:37414658	0	10000
chr1	100114702	100114864	HNF6:1:100114702:100114864	0	10000
chr6	31812270	31812406	FOXA1:6:31812270:31812406	0	10000
chr2	73818111	73818221	HNF4A:2:73818111:73818221	0	11000
chr2	110597150	110597472	CRM:25574:22:2:110597150:110597472	1	10000
chr22	16028441	16028726	HNF4A:22:16028441:16028726	0	11000
chr12	50602723	50603159	CRM:10603:22:12:50602723:50603159	1	11010
chr3	166295264	166295596	HNF6:3:166295264:166295596	0	10000
chr17	75616552	75616760	CRM:20024:22:17:75616552:75616760	1	10100
chr11	24786390	24786612	CEBPA:11:24786390:24786612	0	10000
chrX	114834748	114834963	HNF4A:X:114834748:114834963	0	10000
chr3	129296371	129296448	FOXA1:3:129296371:129296448	0	10000
chr1	15725543	15725967	CRM:6278:22:1:15725543:15725967	1	11100
chr10	105435860	105435991	FOXA1:10:105435860:105435991	0	11100
chr5	131826889	131827369	CRM:19709:22:5:131826889:131827369	1	10110
chr2	46340960	46341263	CRM:15049:22:2:46340960:46341263	1	10000
chr2	227122589	227122808	HNF6:2:227122589:227122808	0	11000
chr7	11400529	11400920	CRM:6197:22:7:11400529:11400920	1	10000
chr4	149005167	149005532	CRM:23198:22:4:149005167:149005532	1	11000
chr7	57442604	57442730	FOXA1:7:57442604:57442730	0	10000
chr3	58013295	58013495	FOXA1:3:58013295:58013495	0	10000
chr16	51334122	51334323	CRM:16480:22:16:51334122:51334323	1	10000
chr8	123428789	123429083	CRM:22406:22:8:123428789:123429083	1	10000
chr7	17254824	17255065	HNF6:7:17254824:17255065	0	10000
chr11	77031027	77031262	CRM:25768:22:11:77031027:77031262	1	10000
chr12	6963874	6964034	HNF6:12:6963874:6964034	0	11000
chr9	134992435	134992826	CRM:26133:22:9:134992435:134992826	1	11001
chr20	55447909	55448170	CRM:11467:22:20:55447909:55448170	1	10000
chr17	40726896	40727407	CRM:12201:22:17:40726896:40727407	1	10000
chr12	54695377	54695478	HNF4A:12:54695377:54695478	0	10000
chr4	169645590	169645830	CRM:25355:22:4:169645590:169645830	1	10000
chr4	183247470	183247895	HNF6:4:183247470:183247895	0	11000
chr16	44961482	44961528	HNF6:16:44961482:44961528	0	10000
chr10	14529546	14529782	HNF4A:10:14529546:14529782	0	10000
chr17	15278229	15278557	CRM:3023:22:17:15278229:15278557	1	10000
chr1	51552647	51552837	CEBPA:1:51552647:51552837	0	10000
chr5	111098292	111098517	HNF4A:5:111098292:111098517	0	10000
chr4	124036901	124037086	HNF6:4:124036901:124037086	0	11000
chr17	70777971	70778200	CEBPA:17:70777971:70778200	0	10001
chr4	38723895	38724019	FOXA1:4:38723895:38724019	0	10000
chr14	63650654	63650900	CEBPA:14:63650654:63650900	0	10000
chrX	31348971	31349263	CRM:4896:22:X:31348971:31349263	1	10000
chr19	11500923	11501253	CRM:3050:22:19:11500923:11501253	1	10000
chr18	35180959	35181210	HNF4A:18:35180959:35181210	0	10000
chr20	13166951	13167282	CRM:1289:22:20:13166951:13167282	1	10000
chr9	130680589	130680889	CRM:25189:22:9:130680589:130680889	1	10000
chrY	16590107	16590456	CRM:729:22:Y:16590107:16590456	1	10000
chr12	18427456	18427633	CEBPA:12:18427456:18427633	0	10000
chr7	92053619	92053772	CEBPA:7:92053619:92053772	0	10000
chr17	51202784	51203068	HNF6:17:51202784:51203068	0	10000
chr11	31037794	31037982	FOXA1:11:31037794:31037982	0	10000
chr16	30919612	30919807	CEBPA:16:30919612:30919807	0	10100
chr9	111829786	111830066	CRM:20160:22:9:111829786:111830066	1	11000
chr8	6250412	6250567	HNF6:8:6250412:6250567	0	10000
chr3	16347808	16348280	CRM:4095:22:3:16347808:16348280	1	11000
chr4	74516670	74517128	CRM:15081:22:4:74516670:74517128	1	10000
chr2	113268298	113268508	CRM:26217:22:2:113268298:113268508	1	10000
chr3	66960293	66960438	HNF4A:3:66960293:66960438	0	10000
chr11	74583825	74584109	CRM:25207:22:11:74583825:74584109	1	10000
chr1	212366492	212367254	CRM:30974:22:1:212366492:212367254	1	11111
chr7	44131488	44131836	HNF6:7:44131488:44131836	0	11000
chr14	74763245	74763567	HNF4A:14:74763245:74763567	0	10000
chr3	151517980	151518335	CRM:26238:22:3:151517980:151518335	1	11000
chr6	2916861	2917160	HNF4A:6:2916861:2917160	0	10000
chr20	36936533	36936752	HNF4A:20:36936533:36936752	0	10000
chr8	125771970	125772225	HNF6:8:125771970:125772225	0	11100
chr4	114536880	114537075	HNF6:4:114536880:114537075	0	10000
chr17	52186198	52186294	HNF6:17:52186198:52186294	0	10000
chr13	109135232	109135678	CRM:15920:22:13:109135232:109135678	1	11101
chr1	67609437	67609630	CRM:22031:22:1:67609437:67609630	1	10000
chr7	140061073	140061230	HNF4A:7:140061073:140061230	0	10000
chr1	228739262	228739369	CEBPA:1:228739262:228739369	0	10000
chr2	15699196	15699611	CRM:5348:22:2:15699196:15699611	1	10000
chr5	81404791	81405065	CRM:14349:22:5:81404791:81405065	1	10000
chr7	120448049	120448310	CRM:27524:22:7:120448049:120448310	1	10000
chr2	102005835	102006186	HNF4A:2:102005835:102006186	0	10000
chr2	55774480	55774751	CRM:17031:22:2:55774480:55774751	1	10000
chr3	48939530	48939720	HNF4A:3:48939530:48939720	0	10000
chr12	53268368	53268546	HNF4A:12:53268368:53268546	0	11000
chr11	82914434	82914739	HNF6:11:82914434:82914739	0	10000
chr2	37375588	37375837	CEBPA:2:37375588:37375837	0	11000
chr12	50453510	50453670	CEBPA:12:50453510:50453670	0	10000
chr9	96940738	96940908	HNF4A:9:96940738:96940908	0	10000
chr3	24506604	24507045	CRM:5310:22:3:24506604:24507045	1	11000
chr2	25886111	25886370	CRM:8867:22:2:25886111:25886370	1	10000
chr16	46835629	46835813	FOXA1:16:46835629:46835813	0	10000
chr1	164519640	164519906	HNF6:1:164519640:164519906	0	11000
chr21	45192262	45192549	CRM:2332:22:21:45192262:45192549	1	11100
chr20	391230	391384	FOXA1:20:391230:391384	0	10000
chr11	46252003	46252336	FOXA1:11:46252003:46252336	0	11101
chr11	45943056	45943172	FOXA1:11:45943056:45943172	0	10000
chr9	66221108	66221303	HNF6:9:66221108:66221303	0	10000
chr15	78686576	78687029	CRM:16698:22:15:78686576:78687029	1	10000
chr3	168870236	168870518	CRM:27522:22:3:168870236:168870518	1	10000
chr11	76982731	76982940	HNF4A:11:76982731:76982940	0	10100
chrX	35963701	35963885	HNF4A:X:35963701:35963885	0	10000
chrX	31859297	31859573	CEBPA:X:31859297:31859573	0	10000
chr15	68936325	68936442	CEBPA:15:68936325:68936442	0	10000
chr3	189406640	189406989	CRM:29073:22:3:189406640:189406989	1	11000
chr1	31299869	31300119	HNF4A:1:31299869:31300119	0	10000
chr8	15546079	15546269	CEBPA:8:15546079:15546269	0	11000
chr2	223378701	223378927	CEBPA:2:223378701:223378927	0	11001
chr10	135274159	135274379	HNF6:10:135274159:135274379	0	10000
chr6	12109937	12110339	CRM:3542:22:6:12109937:12110339	1	10000
chr2	217192679	217192828	HNF4A:2:217192679:217192828	0	10001
chr7	2819972	2820106	CEBPA:7:2819972:2820106	0	10000
chr1	28449907	28450049	CEBPA:1:28449907:28450049	0	10000
chr9	127947123	127947353	HNF4A:9:127947123:127947353	0	10000
chr17	2242399	2242526	CEBPA:17:2242399:2242526	0	10000
chr18	54419928	54420546	CRM:9206:22:18:54419928:54420546	1	10000
chr7	96072398	96072987	CRM:22716:22:7:96072398:96072987	1	11000
chr18	13424817	13425310	CRM:1201:22:18:13424817:13425310	1	10000
chr6	64476562	64476719	FOXA1:6:64476562:64476719	0	10000
chr4	157332084	157332321	CRM:24536:22:4:157332084:157332321	1	10000
chr1	11774764	11774927	CEBPA:1:11774764:11774927	0	10000
chr4	153173563	153173840	HNF6:4:153173563:153173840	0	11000
chr14	31107755	31107897	CEBPA:14:31107755:31107897	0	10000
chr6	150732298	150732576	HNF4A:6:150732298:150732576	0	11000
chr2	84597269	84597486	HNF6:2:84597269:84597486	0	10000
chr22	20157199	20157387	HNF4A:22:20157199:20157387	0	10000
chr3	142525961	142526274	HNF6:3:142525961:142526274	0	11000
chr14	61054372	61054817	HNF4A:14:61054372:61054817	0	10000
chr11	98366009	98366172	HNF6:11:98366009:98366172	0	10000
chr3	147334876	147335127	HNF4A:3:147334876:147335127	0	10000
chr11	67875311	67875528	HNF4A:11:67875311:67875528	0	10000
chr7	156877781	156878020	FOXA1:7:156877781:156878020	0	10000
chr10	7788861	7789472	CRM:4834:22:10:7788861:7789472	1	11111
chr12	6259495	6259741	HNF4A:12:6259495:6259741	0	10000
chr18	27929844	27930131	HNF4A:18:27929844:27930131	0	11000
chr5	110429642	110429810	HNF6:5:110429642:110429810	0	10000
chrX	8841763	8842174	CRM:2508:22:X:8841763:8842174	1	10000
chr8	126572654	126573127	CRM:23498:22:8:126572654:126573127	1	11001
chr18	74967059	74967432	CRM:12917:22:18:74967059:74967432	1	10000
chr6	15504242	15504372	FOXA1:6:15504242:15504372	0	10001
chr12	29755588	29755742	HNF6:12:29755588:29755742	0	10000
chr1	87226871	87227249	CRM:23828:22:1:87226871:87227249	1	10000
chr6	16931945	16932262	HNF4A:6:16931945:16932262	0	11000
chr8	340789	341115	CRM:1557:22:8:340789:341115	1	10000
chr12	108479408	108479779	CRM:21436:22:12:108479408:108479779	1	11000
chr10	90957055	90957200	HNF6:10:90957055:90957200	0	10000
chr12	63339041	63339177	HNF4A:12:63339041:63339177	0	10100
chr2	233433897	233434173	CRM:31397:22:2:233433897:233434173	1	10000
chr7	27664345	27664569	HNF6:7:27664345:27664569	0	11000
chr18	46339515	46339639	CEBPA:18:46339515:46339639	0	10000
chr14	99316949	99317116	CEBPA:14:99316949:99317116	0	10000
chr7	97878521	97878775	HNF6:7:97878521:97878775	0	11000
chr10	117943610	117944005	CRM:27829:22:10:117943610:117944005	1	10100
chr11	21685409	21685626	HNF4A:11:21685409:21685626	0	10000
chr9	131834601	131834845	HNF6:9:131834601:131834845	0	10000
[truncated: 73,590 more rows]
