# Supplementary material for: Multi-species, multi-transcription factor binding highlights conserved control of tissue-specific biological pathways
Source: eLife. 2014 Oct 3;3:e02626. doi: 10.7554/eLife.02626 (PMC4359374; doi:10.7554/eLife.02626)
Supplement: Figure 3—source data 1. — DOI: http://dx.doi.org/10.7554/eLife.02626.011 [file elife02626s003.xlsx]

## Sheet: Figure 3-source data 1A
Desc.x	Ontology.x	ID	BinomRank.x	BinomP.x	BinomBonfP.x	BinomFdrQ.x	RegionFoldEnrich.x	ExpRegions.x	ObsRegions.x	GenomeFrac.x	SetCov.x	HyperRank.x	HyperP.x	HyperBonfP.x	HyperFdrQ.x	GeneFoldEnrich.x	ExpGenes.x	ObsGenes.x	TotalGenes.x	GeneSetCov.x	TermCov.x	Regions.x	Genes.x	Significance.x	Ontology.y	Desc.y	BinomRank.y	BinomP.y	BinomBonfP.y	BinomFdrQ.y	RegionFoldEnrich.y	ExpRegions.y	ObsRegions.y	GenomeFrac.y	SetCov.y	HyperRank.y	HyperP.y	HyperBonfP.y	HyperFdrQ.y	GeneFoldEnrich.y	ExpGenes.y	ObsGenes.y	TotalGenes.y	GeneSetCov.y	TermCov.y	Regions.y	Genes.y	Significance.y
liver disease	Disease Ontology	DOID:409	1	2.02897e-133	4.53271e-130	4.53271e-130	2.00298	717.93	1438	0.058354	0.116882	44	1.65656e-09	3.70075e-06	8.41079e-08	1.26692	273.892	347	629	0.0451882	0.551669	unnamed,unnamed,unnamed,unnamed,unnamed,unnamed,unnamed,unnamed,unnamed,unnamed,unnamed,unnamed,unnamed,unnamed,unnamed,unnamed,unnamed,unnamed,unnamed,unnamed,unnamed,unnamed,unnamed,unnamed,unnamed,unnamed,unnamed,unnamed,unnamed,unnamed,unnamed,unnamed,unnamed,unnamed,unnamed,unnamed,unnamed,unnamed,unnamed,unnamed,unnamed,unnamed,unnamed,unnamed,unnamed,unnamed,unnamed,unnamed,unnamed,unnamed…	ABCB11,ABCB4,ABCC2,ABCC4,ABCG2,ACSL3,ACVRL1,ADFP,ADH1B,ADIPOQ,ADIPOR2,AFP,AGT,AGTR1,AHSG,AKT1,ALDH2,ALOX5,ALPL,ALPP,AMBP,ANGPT2,ANXA2,AP1G1,APOA1,APOB,APOC1,APOC3,APOE,APOM,AR,ARG1,ATM,ATOX1,ATP7B,ATP8B1,B4GALT1,BACH1,BAX,BCAS4,BCL2,CAPNS1,CASP3,CAV2,CCBP2,CCL20,CCND1,CD14,CD27,CD274,CD28,CD4,CD58,CD81,CDH1,CDK4,CDKN1A,CDKN1B,CDKN3,CFTR,CIITA,CLDN1,CLU,CNR2,CPB2,CPOX,CPT1A,CRP,CSNK1A1,CST3,CTGF,C…	TRUE	Disease Ontology	liver disease	11	2.07894e-39	4.64436e-36	4.22214e-37	1.39835	1135.63	1588	0.058354	0.0815991	105	6.00327e-05	0.134113	0.00127727	1.13046	360.03	407	629	0.040321	0.647059	unnamed,unnamed,unnamed,unnamed,unnamed,unnamed,unnamed,unnamed,unnamed,unnamed,unnamed,unnamed,unnamed,unnamed,unnamed,unnamed,unnamed,unnamed,unnamed,unnamed,unnamed,unnamed,unnamed,unnamed,unnamed,unnamed,unnamed,unnamed,unnamed,unnamed,unnamed,unnamed,unnamed,unnamed,unnamed,unnamed,unnamed,unnamed,unnamed,unnamed,unnamed,unnamed,unnamed,unnamed,unnamed,unnamed,unnamed,unnamed,unnamed,unnamed…	ABCB11,ABCB4,ABCC2,ABCC4,ABCG2,ACSL3,ACVRL1,ADAMTS13,ADFP,ADH1B,ADH1C,ADIPOQ,ADIPOR2,ADRB3,AFP,AGT,AGTR1,AHSG,AICDA,AKT1,ALAS2,ALDH2,ALOX5,ALPL,AMBP,ANGPT2,ANXA2,AP1G1,APLN,APOA1,APOB,APOC1,APOC3,APOH,AR,ARG1,ATG7,ATP8B1,ATR,B4GALT1,BACH1,BC036909,BCAS4,BCL2,BGLAP,BMP7,C1QBP,CASP3,CASP8,CAV1,CAV2,CBL,CCBP2,CCL20,CCL3L1,CCL3L1,CCL4,CCL5,CCND1,CCR4,CD14,CD28,CD4,CD58,CD59,CD81,CDH1,CDKN1A,CDKN1B,CD…	FALSE
lipid metabolism disease	Disease Ontology	DOID:9455	10	3.94187e-101	8.80614e-98	8.80614e-99	2.5306	269.106	681	0.0218732	0.0553524	68	1.30593e-07	0.000291744	4.29035e-06	1.38173	104.941	145	241	0.0188827	0.60166	unnamed,unnamed,unnamed,unnamed,unnamed,unnamed,unnamed,unnamed,unnamed,unnamed,unnamed,unnamed,unnamed,unnamed,unnamed,unnamed,unnamed,unnamed,unnamed,unnamed,unnamed,unnamed,unnamed,unnamed,unnamed,unnamed,unnamed,unnamed,unnamed,unnamed,unnamed,unnamed,unnamed,unnamed,unnamed,unnamed,unnamed,unnamed,unnamed,unnamed,unnamed,unnamed,unnamed,unnamed,unnamed,unnamed,unnamed,unnamed,unnamed,unnamed…	A4GALT,ABCA1,ABCG2,ABCG5,ABCG8,ACSL3,ACSL5,ADFP,ADIPOQ,ADIPOR2,ADRB2,AGPAT2,AGT,AGTR1,AHSG,AKR1B1,ALB,ALOX5AP,AP2B1,APOA1,APOA2,APOA4,APOA5,APOB,APOC3,APOE,ASAH1,ATP5B,BAMBI,C7orf16,CBS,CD36,CEBPA,CETP,CLU,CP,CPB2,CRP,CYP27A1,CYP7A1,DAB2,DHCR7,DIO2,ECM1,EGFR,EIF2S1,ESR1,F7,FAS,FASN,FDFT1,FGF19,FGF21,FGG,FN1,GCKR,GGT1,GHRL,GP1BA,GPT,H6PD,HADHA,HMOX1,HSD11B1,ICAM1,IFNG,IGF1,IL10,INSIG2,IRS1,JUN,KLF…	TRUE	Disease Ontology	lipid metabolism disease	20	4.38764e-35	9.80199e-32	4.901e-33	1.64445	425.674	700	0.0218732	0.0359694	93	1.25782e-05	0.0280997	0.000302147	1.23238	137.945	170	241	0.0168417	0.705394	unnamed,unnamed,unnamed,unnamed,unnamed,unnamed,unnamed,unnamed,unnamed,unnamed,unnamed,unnamed,unnamed,unnamed,unnamed,unnamed,unnamed,unnamed,unnamed,unnamed,unnamed,unnamed,unnamed,unnamed,unnamed,unnamed,unnamed,unnamed,unnamed,unnamed,unnamed,unnamed,unnamed,unnamed,unnamed,unnamed,unnamed,unnamed,unnamed,unnamed,unnamed,unnamed,unnamed,unnamed,unnamed,unnamed,unnamed,unnamed,unnamed,unnamed…	A4GALT,ABCA1,ABCD1,ABCG2,ABCG5,ABCG8,ACSL3,ACSL5,ADFP,ADIPOQ,ADIPOR2,ADRB2,AGPAT2,AGT,AGTR1,AHSG,AKR1B1,ALOX5AP,AP2B1,APLN,APOA1,APOA2,APOA4,APOA5,APOB,APOB48R,APOC3,ARSA,ASAH1,BAMBI,BC036909,BGLAP,C3,CAV1,CBS,CCL18,CCL5,CD36,CD55,CEBPA,CETP,CHIT1,CLU,CP,CPB2,CPE,CRP,CYBB,CYP27A1,CYP2E1,CYP7A1,DAB2,DHCR7,DIO2,EGFR,EIF2S1,ESR1,F3,F7,FABP2,FADS3,FAS,FASN,FDFT1,FGF21,FGG,FN1,GBA,GCKR,GGT1,GP1BA,GPT,…	FALSE
fatty liver	Disease Ontology	DOID:9452	31	1.05718e-78	2.36175e-75	7.61855e-77	3.28881	106.725	351	0.00867475	0.0285296	98	3.20841e-06	0.00716758	7.31386e-05	1.54766	40.0606	62	92	0.00807397	0.673913	unnamed,unnamed,unnamed,unnamed,unnamed,unnamed,unnamed,unnamed,unnamed,unnamed,unnamed,unnamed,unnamed,unnamed,unnamed,unnamed,unnamed,unnamed,unnamed,unnamed,unnamed,unnamed,unnamed,unnamed,unnamed,unnamed,unnamed,unnamed,unnamed,unnamed,unnamed,unnamed,unnamed,unnamed,unnamed,unnamed,unnamed,unnamed,unnamed,unnamed,unnamed,unnamed,unnamed,unnamed,unnamed,unnamed,unnamed,unnamed,unnamed,unnamed…	ACSL5,ADFP,ADIPOQ,ADIPOR2,ADRB2,AGTR1,AHSG,ALB,APOB,APOC3,APOE,BAMBI,CRP,EIF2S1,FASN,FGF19,FGF21,GCKR,GGT1,GHRL,GPT,H6PD,HADHA,HMOX1,HSD11B1,ICAM1,IL10,JUN,KLF6,KRT18,LIPC,LMNA,MET,MTHFR,MTTP,NAMPT,NPY,NR1H3,NR1H4,NR1I2,PEMT,PEPD,PLIN,PNPLA3,PPARA,PPARG,PPARGC1A,RBP4,RETN,RGN,SCD,SERPINA1,SERPINA12,SERPINE1,SHH,SLC25A13,SREBF1,SREBF2,TCF7L2,TNFRSF11B,TNFSF10,VEGFA	TRUE	Disease Ontology	fatty liver	40	1.39984e-23	3.12724e-20	7.81809e-22	1.85405	168.819	313	0.00867475	0.0160834	250	0.0101093	1	0.0903369	1.21536	52.6594	64	92	0.0063404	0.695652	unnamed,unnamed,unnamed,unnamed,unnamed,unnamed,unnamed,unnamed,unnamed,unnamed,unnamed,unnamed,unnamed,unnamed,unnamed,unnamed,unnamed,unnamed,unnamed,unnamed,unnamed,unnamed,unnamed,unnamed,unnamed,unnamed,unnamed,unnamed,unnamed,unnamed,unnamed,unnamed,unnamed,unnamed,unnamed,unnamed,unnamed,unnamed,unnamed,unnamed,unnamed,unnamed,unnamed,unnamed,unnamed,unnamed,unnamed,unnamed,unnamed,unnamed…	ACSL5,ADFP,ADIPOQ,ADIPOR2,ADRB2,AGTR1,AHSG,APLN,APOB,APOC3,BAMBI,BC036909,BGLAP,CRP,CYP2E1,EIF2S1,FABP2,FASN,FGF21,GCKR,GGT1,GPT,GSTP1,GSTT1,H6PD,HADHA,HMOX1,IL10,IL1A,JUN,KLF6,KRT18,LIPC,MET,MTHFR,MTTP,NAMPT,NPC1L1,NPY,NR1H4,NR1I2,PEMT,PEPD,PNPLA3,PPARA,PPARG,PPARGC1A,RARRES2,RBP4,RGN,SCD,SERPINA1,SERPINA12,SERPINE1,SHH,SLC25A13,SPINK9,SREBF1,SREBF2,STAR,TCF7L2,TNFRSF11B,TNFSF10,VEGFA	FALSE
sex differentiation disease	Disease Ontology	DOID:1923	35	2.47909e-72	5.53829e-69	1.58237e-70	2.2747	263.332	599	0.0214038	0.0486873	154	0.000107476	0.240101	0.0015591	1.31955	78.8148	104	181	0.0135434	0.574586	unnamed,unnamed,unnamed,unnamed,unnamed,unnamed,unnamed,unnamed,unnamed,unnamed,unnamed,unnamed,unnamed,unnamed,unnamed,unnamed,unnamed,unnamed,unnamed,unnamed,unnamed,unnamed,unnamed,unnamed,unnamed,unnamed,unnamed,unnamed,unnamed,unnamed,unnamed,unnamed,unnamed,unnamed,unnamed,unnamed,unnamed,unnamed,unnamed,unnamed,unnamed,unnamed,unnamed,unnamed,unnamed,unnamed,unnamed,unnamed,unnamed,unnamed…	ACVR1,ADIPOQ,ADIPOR2,ADM,ADRB2,AGT,AKT1,AKT2,APOC1,AQP9,AR,BRWD2,CAPN5,CCK,CD36,CDKAL1,CHD7,CPB2,CRP,CYP17A1,CYP1A1,CYR61,ENPP1,ESR1,ESR2,F5,FEM1A,FEM1B,FOXO1,FST,FTO,GATA6,GDF9,GHRL,GNAQ,GNRH1,GSK3B,H6PD,HAMP,HHEX,HMOX1,HSD11B1,HSD17B10,HSD17B2,HSD17B6,IGF1,IGF2,IGFBP1,IL10,IL1RN,IL6ST,INHBA,INHBB,INSR,IRS1,IRS2,IRS4,KCNJ11,KRAS,LIPE,LMNA,LPIN1,MCF2L2,MGMT,MTHFR,MTNR1B,NAMPT,NFIC,NR3C1,NRIP1,PAL…	TRUE	Disease Ontology	sex differentiation disease	35	2.30347e-25	5.14595e-22	1.47027e-23	1.54127	416.54	642	0.0214038	0.0329891	115	0.000118687	0.265146	0.00230562	1.2355	103.602	128	181	0.0126808	0.707182	unnamed,unnamed,unnamed,unnamed,unnamed,unnamed,unnamed,unnamed,unnamed,unnamed,unnamed,unnamed,unnamed,unnamed,unnamed,unnamed,unnamed,unnamed,unnamed,unnamed,unnamed,unnamed,unnamed,unnamed,unnamed,unnamed,unnamed,unnamed,unnamed,unnamed,unnamed,unnamed,unnamed,unnamed,unnamed,unnamed,unnamed,unnamed,unnamed,unnamed,unnamed,unnamed,unnamed,unnamed,unnamed,unnamed,unnamed,unnamed,unnamed,unnamed…	ACVR1,ADIPOQ,ADIPOR2,ADM,ADRB2,AGT,AKR1C3,AKT1,AKT2,AMHR2,APOC1,AQP9,AR,BC036909,BGLAP,BMP15,BRWD2,C3,CAPN10,CAPN5,CCK,CD36,CDKAL1,CHD7,CPB2,CRP,CYP17A1,CYP19A1,CYP1A1,CYP21A2,CYP3A7,CYR61,ENPP1,ESR1,ESR2,F5,FBN3,FEM1B,FGFR1,FOXO1,FSHR,FST,FTO,GATA6,GDF9,GNAQ,GNRH1,GNRHR,GSTT1,H6PD,HAMP,HHEX,HMGCR,HMOX1,HSD17B1,HSD17B2,HSD17B6,HSD3B1,IAPP,IGF1,IGF2,IGFBP1,IL10,IL18,IL1A,IL1B,IL1RN,IL6,IL6ST,INHBA…	FALSE
hyperandrogenism	Disease Ontology	DOID:11613	44	1.12178e-63	2.50606e-60	5.6956e-62	2.29627	225.148	517	0.0183003	0.0420223	179	0.000338851	0.756994	0.00422902	1.30832	71.8478	94	165	0.0122412	0.569697	unnamed,unnamed,unnamed,unnamed,unnamed,unnamed,unnamed,unnamed,unnamed,unnamed,unnamed,unnamed,unnamed,unnamed,unnamed,unnamed,unnamed,unnamed,unnamed,unnamed,unnamed,unnamed,unnamed,unnamed,unnamed,unnamed,unnamed,unnamed,unnamed,unnamed,unnamed,unnamed,unnamed,unnamed,unnamed,unnamed,unnamed,unnamed,unnamed,unnamed,unnamed,unnamed,unnamed,unnamed,unnamed,unnamed,unnamed,unnamed,unnamed,unnamed…	ACVR1,ADIPOQ,ADIPOR2,ADM,ADRB2,AGT,AKT1,AKT2,APOC1,AQP9,AR,CAPN5,CCK,CD36,CDKAL1,CPB2,CRP,CYP17A1,CYP1A1,CYR61,ENPP1,ESR1,ESR2,F5,FEM1A,FEM1B,FOXO1,FST,FTO,GATA6,GDF9,GHRL,GNAQ,GSK3B,H6PD,HAMP,HHEX,HMOX1,HSD11B1,HSD17B10,HSD17B2,HSD17B6,IGF1,IGF2,IGFBP1,IL10,IL1RN,IL6ST,INHBA,INHBB,INSR,IRS1,IRS2,IRS4,KCNJ11,KRAS,LIPE,LMNA,LPIN1,MCF2L2,MTHFR,MTNR1B,NAMPT,NFIC,NRIP1,PDE8A,PIK3R1,PLIN,PON1,PPARG,PP…	TRUE	Disease Ontology	hyperandrogenism	43	1.11004e-22	2.47984e-19	5.76706e-21	1.55275	356.141	553	0.0183003	0.0284158	162	0.000637107	1	0.00878579	1.21766	94.4434	115	165	0.0113929	0.69697	unnamed,unnamed,unnamed,unnamed,unnamed,unnamed,unnamed,unnamed,unnamed,unnamed,unnamed,unnamed,unnamed,unnamed,unnamed,unnamed,unnamed,unnamed,unnamed,unnamed,unnamed,unnamed,unnamed,unnamed,unnamed,unnamed,unnamed,unnamed,unnamed,unnamed,unnamed,unnamed,unnamed,unnamed,unnamed,unnamed,unnamed,unnamed,unnamed,unnamed,unnamed,unnamed,unnamed,unnamed,unnamed,unnamed,unnamed,unnamed,unnamed,unnamed…	ACVR1,ADIPOQ,ADIPOR2,ADM,ADRB2,AGT,AKR1C3,AKT1,AKT2,AMHR2,APOC1,AQP9,AR,BC036909,BGLAP,BMP15,C3,CAPN10,CAPN5,CCK,CD36,CDKAL1,CPB2,CRP,CYP17A1,CYP19A1,CYP1A1,CYP21A2,CYP3A7,CYR61,ENPP1,ESR1,ESR2,F5,FBN3,FEM1B,FOXO1,FSHR,FST,FTO,GATA6,GDF9,GNAQ,GNRHR,GSTT1,H6PD,HAMP,HHEX,HMGCR,HMOX1,HSD17B1,HSD17B2,HSD17B6,HSD3B1,IAPP,IGF1,IGF2,IGFBP1,IL10,IL18,IL1A,IL1B,IL1RN,IL6,IL6ST,INHBA,INHBB,INS-IGF2,INSR,IR…	FALSE
polycystic ovary syndrome	Disease Ontology	DOID:11612	46	2.6351e-63	5.88682e-60	1.27974e-61	2.2962	223.849	514	0.0181946	0.0417784	188	0.000450272	1	0.00535057	1.3023	71.4123	93	164	0.012111	0.567073	unnamed,unnamed,unnamed,unnamed,unnamed,unnamed,unnamed,unnamed,unnamed,unnamed,unnamed,unnamed,unnamed,unnamed,unnamed,unnamed,unnamed,unnamed,unnamed,unnamed,unnamed,unnamed,unnamed,unnamed,unnamed,unnamed,unnamed,unnamed,unnamed,unnamed,unnamed,unnamed,unnamed,unnamed,unnamed,unnamed,unnamed,unnamed,unnamed,unnamed,unnamed,unnamed,unnamed,unnamed,unnamed,unnamed,unnamed,unnamed,unnamed,unnamed…	ACVR1,ADIPOQ,ADIPOR2,ADM,ADRB2,AGT,AKT1,AKT2,APOC1,AQP9,AR,CAPN5,CCK,CD36,CDKAL1,CPB2,CRP,CYP17A1,CYP1A1,CYR61,ENPP1,ESR1,ESR2,F5,FEM1A,FEM1B,FOXO1,FST,FTO,GATA6,GDF9,GHRL,GNAQ,GSK3B,H6PD,HAMP,HHEX,HMOX1,HSD11B1,HSD17B10,HSD17B2,HSD17B6,IGF1,IGF2,IGFBP1,IL10,IL1RN,IL6ST,INHBA,INHBB,INSR,IRS1,IRS2,IRS4,KCNJ11,KRAS,LIPE,LMNA,LPIN1,MCF2L2,MTHFR,MTNR1B,NAMPT,NFIC,NRIP1,PDE8A,PIK3R1,PLIN,PON1,PPARG,PP…	TRUE	Disease Ontology	polycystic ovary syndrome	44	1.35002e-22	3.01594e-19	6.8544e-21	1.5533	354.086	550	0.0181946	0.0282616	166	0.000785336	1	0.0105689	1.21443	93.871	114	164	0.0112938	0.695122	unnamed,unnamed,unnamed,unnamed,unnamed,unnamed,unnamed,unnamed,unnamed,unnamed,unnamed,unnamed,unnamed,unnamed,unnamed,unnamed,unnamed,unnamed,unnamed,unnamed,unnamed,unnamed,unnamed,unnamed,unnamed,unnamed,unnamed,unnamed,unnamed,unnamed,unnamed,unnamed,unnamed,unnamed,unnamed,unnamed,unnamed,unnamed,unnamed,unnamed,unnamed,unnamed,unnamed,unnamed,unnamed,unnamed,unnamed,unnamed,unnamed,unnamed…	ACVR1,ADIPOQ,ADIPOR2,ADM,ADRB2,AGT,AKR1C3,AKT1,AKT2,AMHR2,APOC1,AQP9,AR,BC036909,BGLAP,BMP15,C3,CAPN10,CAPN5,CCK,CD36,CDKAL1,CPB2,CRP,CYP17A1,CYP19A1,CYP1A1,CYP21A2,CYP3A7,CYR61,ENPP1,ESR1,ESR2,F5,FBN3,FEM1B,FOXO1,FSHR,FST,FTO,GATA6,GDF9,GNAQ,GNRHR,GSTT1,H6PD,HAMP,HHEX,HMGCR,HMOX1,HSD17B1,HSD17B2,HSD17B6,HSD3B1,IAPP,IGF1,IGF2,IGFBP1,IL10,IL18,IL1A,IL1B,IL1RN,IL6,IL6ST,INHBA,INHBB,INS-IGF2,INSR,IR…	FALSE
inborn errors lipid metabolism	Disease Ontology	DOID:3146	47	3.0365e-63	6.78354e-60	1.44331e-61	2.79864	127.919	358	0.0103974	0.0290986	162	0.000196659	0.439337	0.00271196	1.38181	51.382	71	118	0.009246	0.601695	unnamed,unnamed,unnamed,unnamed,unnamed,unnamed,unnamed,unnamed,unnamed,unnamed,unnamed,unnamed,unnamed,unnamed,unnamed,unnamed,unnamed,unnamed,unnamed,unnamed,unnamed,unnamed,unnamed,unnamed,unnamed,unnamed,unnamed,unnamed,unnamed,unnamed,unnamed,unnamed,unnamed,unnamed,unnamed,unnamed,unnamed,unnamed,unnamed,unnamed,unnamed,unnamed,unnamed,unnamed,unnamed,unnamed,unnamed,unnamed,unnamed,unnamed…	A4GALT,ABCA1,ABCG5,ABCG8,ACSL3,ACSL5,ADIPOQ,AGT,AKR1B1,ALOX5AP,APOA1,APOA2,APOA4,APOA5,APOB,APOC3,APOE,ASAH1,CD36,CEBPA,CETP,CP,CYP27A1,CYP7A1,DHCR7,ECM1,EGFR,ESR1,F7,FN1,ICAM1,IGF1,IL10,IRS1,LCAT,LDLR,LPA,LPL,LRP1,MTHFR,MTTP,NAGA,NAMPT,NFKB1,NOS2,NPC1,NR1H4,OSBPL10,OSM,PCSK9,PHYH,PNPLA2,PON1,PPARA,PPARD,PPARG,PROX1,PTGS1,SCARB1,SCD,SELE,SERPINE1,SLC10A2,SLC6A4,SREBF2,TCF7L2,TXNIP,UMOD,VCAM1,VDR,…	TRUE	Disease Ontology	inborn errors lipid metabolism	34	1.70644e-25	3.81219e-22	1.12123e-23	1.8088	202.344	366	0.0103974	0.0188068	161	0.00061779	1	0.00857231	1.25849	67.5414	85	118	0.00842084	0.720339	unnamed,unnamed,unnamed,unnamed,unnamed,unnamed,unnamed,unnamed,unnamed,unnamed,unnamed,unnamed,unnamed,unnamed,unnamed,unnamed,unnamed,unnamed,unnamed,unnamed,unnamed,unnamed,unnamed,unnamed,unnamed,unnamed,unnamed,unnamed,unnamed,unnamed,unnamed,unnamed,unnamed,unnamed,unnamed,unnamed,unnamed,unnamed,unnamed,unnamed,unnamed,unnamed,unnamed,unnamed,unnamed,unnamed,unnamed,unnamed,unnamed,unnamed…	A4GALT,ABCA1,ABCD1,ABCG5,ABCG8,ACSL3,ACSL5,ADIPOQ,AGT,AKR1B1,ALOX5AP,APOA1,APOA2,APOA4,APOA5,APOB,APOC3,ARSA,ASAH1,C3,CCL18,CCL5,CD36,CD55,CEBPA,CETP,CHIT1,CP,CPE,CYP27A1,CYP7A1,DHCR7,EGFR,ESR1,F7,FABP2,FADS3,FN1,GBA,HTR1A,IGF1,IL10,IL6,IL8,IRS1,LCAT,LDLR,LPA,LRP1,MMP14,MTHFR,MTRR,MTTP,NAMPT,NFKB1,NOS2,NPC1,NPC1L1,NPPA,NR1H4,OSBPL10,OSM,PCSK9,PHYH,PON1,PPARA,PPARD,PPARG,PROX1,PTGS1,SCARB1,SCD,SEL…	FALSE
ovarian cyst	Disease Ontology	DOID:5119	50	4.40456e-60	9.83978e-57	1.96796e-58	2.2368	230.24	515	0.0187141	0.0418597	200	0.000774527	1	0.00865147	1.28496	73.1541	94	168	0.0122412	0.559524	unnamed,unnamed,unnamed,unnamed,unnamed,unnamed,unnamed,unnamed,unnamed,unnamed,unnamed,unnamed,unnamed,unnamed,unnamed,unnamed,unnamed,unnamed,unnamed,unnamed,unnamed,unnamed,unnamed,unnamed,unnamed,unnamed,unnamed,unnamed,unnamed,unnamed,unnamed,unnamed,unnamed,unnamed,unnamed,unnamed,unnamed,unnamed,unnamed,unnamed,unnamed,unnamed,unnamed,unnamed,unnamed,unnamed,unnamed,unnamed,unnamed,unnamed…	ACVR1,ADIPOQ,ADIPOR2,ADM,ADRB2,AGT,AKT1,AKT2,APOC1,AQP9,AR,CAPN5,CCK,CD36,CDKAL1,CPB2,CRP,CYP17A1,CYP1A1,CYR61,ENPP1,ESR1,ESR2,F5,FEM1A,FEM1B,FOXL2,FOXO1,FST,FTO,GATA6,GDF9,GHRL,GNAQ,GSK3B,H6PD,HAMP,HHEX,HMOX1,HSD11B1,HSD17B10,HSD17B2,HSD17B6,IGF1,IGF2,IGFBP1,IL10,IL1RN,IL6ST,INHBA,INHBB,INSR,IRS1,IRS2,IRS4,KCNJ11,KRAS,LIPE,LMNA,LPIN1,MCF2L2,MTHFR,MTNR1B,NAMPT,NFIC,NRIP1,PDE8A,PIK3R1,PLIN,PON1,PP…	TRUE	Disease Ontology	ovarian cyst	45	4.35192e-22	9.7222e-19	2.16049e-20	1.53764	364.195	560	0.0187141	0.0287755	175	0.00105259	1	0.013437	1.20632	96.1606	116	168	0.011492	0.690476	unnamed,unnamed,unnamed,unnamed,unnamed,unnamed,unnamed,unnamed,unnamed,unnamed,unnamed,unnamed,unnamed,unnamed,unnamed,unnamed,unnamed,unnamed,unnamed,unnamed,unnamed,unnamed,unnamed,unnamed,unnamed,unnamed,unnamed,unnamed,unnamed,unnamed,unnamed,unnamed,unnamed,unnamed,unnamed,unnamed,unnamed,unnamed,unnamed,unnamed,unnamed,unnamed,unnamed,unnamed,unnamed,unnamed,unnamed,unnamed,unnamed,unnamed…	ACVR1,ADIPOQ,ADIPOR2,ADM,ADRB2,AGT,AKR1C3,AKT1,AKT2,AMHR2,APOC1,AQP9,AR,BC036909,BGLAP,BMP15,C3,CAPN10,CAPN5,CCK,CD36,CDKAL1,CPB2,CRP,CYP17A1,CYP19A1,CYP1A1,CYP21A2,CYP3A7,CYR61,ENPP1,ESR1,ESR2,F5,FBN3,FEM1B,FOXL2,FOXO1,FSHR,FST,FTO,GATA6,GDF9,GNAQ,GNRHR,GSTP1,GSTT1,H6PD,HAMP,HHEX,HMGCR,HMOX1,HSD17B1,HSD17B2,HSD17B6,HSD3B1,IAPP,IGF1,IGF2,IGFBP1,IL10,IL18,IL1A,IL1B,IL1RN,IL6,IL6ST,INHBA,INHBB,INS-…	FALSE
hepatobiliary disease	Disease Ontology	DOID:3118	4	1.00162e-118	2.23763e-115	5.59406e-116	1.84644	855.16	1579	0.0695082	0.128343	43	1.11087e-09	2.48167e-06	5.77134e-08	1.24677	324.839	405	746	0.0527412	0.542895	unnamed,unnamed,unnamed,unnamed,unnamed,unnamed,unnamed,unnamed,unnamed,unnamed,unnamed,unnamed,unnamed,unnamed,unnamed,unnamed,unnamed,unnamed,unnamed,unnamed,unnamed,unnamed,unnamed,unnamed,unnamed,unnamed,unnamed,unnamed,unnamed,unnamed,unnamed,unnamed,unnamed,unnamed,unnamed,unnamed,unnamed,unnamed,unnamed,unnamed,unnamed,unnamed,unnamed,unnamed,unnamed,unnamed,unnamed,unnamed,unnamed,unnamed…	ABCB11,ABCB4,ABCC2,ABCC3,ABCC4,ABCG2,ABCG8,ACSL3,ACVRL1,ADFP,ADH1B,ADIPOQ,ADIPOR2,AFP,AGT,AGTR1,AHSG,AKT1,ALDH2,ALOX5,ALPL,ALPP,AMBP,ANGPT2,ANXA1,ANXA2,AP1G1,APOA1,APOB,APOC1,APOC3,APOE,APOM,AR,ARG1,ASPH,ATM,ATOX1,ATP7B,ATP8B1,B4GALT1,BACH1,BAX,BCAS4,BCL2,BRAF,CAPNS1,CASP3,CAV2,CCBP2,CCL20,CCND1,CD14,CD27,CD274,CD28,CD4,CD58,CD81,CDH1,CDH13,CDK4,CDKN1A,CDKN1B,CDKN2B,CDKN3,CDX2,CFTR,CIITA,CLDN1,CL…	FALSE	Disease Ontology	hepatobiliary disease	8	3.59593e-40	8.03331e-37	1.00416e-37	1.36468	1352.7	1846	0.0695082	0.0948564	96	2.26416e-05	0.0505813	0.000526888	1.12647	426.999	481	746	0.0476521	0.644772	unnamed,unnamed,unnamed,unnamed,unnamed,unnamed,unnamed,unnamed,unnamed,unnamed,unnamed,unnamed,unnamed,unnamed,unnamed,unnamed,unnamed,unnamed,unnamed,unnamed,unnamed,unnamed,unnamed,unnamed,unnamed,unnamed,unnamed,unnamed,unnamed,unnamed,unnamed,unnamed,unnamed,unnamed,unnamed,unnamed,unnamed,unnamed,unnamed,unnamed,unnamed,unnamed,unnamed,unnamed,unnamed,unnamed,unnamed,unnamed,unnamed,unnamed…	ABCB11,ABCB4,ABCC2,ABCC3,ABCC4,ABCG2,ABCG8,ACSL3,ACVRL1,ADAMTS13,ADFP,ADH1B,ADH1C,ADIPOQ,ADIPOR2,ADRB3,AFP,AGT,AGTR1,AHSG,AICDA,AKT1,ALAS2,ALDH2,ALOX5,ALPL,AMBP,ANGPT2,ANXA1,ANXA2,ANXA3,AP1G1,APLN,APOA1,APOB,APOC1,APOC3,APOH,AR,ARG1,ASPH,ATG7,ATP8B1,ATR,B4GALT1,BACH1,BC036909,BCAS4,BCL2,BGLAP,BMP7,BRAF,C1QBP,CASP3,CASP8,CAV1,CAV2,CBL,CCBP2,CCL20,CCL3L1,CCL3L1,CCL4,CCL5,CCND1,CCR4,CD14,CD24,CD28,C…	FALSE
hepatitis	Disease Ontology	DOID:2237	27	7.77655e-87	1.73728e-83	6.43438e-85	1.99983	478.54	957	0.0388962	0.0777859	81	7.27254e-07	0.00162469	2.00578e-05	1.26856	182.885	232	420	0.0302123	0.552381	unnamed,unnamed,unnamed,unnamed,unnamed,unnamed,unnamed,unnamed,unnamed,unnamed,unnamed,unnamed,unnamed,unnamed,unnamed,unnamed,unnamed,unnamed,unnamed,unnamed,unnamed,unnamed,unnamed,unnamed,unnamed,unnamed,unnamed,unnamed,unnamed,unnamed,unnamed,unnamed,unnamed,unnamed,unnamed,unnamed,unnamed,unnamed,unnamed,unnamed,unnamed,unnamed,unnamed,unnamed,unnamed,unnamed,unnamed,unnamed,unnamed,unnamed…	ACSL3,ADIPOQ,ADIPOR2,AFP,AGT,AHSG,ALOX5,AMBP,ANGPT2,AP1G1,APOA1,APOC1,APOC3,APOE,APOM,AR,ARG1,ATP7B,B4GALT1,BACH1,BAX,BCAS4,BCL2,CAPNS1,CCBP2,CCL20,CD14,CD27,CD274,CD28,CD4,CD58,CD81,CDKN1A,CDKN1B,CDKN3,CIITA,CLDN1,CLU,CPT1A,CSNK1A1,CTNNB1,CX3CR1,CXCL11,CXCL12,CXCL9,CXCR3,CYP1A1,CYP2D6,DBT,DDB1,DDB2,DDX3X,DDX5,DDX58,DDX6,DFFA,DICER1,DLC1,DNM2,DNMT1,DPP4,EGFR,EGR2,EIF2AK3,EIF2C2,ENPP1,ENPP2,EPHX1,…	FALSE	Disease Ontology	hepatitis	62	2.93754e-19	6.56247e-16	1.05846e-17	1.33296	756.959	1009	0.0388962	0.0518473	200	0.00236546	1	0.0264221	1.11896	240.401	269	420	0.0266495	0.640476	unnamed,unnamed,unnamed,unnamed,unnamed,unnamed,unnamed,unnamed,unnamed,unnamed,unnamed,unnamed,unnamed,unnamed,unnamed,unnamed,unnamed,unnamed,unnamed,unnamed,unnamed,unnamed,unnamed,unnamed,unnamed,unnamed,unnamed,unnamed,unnamed,unnamed,unnamed,unnamed,unnamed,unnamed,unnamed,unnamed,unnamed,unnamed,unnamed,unnamed,unnamed,unnamed,unnamed,unnamed,unnamed,unnamed,unnamed,unnamed,unnamed,unnamed…	ACSL3,ADAMTS13,ADIPOQ,ADIPOR2,AFP,AGT,AHSG,ALOX5,AMBP,ANGPT2,AP1G1,APOA1,APOC1,APOC3,APOH,AR,ARG1,ATG7,ATR,B4GALT1,BACH1,BC036909,BCAS4,BCL2,BMP7,C1QBP,CASP8,CBL,CCBP2,CCL20,CCL3L1,CCL3L1,CCL4,CCL5,CCR4,CD14,CD28,CD4,CD58,CD59,CD81,CDKN1A,CDKN1B,CDKN2A,CDKN3,CEACAM1,CHI3L1,CIITA,CLDN1,CLU,CNR1,CPT1A,CTNNB1,CX3CR1,CXCR4,CYP1A1,CYP2A6,CYP2D6,CYP2E1,DDB1,DDB2,DDX58,DDX6,DICER1,DLC1,DNAJB1,DNM2,DNMT1…	FALSE
nutrition disease	Disease Ontology	DOID:374	37	6.66996e-68	1.49007e-64	4.02721e-66	1.86339	484.6	903	0.0393888	0.0733967	49	4.92113e-09	1.09938e-05	2.24363e-07	1.34067	161.113	216	370	0.0281287	0.583784	unnamed,unnamed,unnamed,unnamed,unnamed,unnamed,unnamed,unnamed,unnamed,unnamed,unnamed,unnamed,unnamed,unnamed,unnamed,unnamed,unnamed,unnamed,unnamed,unnamed,unnamed,unnamed,unnamed,unnamed,unnamed,unnamed,unnamed,unnamed,unnamed,unnamed,unnamed,unnamed,unnamed,unnamed,unnamed,unnamed,unnamed,unnamed,unnamed,unnamed,unnamed,unnamed,unnamed,unnamed,unnamed,unnamed,unnamed,unnamed,unnamed,unnamed…	ABCA1,ABCB1,ACSM3,ADIPOQ,ADIPOR2,ADM,ADRB1,ADRB2,ADRBK1,AGT,AGTR1,AHSG,ALMS1,ANGPTL3,ANGPTL4,APOA1,APOA2,APOA4,APOA5,APOB,APOC1,APOC3,APOE,APP,AQP7,AQP9,AR,ATF3,ATXN2,BMPR1A,C1QTNF3,CAPN3,CAPN5,CDK4,CEBPA,CEBPB,CEBPD,CES1,CETP,CHRNA2,COL18A1,CRP,CRTC2,CRTC3,CST3,CTGF,CTNNBL1,CX3CR1,CYP2J2,DGAT2,DOK5,DPP4,DUSP1,EDN1,EGFL6,ENPP1,ENPP2,ESR1,ESR2,ETFA,F11R,F7,FAAH,FASN,FDFT1,FGF19,FGF21,FRAP1,FTO,GC,…	FALSE	Disease Ontology	nutrition disease	54	6.43895e-20	1.43846e-16	2.66382e-18	1.33717	766.545	1025	0.0393888	0.0526694	84	3.4432e-06	0.00769211	9.15728e-05	1.19935	211.782	254	370	0.0251635	0.686486	unnamed,unnamed,unnamed,unnamed,unnamed,unnamed,unnamed,unnamed,unnamed,unnamed,unnamed,unnamed,unnamed,unnamed,unnamed,unnamed,unnamed,unnamed,unnamed,unnamed,unnamed,unnamed,unnamed,unnamed,unnamed,unnamed,unnamed,unnamed,unnamed,unnamed,unnamed,unnamed,unnamed,unnamed,unnamed,unnamed,unnamed,unnamed,unnamed,unnamed,unnamed,unnamed,unnamed,unnamed,unnamed,unnamed,unnamed,unnamed,unnamed,unnamed…	ABCA1,ABCB1,ACSM3,ADCY3,ADIPOQ,ADIPOR2,ADM,ADRA2A,ADRB1,ADRB2,ADRB3,ADRBK1,AEBP1,AGT,AGTR1,AHSG,ALMS1,ALOX12,ALOX15,AMPD1,ANGPTL3,ANGPTL4,APLN,APOA1,APOA2,APOA4,APOA5,APOB,APOC1,APOC3,APP,AQP7,AQP9,AR,ATF3,ATXN2,AZGP1,BBS4,BC036909,BDNF,BGLAP,BMPR1A,C1QTNF3,C3,CAPN10,CAPN3,CAPN5,CARTPT,CDKN2A,CEBPA,CEBPB,CEBPD,CES1,CETP,CHRNA2,CIDEA,CLEC4E,CNR1,COL18A1,COMT,CRP,CRTC3,CTGF,CTNNBL1,CTSK,CTSS,CX3CR1…	FALSE
uterine corpus soft tissue neoplasm	Disease Ontology	DOID:5069	154	3.52531e-22	7.87555e-19	5.11399e-21	2.0217	114.26	231	0.00928718	0.0187759	368	0.0387706	1	0.235363	1.22481	39.1897	48	90	0.00625081	0.533333	unnamed,unnamed,unnamed,unnamed,unnamed,unnamed,unnamed,unnamed,unnamed,unnamed,unnamed,unnamed,unnamed,unnamed,unnamed,unnamed,unnamed,unnamed,unnamed,unnamed,unnamed,unnamed,unnamed,unnamed,unnamed,unnamed,unnamed,unnamed,unnamed,unnamed,unnamed,unnamed,unnamed,unnamed,unnamed,unnamed,unnamed,unnamed,unnamed,unnamed,unnamed,unnamed,unnamed,unnamed,unnamed,unnamed,unnamed,unnamed,unnamed,unnamed…	AR,BCL2,CCND1,CD34,CDKN1A,CDKN1B,CEBPB,COL4A6,COL5A1,CYP17A1,CYP1A1,DAPK1,DRD1,EGF,EGFR,EGR1,EPAS1,ESR1,ESR2,FGF1,FGF2,FH,FOXO1,GNRH2,HMGA2,IGF1,IGF1R,IGF2,KLF11,LAMB1,LGALS1,OPN3,PDGFRB,PECAM1,PPARG,PTEN,PTHLH,SELENBP1,SLC3A2,SLC7A5,SRF,TGFB3,TMEM49,TNFRSF1A,VEGFA,VWF,WNT5B,YWHAG	FALSE	Disease Ontology	uterine corpus soft tissue neoplasm	308	3.30384e-05	0.0738077	0.000239635	1.31129	180.738	237	0.00928718	0.0121782	687	0.262944	1	0.855046	1.06766	51.5146	55	90	0.00544878	0.611111	unnamed,unnamed,unnamed,unnamed,unnamed,unnamed,unnamed,unnamed,unnamed,unnamed,unnamed,unnamed,unnamed,unnamed,unnamed,unnamed,unnamed,unnamed,unnamed,unnamed,unnamed,unnamed,unnamed,unnamed,unnamed,unnamed,unnamed,unnamed,unnamed,unnamed,unnamed,unnamed,unnamed,unnamed,unnamed,unnamed,unnamed,unnamed,unnamed,unnamed,unnamed,unnamed,unnamed,unnamed,unnamed,unnamed,unnamed,unnamed,unnamed,unnamed…	AR,BCL2,CCND1,CD226,CD34,CDKN1A,CDKN1B,CDKN2A,CEBPB,COL1A1,COL5A1,COMT,CYP17A1,CYP19A1,CYP1A1,DAPK1,DRD1,EGF,EGFR,EGR1,EPAS1,ESR1,ESR2,FGF1,FGF2,FOXO1,FSCN1,HMGA2,IGF1,IGF1R,IGF2,IL1B,IL6,KLF11,LAMB1,LAT2,MAPK3,PARP1,PCNA,PDGFRB,PGR,PPARG,PTHLH,SLC7A5,TERT,TGFB3,TMEM49,TNFRSF1A,VCAN,VEGFA,VWF,WNT5B,XPA,XRCC4,YWHAG	FALSE
fibroid tumor	Disease Ontology	DOID:127	167	1.36407e-20	3.04734e-17	1.82476e-19	2.03797	102.553	209	0.00833563	0.0169877	352	0.0318507	1	0.202143	1.24282	37.0125	46	85	0.00599036	0.541176	unnamed,unnamed,unnamed,unnamed,unnamed,unnamed,unnamed,unnamed,unnamed,unnamed,unnamed,unnamed,unnamed,unnamed,unnamed,unnamed,unnamed,unnamed,unnamed,unnamed,unnamed,unnamed,unnamed,unnamed,unnamed,unnamed,unnamed,unnamed,unnamed,unnamed,unnamed,unnamed,unnamed,unnamed,unnamed,unnamed,unnamed,unnamed,unnamed,unnamed,unnamed,unnamed,unnamed,unnamed,unnamed,unnamed,unnamed,unnamed,unnamed,unnamed…	AR,BCL2,CCND1,CD34,CDKN1A,CDKN1B,CEBPB,COL4A6,COL5A1,CYP17A1,CYP1A1,DAPK1,DRD1,EGF,EGFR,EGR1,ESR1,ESR2,FGF1,FGF2,FH,FOXO1,GNRH2,HMGA2,IGF1,IGF1R,IGF2,KLF11,LAMB1,LGALS1,OPN3,PECAM1,PPARG,PTEN,PTHLH,SELENBP1,SLC3A2,SLC7A5,SRF,TGFB3,TMEM49,TNFRSF1A,VEGFA,VWF,WNT5B,YWHAG	FALSE	Disease Ontology	fibroid tumor	261	4.50207e-06	0.0100576	3.8535e-05	1.36851	162.22	222	0.00833563	0.0114074	690	0.266922	1	0.864208	1.0688	48.6527	52	85	0.00515158	0.611765	unnamed,unnamed,unnamed,unnamed,unnamed,unnamed,unnamed,unnamed,unnamed,unnamed,unnamed,unnamed,unnamed,unnamed,unnamed,unnamed,unnamed,unnamed,unnamed,unnamed,unnamed,unnamed,unnamed,unnamed,unnamed,unnamed,unnamed,unnamed,unnamed,unnamed,unnamed,unnamed,unnamed,unnamed,unnamed,unnamed,unnamed,unnamed,unnamed,unnamed,unnamed,unnamed,unnamed,unnamed,unnamed,unnamed,unnamed,unnamed,unnamed,unnamed…	AR,BCL2,CCND1,CD34,CDKN1A,CDKN1B,CDKN2A,CEBPB,COL1A1,COL5A1,COMT,CYP17A1,CYP19A1,CYP1A1,DAPK1,DRD1,EGF,EGFR,EGR1,ESR1,ESR2,FGF1,FGF2,FOXO1,FSCN1,HMGA2,IGF1,IGF1R,IGF2,IL1B,IL6,KLF11,LAMB1,LAT2,MAPK3,PARP1,PCNA,PGR,PPARG,PTHLH,SLC7A5,TERT,TGFB3,TMEM49,TNFRSF1A,VCAN,VEGFA,VWF,WNT5B,XPA,XRCC4,YWHAG	FALSE
uterine fibroid	Disease Ontology	DOID:13223	174	1.04159e-19	2.3269e-16	1.3373e-18	1.99972	104.514	209	0.00849504	0.0169877	369	0.0401092	1	0.242829	1.22837	37.4479	46	86	0.00599036	0.534884	unnamed,unnamed,unnamed,unnamed,unnamed,unnamed,unnamed,unnamed,unnamed,unnamed,unnamed,unnamed,unnamed,unnamed,unnamed,unnamed,unnamed,unnamed,unnamed,unnamed,unnamed,unnamed,unnamed,unnamed,unnamed,unnamed,unnamed,unnamed,unnamed,unnamed,unnamed,unnamed,unnamed,unnamed,unnamed,unnamed,unnamed,unnamed,unnamed,unnamed,unnamed,unnamed,unnamed,unnamed,unnamed,unnamed,unnamed,unnamed,unnamed,unnamed…	AR,BCL2,CCND1,CD34,CDKN1A,CDKN1B,CEBPB,COL4A6,COL5A1,CYP17A1,CYP1A1,DAPK1,DRD1,EGF,EGFR,EGR1,ESR1,ESR2,FGF1,FGF2,FH,FOXO1,GNRH2,HMGA2,IGF1,IGF1R,IGF2,KLF11,LAMB1,LGALS1,OPN3,PECAM1,PPARG,PTEN,PTHLH,SELENBP1,SLC3A2,SLC7A5,SRF,TGFB3,TMEM49,TNFRSF1A,VEGFA,VWF,WNT5B,YWHAG	FALSE	Disease Ontology	uterine fibroid	286	1.43729e-05	0.032109	0.000112269	1.34283	165.322	222	0.00849504	0.0114074	748	0.311102	1	0.929148	1.05637	49.2251	52	86	0.00515158	0.604651	unnamed,unnamed,unnamed,unnamed,unnamed,unnamed,unnamed,unnamed,unnamed,unnamed,unnamed,unnamed,unnamed,unnamed,unnamed,unnamed,unnamed,unnamed,unnamed,unnamed,unnamed,unnamed,unnamed,unnamed,unnamed,unnamed,unnamed,unnamed,unnamed,unnamed,unnamed,unnamed,unnamed,unnamed,unnamed,unnamed,unnamed,unnamed,unnamed,unnamed,unnamed,unnamed,unnamed,unnamed,unnamed,unnamed,unnamed,unnamed,unnamed,unnamed…	AR,BCL2,CCND1,CD34,CDKN1A,CDKN1B,CDKN2A,CEBPB,COL1A1,COL5A1,COMT,CYP17A1,CYP19A1,CYP1A1,DAPK1,DRD1,EGF,EGFR,EGR1,ESR1,ESR2,FGF1,FGF2,FOXO1,FSCN1,HMGA2,IGF1,IGF1R,IGF2,IL1B,IL6,KLF11,LAMB1,LAT2,MAPK3,PARP1,PCNA,PGR,PPARG,PTHLH,SLC7A5,TERT,TGFB3,TMEM49,TNFRSF1A,VCAN,VEGFA,VWF,WNT5B,XPA,XRCC4,YWHAG	FALSE
epithelial ovarian cancer	Disease Ontology	DOID:4001	218	7.67555e-16	1.71472e-12	7.86568e-15	1.44342	357.485	516	0.0290567	0.041941	240	0.00309214	1	0.0287826	1.18898	122.794	146	282	0.0190129	0.51773	unnamed,unnamed,unnamed,unnamed,unnamed,unnamed,unnamed,unnamed,unnamed,unnamed,unnamed,unnamed,unnamed,unnamed,unnamed,unnamed,unnamed,unnamed,unnamed,unnamed,unnamed,unnamed,unnamed,unnamed,unnamed,unnamed,unnamed,unnamed,unnamed,unnamed,unnamed,unnamed,unnamed,unnamed,unnamed,unnamed,unnamed,unnamed,unnamed,unnamed,unnamed,unnamed,unnamed,unnamed,unnamed,unnamed,unnamed,unnamed,unnamed,unnamed…	ABCB1,ABCB11,ABCB4,ABCC2,ACTN4,AKT1,ALCAM,ALDH1A1,ANPEP,ATP5B,ATP7B,AURKA,BAX,BCL2,BMP2,BMPR1A,BMPR1B,BMPR2,BRCA1,BRCA2,C11orf30,CASP3,CBR3,CCND1,CD44,CDC2,CDH1,CDK4,CDKN1A,CDKN1B,CFL1,CFL1,CFLAR,CLDN5,CLDN7,CTGF,CTNNB1,DIABLO,DKFZp564L0678,DPP4,DPYD,DUSP1,EBAG9,EDN1,EGF,EGFR,EIF4EBP1,EIF5A2,EPCAM,ERBB2,ERCC1,ESR1,ESR2,ETS1,ETV5,FAS,FHL2,FOS,GAB2,GDF15,GPC3,GRN,HAS2,HBEGF,HIF1A,HSD3B2,HSPB1,IGF2,…	FALSE	Disease Ontology	epithelial ovarian cancer	259	4.40705e-06	0.00984534	3.80129e-05	1.19015	565.473	673	0.0290567	0.034582	240	0.00703719	1	0.0655045	1.12755	161.412	182	282	0.0180305	0.64539	unnamed,unnamed,unnamed,unnamed,unnamed,unnamed,unnamed,unnamed,unnamed,unnamed,unnamed,unnamed,unnamed,unnamed,unnamed,unnamed,unnamed,unnamed,unnamed,unnamed,unnamed,unnamed,unnamed,unnamed,unnamed,unnamed,unnamed,unnamed,unnamed,unnamed,unnamed,unnamed,unnamed,unnamed,unnamed,unnamed,unnamed,unnamed,unnamed,unnamed,unnamed,unnamed,unnamed,unnamed,unnamed,unnamed,unnamed,unnamed,unnamed,unnamed…	ABCB1,ABCB11,ABCB4,ABCC2,ACTN4,AKT1,ALCAM,ALDH1A1,ANPEP,ARHGEF6,AURKB,BC036909,BCL2,BIRC2,BMP2,BMPR1A,BMPR1B,BMPR2,BRCA1,C11orf30,CASP3,CAV1,CBR3,CCL18,CCND1,CCRK,CD44,CDC2,CDH1,CDKN1A,CDKN1B,CDKN2A,CFLAR,CHI3L1,CHL1,CLDN5,CTAG1A,CTAG1B,CTGF,CTNNB1,CXCL1,CXCR4,DKFZp564L0678,DKK1,DPP4,DPYD,DUSP1,E2F5,EDN1,EDNRA,EGF,EGFR,EIF4EBP1,EIF5A2,ENG,EPCAM,ERBB2,ERCC3,ESR1,ESR2,ETS1,ETV5,F2R,FAS,FASLG,FHL2,F…	FALSE
in situ carcinoma	Disease Ontology	DOID:8719	311	1.43597e-10	3.20795e-07	1.0315e-09	1.44467	225.657	326	0.0183417	0.0264976	202	0.000790344	1	0.00874073	1.29361	68.7997	89	158	0.01159	0.563291	unnamed,unnamed,unnamed,unnamed,unnamed,unnamed,unnamed,unnamed,unnamed,unnamed,unnamed,unnamed,unnamed,unnamed,unnamed,unnamed,unnamed,unnamed,unnamed,unnamed,unnamed,unnamed,unnamed,unnamed,unnamed,unnamed,unnamed,unnamed,unnamed,unnamed,unnamed,unnamed,unnamed,unnamed,unnamed,unnamed,unnamed,unnamed,unnamed,unnamed,unnamed,unnamed,unnamed,unnamed,unnamed,unnamed,unnamed,unnamed,unnamed,unnamed…	ABCB1,ABCG2,ADIPOQ,AGT,AK309452,AR,ATF1,BACE1,BC070039,BCL2L11,BRCA1,BRCA2,CADM1,CALB2,CAMK1D,CCND1,CCNT1,CD47,CDH1,CDK9,CDKN1A,CDX2,CEBPB,CISH,CLDN7,CROT,CSK,CYP2D6,DIRAS3,EGFR,EGLN1,EPCAM,ERBB2,ESR1,ESR2,EZH2,FHIT,FKBP4,FOXC1,FOXL2,GABPA,GHR,HMOX1,HNF4A,HSPA2,ICAM1,IFNG,IGF1,IGF2,INHBA,ITGB1,JAK2,MAP3K8,MAPT,MET,MLH1,MME,NME1-NME2,NTHL1,PARN,PIK3CA,PNMT,PPIA,PPIB,PPP2R2B,PPP2R4,PRDX2,PRKCA,PTEN…	FALSE	Disease Ontology	in situ carcinoma	313	3.65526e-05	0.0816585	0.00026089	1.21587	356.947	434	0.0183417	0.022301	636	0.207119	1	0.727523	1.06151	90.4368	96	158	0.0095106	0.607595	unnamed,unnamed,unnamed,unnamed,unnamed,unnamed,unnamed,unnamed,unnamed,unnamed,unnamed,unnamed,unnamed,unnamed,unnamed,unnamed,unnamed,unnamed,unnamed,unnamed,unnamed,unnamed,unnamed,unnamed,unnamed,unnamed,unnamed,unnamed,unnamed,unnamed,unnamed,unnamed,unnamed,unnamed,unnamed,unnamed,unnamed,unnamed,unnamed,unnamed,unnamed,unnamed,unnamed,unnamed,unnamed,unnamed,unnamed,unnamed,unnamed,unnamed…	ABCB1,ABCG2,ACTA2,ADIPOQ,AGT,ALPI,AR,ATF1,BCL2L11,BRCA1,CADM1,CALB2,CAMK1D,CCND1,CCND3,CD47,CDH1,CDK9,CDKN1A,CDKN2A,CEBPB,CHEK2,CISH,COL2A1,CREB1,CSK,CXCR4,CYP19A1,CYP2D6,DIRAS3,EGFR,EGLN1,EPCAM,ERBB2,ESR1,ESR2,EZH2,FHIT,FKBP4,FOXC1,FOXL2,GBA,GHR,GJA1,HMOX1,HNF4A,HSPA2,IGF1,IGF2,INHBA,INS-IGF2,ITGA4,ITGB1,JAK2,KIAA0100,MAP3K8,MAPT,MET,MLH1,MME,NME1-NME2,NTHL1,PAK2,PARN,PCNA,PGR,POU5F1,PPIA,PPIB,P…	FALSE
laryngeal squamous cell carcinoma	Disease Ontology	DOID:2876	321	1.60782e-10	3.59188e-07	1.11896e-09	1.78406	79.5936	142	0.00646945	0.0115419	699	0.208792	1	0.667299	1.11882	33.9644	38	78	0.00494856	0.487179	unnamed,unnamed,unnamed,unnamed,unnamed,unnamed,unnamed,unnamed,unnamed,unnamed,unnamed,unnamed,unnamed,unnamed,unnamed,unnamed,unnamed,unnamed,unnamed,unnamed,unnamed,unnamed,unnamed,unnamed,unnamed,unnamed,unnamed,unnamed,unnamed,unnamed,unnamed,unnamed,unnamed,unnamed,unnamed,unnamed,unnamed,unnamed,unnamed,unnamed,unnamed,unnamed,unnamed,unnamed,unnamed,unnamed,unnamed,unnamed,unnamed,unnamed…	AKT2,ANGPT2,BCL2,BMF,CCND1,CD44,CDH1,CDKN1A,CFLAR,CSNK2A1,CTCF,CTGF,EIF4E,ELAVL1,ERBB2,FGF2,FHIT,HIF1A,IGF2,IGF2R,ILK,MLH1,MTHFR,MYC,NAT2,NDRG1,NME1-NME2,PARK7,PRKCA,PTEN,SERPINB5,SKP2,STAT3,STMN1,SYTL2,TP63,TYMP,VEGFA	FALSE	Disease Ontology	laryngeal squamous cell carcinoma	128	5.35013e-11	1.19522e-07	9.33765e-10	1.62825	125.902	205	0.00646945	0.0105339	366	0.0567036	1	0.346109	1.16472	44.646	52	78	0.00515158	0.666667	unnamed,unnamed,unnamed,unnamed,unnamed,unnamed,unnamed,unnamed,unnamed,unnamed,unnamed,unnamed,unnamed,unnamed,unnamed,unnamed,unnamed,unnamed,unnamed,unnamed,unnamed,unnamed,unnamed,unnamed,unnamed,unnamed,unnamed,unnamed,unnamed,unnamed,unnamed,unnamed,unnamed,unnamed,unnamed,unnamed,unnamed,unnamed,unnamed,unnamed,unnamed,unnamed,unnamed,unnamed,unnamed,unnamed,unnamed,unnamed,unnamed,unnamed…	AKT2,ANG,ANGPT1,ANGPT2,AURKB,BAD,BCL2,BCL2L14,BMF,CAV1,CCND1,CCND3,CD44,CDH1,CDKN1A,CDKN2A,CFLAR,CSNK2A1,CTCF,CTGF,CXCL1,EIF4E,ELAVL1,ENG,ERBB2,FGF2,FHIT,FSCN1,HIF1A,IGF2,IGF2R,MAPK3,MLH1,MTHFR,MYC,NAT2,NDRG1,NME1-NME2,PARK7,PCNA,PRKCA,RB1,S100A2,SERPINB5,SKP2,SPP1,STAT3,SYTL2,TERT,TP63,TP73,VEGFA	FALSE
uremia	Disease Ontology	DOID:4676	368	1.04767e-08	2.3405e-05	6.36004e-08	2.51119	19.9109	50	0.00161838	0.00406405	397	0.0507593	1	0.285633	1.39432	12.1923	17	28	0.00221383	0.607143	unnamed,unnamed,unnamed,unnamed,unnamed,unnamed,unnamed,unnamed,unnamed,unnamed,unnamed,unnamed,unnamed,unnamed,unnamed,unnamed,unnamed,unnamed,unnamed,unnamed,unnamed,unnamed,unnamed,unnamed,unnamed,unnamed,unnamed,unnamed,unnamed,unnamed,unnamed,unnamed,unnamed,unnamed,unnamed,unnamed,unnamed,unnamed,unnamed,unnamed,unnamed,unnamed,unnamed,unnamed,unnamed,unnamed,unnamed,unnamed,unnamed,unnamed	A4GALT,AOC3,C4BPA,CD46,CFB,CFH,CFHR1,CFHR5,CHGA,CLU,DAO,IL10,IL2RA,IL4R,NAMPT,PROC,PROS1	FALSE	Disease Ontology	uremia	146	4.28798e-10	9.57934e-07	6.56119e-09	2.28606	31.4953	72	0.00161838	0.00369971	271	0.0157512	1	0.129845	1.3727	16.0268	22	28	0.00217951	0.785714	unnamed,unnamed,unnamed,unnamed,unnamed,unnamed,unnamed,unnamed,unnamed,unnamed,unnamed,unnamed,unnamed,unnamed,unnamed,unnamed,unnamed,unnamed,unnamed,unnamed,unnamed,unnamed,unnamed,unnamed,unnamed,unnamed,unnamed,unnamed,unnamed,unnamed,unnamed,unnamed,unnamed,unnamed,unnamed,unnamed,unnamed,unnamed,unnamed,unnamed,unnamed,unnamed,unnamed,unnamed,unnamed,unnamed,unnamed,unnamed,unnamed,unnamed…	A4GALT,ADAMTS13,AOC3,C3,C4BPA,CD46,CFH,CFHR1,CFHR4,CFHR5,CFI,CHGA,CLU,CX3CL1,F3,IL10,IL4R,IL6,NAMPT,PROC,PROS1,PTH1R	FALSE
laryngeal neoplasm	Disease Ontology	DOID:2598	391	2.32473e-08	5.19346e-05	1.32825e-07	1.64074	87.1559	143	0.00708412	0.0116232	863	0.334432	1	0.865726	1.06624	36.577	39	84	0.00507879	0.464286	unnamed,unnamed,unnamed,unnamed,unnamed,unnamed,unnamed,unnamed,unnamed,unnamed,unnamed,unnamed,unnamed,unnamed,unnamed,unnamed,unnamed,unnamed,unnamed,unnamed,unnamed,unnamed,unnamed,unnamed,unnamed,unnamed,unnamed,unnamed,unnamed,unnamed,unnamed,unnamed,unnamed,unnamed,unnamed,unnamed,unnamed,unnamed,unnamed,unnamed,unnamed,unnamed,unnamed,unnamed,unnamed,unnamed,unnamed,unnamed,unnamed,unnamed…	AKT2,ANGPT2,BCL2,BMF,CCND1,CD44,CDH1,CDK4,CDKN1A,CFLAR,CSNK2A1,CTCF,CTGF,EIF4E,ELAVL1,ERBB2,FGF2,FHIT,HIF1A,IGF2,IGF2R,ILK,MLH1,MTHFR,MYC,NAT2,NDRG1,NME1-NME2,PARK7,PRKCA,PTEN,SERPINB5,SKP2,STAT3,STMN1,SYTL2,TP63,TYMP,VEGFA	FALSE	Disease Ontology	laryngeal neoplasm	152	1.01926e-09	2.27703e-06	1.49805e-08	1.55225	137.864	214	0.00708412	0.0109964	475	0.114871	1	0.540255	1.12312	48.0803	54	84	0.00534971	0.642857	unnamed,unnamed,unnamed,unnamed,unnamed,unnamed,unnamed,unnamed,unnamed,unnamed,unnamed,unnamed,unnamed,unnamed,unnamed,unnamed,unnamed,unnamed,unnamed,unnamed,unnamed,unnamed,unnamed,unnamed,unnamed,unnamed,unnamed,unnamed,unnamed,unnamed,unnamed,unnamed,unnamed,unnamed,unnamed,unnamed,unnamed,unnamed,unnamed,unnamed,unnamed,unnamed,unnamed,unnamed,unnamed,unnamed,unnamed,unnamed,unnamed,unnamed…	AKT2,ANG,ANGPT1,ANGPT2,AURKB,BAD,BCL2,BCL2L14,BMF,CAV1,CCND1,CCND3,CD44,CDH1,CDKN1A,CDKN2A,CFLAR,CSNK2A1,CTCF,CTGF,CXCL1,EIF4E,ELAVL1,ENG,ERBB2,FGF2,FHIT,FSCN1,HIF1A,IGF2,IGF2R,LGALS8,MAPK3,MLH1,MTHFR,MYC,NAT2,NDRG1,NME1-NME2,PARK7,PCNA,PRKCA,RB1,S100A2,SERPINB5,SKP2,SPP1,STAT3,SYTL2,TERT,THBS2,TP63,TP73,VEGFA	FALSE
laryngeal disease	Disease Ontology	DOID:786	412	7.60356e-08	0.000169864	4.1229e-07	1.59828	91.3483	146	0.00742488	0.011867	1013	0.415025	1	0.915268	1.03714	40.496	42	93	0.00546946	0.451613	unnamed,unnamed,unnamed,unnamed,unnamed,unnamed,unnamed,unnamed,unnamed,unnamed,unnamed,unnamed,unnamed,unnamed,unnamed,unnamed,unnamed,unnamed,unnamed,unnamed,unnamed,unnamed,unnamed,unnamed,unnamed,unnamed,unnamed,unnamed,unnamed,unnamed,unnamed,unnamed,unnamed,unnamed,unnamed,unnamed,unnamed,unnamed,unnamed,unnamed,unnamed,unnamed,unnamed,unnamed,unnamed,unnamed,unnamed,unnamed,unnamed,unnamed…	AKT2,ANGPT2,BCL2,BMF,CCND1,CD44,CDH1,CDK4,CDKN1A,CFLAR,CSNK2A1,CTCF,CTGF,EIF4E,ELAVL1,ERBB2,FGF2,FHIT,HIF1A,IGF2,IGF2R,ILK,MLH1,MTHFR,MUC3A,MUC4,MUC6,MYC,NAT2,NDRG1,NME1-NME2,PARK7,PRKCA,PTEN,SERPINB5,SKP2,STAT3,STMN1,SYTL2,TP63,TYMP,VEGFA	FALSE	Disease Ontology	laryngeal disease	134	7.47567e-11	1.67007e-07	1.24632e-09	1.5779	144.496	228	0.00742488	0.0117157	439	0.0930879	1	0.473709	1.12715	53.2318	60	93	0.00594412	0.645161	unnamed,unnamed,unnamed,unnamed,unnamed,unnamed,unnamed,unnamed,unnamed,unnamed,unnamed,unnamed,unnamed,unnamed,unnamed,unnamed,unnamed,unnamed,unnamed,unnamed,unnamed,unnamed,unnamed,unnamed,unnamed,unnamed,unnamed,unnamed,unnamed,unnamed,unnamed,unnamed,unnamed,unnamed,unnamed,unnamed,unnamed,unnamed,unnamed,unnamed,unnamed,unnamed,unnamed,unnamed,unnamed,unnamed,unnamed,unnamed,unnamed,unnamed…	AKT2,ANG,ANGPT1,ANGPT2,AURKB,BAD,BCL2,BCL2L14,BMF,CAV1,CCND1,CCND3,CD44,CDH1,CDKN1A,CDKN2A,CFLAR,CSNK2A1,CTCF,CTGF,CXCL1,EIF4E,ELAVL1,ENG,ERBB2,FGF2,FHIT,FSCN1,HIF1A,IGF2,IGF2R,LGALS8,MAPK3,MCAM,MLH1,MTHFR,MUC3A,MUC4,MUC5AC,MUC6,MYC,NAT2,NDRG1,NME1-NME2,OVGP1,PARK7,PCNA,PRKCA,RB1,S100A2,SERPINB5,SKP2,SPP1,STAT3,SYTL2,TERT,THBS2,TP63,TP73,VEGFA	FALSE
Niemann-Pick disease	Disease Ontology	DOID:14504	469	1.1476e-06	0.00256374	5.4664e-06	2.58433	13.1562	34	0.00106935	0.00276355	1608	0.702239	1	0.975624	0.918609	4.35441	4	10	0.000520901	0.4	unnamed,unnamed,unnamed,unnamed,unnamed,unnamed,unnamed,unnamed,unnamed,unnamed,unnamed,unnamed,unnamed,unnamed,unnamed,unnamed,unnamed,unnamed,unnamed,unnamed,unnamed,unnamed,unnamed,unnamed,unnamed,unnamed,unnamed,unnamed,unnamed,unnamed,unnamed,unnamed,unnamed,unnamed	ABCA1,NPC1,SCARB1,SREBF2	FALSE	Disease Ontology	Niemann-Pick disease	229	1.27148e-06	0.00284048	1.24038e-05	2.21041	20.8106	46	0.00106935	0.0023637	215	0.00376747	1	0.0391467	1.74708	5.72384	10	10	0.000990688	1	unnamed,unnamed,unnamed,unnamed,unnamed,unnamed,unnamed,unnamed,unnamed,unnamed,unnamed,unnamed,unnamed,unnamed,unnamed,unnamed,unnamed,unnamed,unnamed,unnamed,unnamed,unnamed,unnamed,unnamed,unnamed,unnamed,unnamed,unnamed,unnamed,unnamed,unnamed,unnamed,unnamed,unnamed,unnamed,unnamed,unnamed,unnamed,unnamed,unnamed,unnamed,unnamed,unnamed,unnamed,unnamed,unnamed	ABCA1,CCL18,CHIT1,GBA,NPC1,NPC1L1,SCARB1,SMPD1,SREBF2,TLR4	TRUE
non-langerhans-cell histiocytosis	Disease Ontology	DOID:4330	500	2.5552e-06	0.00570831	1.14166e-05	2.4886	13.6623	34	0.00111049	0.00276355	1695	0.781119	1	1	0.835099	4.78985	4	11	0.000520901	0.363636	unnamed,unnamed,unnamed,unnamed,unnamed,unnamed,unnamed,unnamed,unnamed,unnamed,unnamed,unnamed,unnamed,unnamed,unnamed,unnamed,unnamed,unnamed,unnamed,unnamed,unnamed,unnamed,unnamed,unnamed,unnamed,unnamed,unnamed,unnamed,unnamed,unnamed,unnamed,unnamed,unnamed,unnamed	ABCA1,NPC1,SCARB1,SREBF2	FALSE	Disease Ontology	non-langerhans-cell histiocytosis	191	5.155e-08	0.000115163	6.02946e-07	2.35989	21.6112	51	0.00111049	0.00262063	195	0.00215553	1	0.0246946	1.74708	6.29623	11	11	0.00108976	1	unnamed,unnamed,unnamed,unnamed,unnamed,unnamed,unnamed,unnamed,unnamed,unnamed,unnamed,unnamed,unnamed,unnamed,unnamed,unnamed,unnamed,unnamed,unnamed,unnamed,unnamed,unnamed,unnamed,unnamed,unnamed,unnamed,unnamed,unnamed,unnamed,unnamed,unnamed,unnamed,unnamed,unnamed,unnamed,unnamed,unnamed,unnamed,unnamed,unnamed,unnamed,unnamed,unnamed,unnamed,unnamed,unnamed,unnamed,unnamed,unnamed,unnamed…	ABCA1,CCL18,CHIT1,GBA,IL1B,NPC1,NPC1L1,SCARB1,SMPD1,SREBF2,TLR4	TRUE
hemolytic-uremic syndrome	Disease Ontology	DOID:12554	NA	NA	NA	NA	NA	NA	NA	NA	NA	NA	NA	NA	NA	NA	NA	NA	17	NA	NA	NA	NA	FALSE	Disease Ontology	hemolytic-uremic syndrome	367	0.000170621	0.381167	0.0010386	2.08374	14.8771	31	0.000764457	0.00159293	305	0.0282934	1	0.207237	1.43877	9.73054	14	17	0.00138696	0.823529	unnamed,unnamed,unnamed,unnamed,unnamed,unnamed,unnamed,unnamed,unnamed,unnamed,unnamed,unnamed,unnamed,unnamed,unnamed,unnamed,unnamed,unnamed,unnamed,unnamed,unnamed,unnamed,unnamed,unnamed,unnamed,unnamed,unnamed,unnamed,unnamed,unnamed,unnamed	A4GALT,ADAMTS13,C3,C4BPA,CD46,CFH,CFHR1,CFHR4,CFHR5,CFI,CLU,CX3CL1,F3,IL4R	FALSE
brain edema	Disease Ontology	NA	NA	NA	NA	NA	NA	NA	NA	NA	NA	NA	NA	NA	NA	NA	NA	NA	NA	NA	NA	NA	NA	NA	NA	NA	NA	NA	NA	NA	NA	NA	NA	NA	NA	NA	NA	NA	NA	NA	NA	NA	NA	NA	NA	NA	NA	NA
KLF	HGNC Gene Families	KLF	2	3.16707e-19	1.55503e-16	7.77515e-17	2.67013	41.5711	111	0.00337894	0.00902219	2	7.79801e-05	0.0382882	0.0191441	2.14342	6.53161	14	15	0.00182315	0.933333	unnamed,unnamed,unnamed,unnamed,unnamed,unnamed,unnamed,unnamed,unnamed,unnamed,unnamed,unnamed,unnamed,unnamed,unnamed,unnamed,unnamed,unnamed,unnamed,unnamed,unnamed,unnamed,unnamed,unnamed,unnamed,unnamed,unnamed,unnamed,unnamed,unnamed,unnamed,unnamed,unnamed,unnamed,unnamed,unnamed,unnamed,unnamed,unnamed,unnamed,unnamed,unnamed,unnamed,unnamed,unnamed,unnamed,unnamed,unnamed,unnamed,unnamed…	KLF1,KLF10,KLF11,KLF12,KLF13,KLF14,KLF15,KLF2,KLF3,KLF4,KLF5,KLF6,KLF7,KLF9	TRUE	HGNC Gene Families	KLF	62	0.00689638	1	0.0546149	1.32304	65.7575	87	0.00337894	0.00447048	8	0.00282174	1	0.173184	1.63061	8.58577	14	15	0.00138696	0.933333	unnamed,unnamed,unnamed,unnamed,unnamed,unnamed,unnamed,unnamed,unnamed,unnamed,unnamed,unnamed,unnamed,unnamed,unnamed,unnamed,unnamed,unnamed,unnamed,unnamed,unnamed,unnamed,unnamed,unnamed,unnamed,unnamed,unnamed,unnamed,unnamed,unnamed,unnamed,unnamed,unnamed,unnamed,unnamed,unnamed,unnamed,unnamed,unnamed,unnamed,unnamed,unnamed,unnamed,unnamed,unnamed,unnamed,unnamed,unnamed,unnamed,unnamed…	KLF10,KLF11,KLF12,KLF13,KLF14,KLF15,KLF16,KLF2,KLF3,KLF4,KLF5,KLF6,KLF7,KLF9	FALSE
ALDH	HGNC Gene Families	ALDH	3	2.8503e-17	1.3995e-14	4.66499e-15	3.03971	26.3183	80	0.00213917	0.00650248	3	0.000168748	0.0828551	0.0276184	1.95205	8.70882	17	20	0.00221383	0.85	unnamed,unnamed,unnamed,unnamed,unnamed,unnamed,unnamed,unnamed,unnamed,unnamed,unnamed,unnamed,unnamed,unnamed,unnamed,unnamed,unnamed,unnamed,unnamed,unnamed,unnamed,unnamed,unnamed,unnamed,unnamed,unnamed,unnamed,unnamed,unnamed,unnamed,unnamed,unnamed,unnamed,unnamed,unnamed,unnamed,unnamed,unnamed,unnamed,unnamed,unnamed,unnamed,unnamed,unnamed,unnamed,unnamed,unnamed,unnamed,unnamed,unnamed…	ALDH18A1,ALDH1A1,ALDH1A2,ALDH1A3,ALDH1B1,ALDH1L1,ALDH1L2,ALDH2,ALDH3A1,ALDH3A2,ALDH3B1,ALDH4A1,ALDH5A1,ALDH6A1,ALDH7A1,ALDH8A1,ALDH9A1	TRUE	HGNC Gene Families	ALDH	4	4.83084e-12	2.37194e-09	5.92985e-10	2.23394	41.6305	93	0.00213917	0.00477879	4	0.00172982	0.84934	0.212335	1.57237	11.4477	18	20	0.00178324	0.9	unnamed,unnamed,unnamed,unnamed,unnamed,unnamed,unnamed,unnamed,unnamed,unnamed,unnamed,unnamed,unnamed,unnamed,unnamed,unnamed,unnamed,unnamed,unnamed,unnamed,unnamed,unnamed,unnamed,unnamed,unnamed,unnamed,unnamed,unnamed,unnamed,unnamed,unnamed,unnamed,unnamed,unnamed,unnamed,unnamed,unnamed,unnamed,unnamed,unnamed,unnamed,unnamed,unnamed,unnamed,unnamed,unnamed,unnamed,unnamed,unnamed,unnamed…	ALDH16A1,ALDH18A1,ALDH1A1,ALDH1A2,ALDH1A3,ALDH1L1,ALDH1L2,ALDH2,ALDH3A1,ALDH3A2,ALDH3B2,ALDH4A1,ALDH5A1,ALDH6A1,ALDH7A1,ALDH8A1,ALDH9A1,HLTF	FALSE
CYP	HGNC Gene Families	CYP	26	2.22878e-05	0.0109433	0.000420896	1.69472	42.4848	72	0.00345321	0.00585223	66	0.166653	1	1	1.16914	23.9492	28	55	0.00364631	0.509091	unnamed,unnamed,unnamed,unnamed,unnamed,unnamed,unnamed,unnamed,unnamed,unnamed,unnamed,unnamed,unnamed,unnamed,unnamed,unnamed,unnamed,unnamed,unnamed,unnamed,unnamed,unnamed,unnamed,unnamed,unnamed,unnamed,unnamed,unnamed,unnamed,unnamed,unnamed,unnamed,unnamed,unnamed,unnamed,unnamed,unnamed,unnamed,unnamed,unnamed,unnamed,unnamed,unnamed,unnamed,unnamed,unnamed,unnamed,unnamed,unnamed,unnamed…	CYP17A1,CYP1A1,CYP1A2,CYP1B1,CYP24A1,CYP26A1,CYP26B1,CYP26C1,CYP27A1,CYP27C1,CYP2C19,CYP2D6,CYP2J2,CYP2R1,CYP2U1,CYP2W1,CYP39A1,CYP3A43,CYP46A1,CYP4A22,CYP4F22,CYP4F8,CYP4V2,CYP51A1,CYP7A1,CYP7B1,CYP8B1,PTGIS	FALSE	HGNC Gene Families	CYP	1	4.56906e-22	2.24341e-19	2.24341e-19	2.38085	67.2029	160	0.00345321	0.00822157	1	0.0001012	0.0496892	0.0496892	1.42943	31.4811	45	55	0.00445809	0.818182	unnamed,unnamed,unnamed,unnamed,unnamed,unnamed,unnamed,unnamed,unnamed,unnamed,unnamed,unnamed,unnamed,unnamed,unnamed,unnamed,unnamed,unnamed,unnamed,unnamed,unnamed,unnamed,unnamed,unnamed,unnamed,unnamed,unnamed,unnamed,unnamed,unnamed,unnamed,unnamed,unnamed,unnamed,unnamed,unnamed,unnamed,unnamed,unnamed,unnamed,unnamed,unnamed,unnamed,unnamed,unnamed,unnamed,unnamed,unnamed,unnamed,unnamed…	CYP11B2,CYP17A1,CYP19A1,CYP1A1,CYP1A2,CYP1B1,CYP21A2,CYP24A1,CYP26A1,CYP26B1,CYP26C1,CYP27A1,CYP27C1,CYP2A13,CYP2A6,CYP2A7,CYP2B6,CYP2C19,CYP2C8,CYP2C9,CYP2D6,CYP2E1,CYP2J2,CYP2R1,CYP2U1,CYP39A1,CYP3A4,CYP3A43,CYP3A7,CYP4A11,CYP4A22,CYP4F11,CYP4F12,CYP4F2,CYP4F22,CYP4F3,CYP4F8,CYP4X1,CYP4Z1,CYP51A1,CYP7A1,CYP7B1,CYP8B1,PTGIS,TBXAS1	TRUE
Genes involved in Metabolism of lipids and lipoproteins	MSigDB Pathway	REACTOME_METABOLISM_OF_LIPIDS_AND_LIPOPROTEINS	1	3.36492e-76	2.96113e-73	2.96113e-73	2.35983	248.323	586	0.0201839	0.0476307	1	3.51265e-12	3.09113e-09	3.09113e-09	1.5177	100.151	152	230	0.0197942	0.66087	unnamed,unnamed,unnamed,unnamed,unnamed,unnamed,unnamed,unnamed,unnamed,unnamed,unnamed,unnamed,unnamed,unnamed,unnamed,unnamed,unnamed,unnamed,unnamed,unnamed,unnamed,unnamed,unnamed,unnamed,unnamed,unnamed,unnamed,unnamed,unnamed,unnamed,unnamed,unnamed,unnamed,unnamed,unnamed,unnamed,unnamed,unnamed,unnamed,unnamed,unnamed,unnamed,unnamed,unnamed,unnamed,unnamed,unnamed,unnamed,unnamed,unnamed…	A2M,ABCA1,ABCB11,ABCB4,ABCC3,ABCG5,ABCG8,ABHD5,ACAA1,ACACA,ACACB,ACADL,ACADM,ACAT1,ACER3,ACOX1,ACOX2,ACSL1,ADFP,AGPAT1,AGPAT2,AGPAT3,AGPS,AGT,AKR1D1,ALB,AMACR,AMN,ANGPTL4,APOA1,APOA2,APOA4,APOA5,APOB,APOC2,APOC3,APOE,BAAT,BDH1,BMP1,CD36,CETP,CH25H,CHD9,CPT1A,CPT2,CRAT,CREBBP,CROT,CYP17A1,CYP27A1,CYP39A1,CYP46A1,CYP4A22,CYP51A1,CYP7A1,CYP7B1,CYP8B1,DECR1,DEGS2,DHCR24,DHCR7,EHHADH,FADS1,FAR2,FASN,F…	TRUE	MSigDB Pathway	Genes involved in Metabolism of lipids and lipoproteins	4	3.29165e-40	2.89665e-37	7.24163e-38	1.72862	392.8	679	0.0201839	0.0348903	2	4.28093e-08	3.76722e-05	1.88361e-05	1.29891	131.648	171	230	0.0169408	0.743478	unnamed,unnamed,unnamed,unnamed,unnamed,unnamed,unnamed,unnamed,unnamed,unnamed,unnamed,unnamed,unnamed,unnamed,unnamed,unnamed,unnamed,unnamed,unnamed,unnamed,unnamed,unnamed,unnamed,unnamed,unnamed,unnamed,unnamed,unnamed,unnamed,unnamed,unnamed,unnamed,unnamed,unnamed,unnamed,unnamed,unnamed,unnamed,unnamed,unnamed,unnamed,unnamed,unnamed,unnamed,unnamed,unnamed,unnamed,unnamed,unnamed,unnamed…	A2M,ABCA1,ABCB11,ABCB4,ABCC3,ABCD1,ABCG1,ABCG5,ABCG8,ABHD5,ACAA1,ACACB,ACADL,ACADS,ACAT1,ACER3,ACOX2,ACOX3,ACSL1,ADFP,AGPAT2,AGPAT3,AGPAT4,AGPAT5,AGPS,AGT,AKR1C4,AKR1D1,AMACR,AMN,ANGPTL4,APOA1,APOA2,APOA4,APOA5,APOB,APOC2,APOC3,BAAT,BDH1,CARM1,CAV1,CD36,CEL,CETP,CH25H,CHD9,COL4A3BP,CPT1A,CPT1B,CPT2,CRAT,CREBBP,CUBN,CYP11B2,CYP17A1,CYP19A1,CYP21A2,CYP27A1,CYP39A1,CYP4A11,CYP4A22,CYP51A1,CYP7A1,CYP…	FALSE
PPAR signaling pathway	MSigDB Pathway	KEGG_PPAR_SIGNALING_PATHWAY	2	3.35248e-62	2.95018e-59	1.47509e-59	4.0252	53.1651	214	0.00432131	0.0173941	26	5.63181e-05	0.0495599	0.00190615	1.54195	30.4809	47	70	0.00612059	0.671429	unnamed,unnamed,unnamed,unnamed,unnamed,unnamed,unnamed,unnamed,unnamed,unnamed,unnamed,unnamed,unnamed,unnamed,unnamed,unnamed,unnamed,unnamed,unnamed,unnamed,unnamed,unnamed,unnamed,unnamed,unnamed,unnamed,unnamed,unnamed,unnamed,unnamed,unnamed,unnamed,unnamed,unnamed,unnamed,unnamed,unnamed,unnamed,unnamed,unnamed,unnamed,unnamed,unnamed,unnamed,unnamed,unnamed,unnamed,unnamed,unnamed,unnamed…	ACAA1,ACADL,ACADM,ACOX1,ACOX2,ACSL1,ACSL3,ACSL4,ACSL5,ACSL6,ADIPOQ,ANGPTL4,APOA1,APOA2,APOA5,APOC3,AQP7,CD36,CPT1A,CPT2,CYP27A1,CYP4A22,CYP7A1,CYP8B1,DBI,EHHADH,FABP1,FABP5,GK,HMGCS2,ILK,LPL,ME1,NR1H3,PCK1,PCK2,PLIN,PPARA,PPARD,PPARG,RXRA,SCD,SCP2,SLC27A2,SLC27A5,SORBS1,UBC	TRUE	MSigDB Pathway	PPAR signaling pathway	18	2.57309e-17	2.26432e-14	1.25796e-15	2.04526	84.0971	172	0.00432131	0.00883819	51	0.00499146	1	0.0861272	1.27287	40.0669	51	70	0.00505251	0.728571	unnamed,unnamed,unnamed,unnamed,unnamed,unnamed,unnamed,unnamed,unnamed,unnamed,unnamed,unnamed,unnamed,unnamed,unnamed,unnamed,unnamed,unnamed,unnamed,unnamed,unnamed,unnamed,unnamed,unnamed,unnamed,unnamed,unnamed,unnamed,unnamed,unnamed,unnamed,unnamed,unnamed,unnamed,unnamed,unnamed,unnamed,unnamed,unnamed,unnamed,unnamed,unnamed,unnamed,unnamed,unnamed,unnamed,unnamed,unnamed,unnamed,unnamed…	ACAA1,ACADL,ACOX2,ACOX3,ACSL1,ACSL3,ACSL4,ACSL5,ACSL6,ADIPOQ,ANGPTL4,APOA1,APOA2,APOA5,APOC3,AQP7,CD36,CPT1A,CPT1B,CPT2,CYP27A1,CYP4A11,CYP4A22,CYP7A1,CYP8B1,DBI,EHHADH,FABP1,FABP2,FABP5,FABP6,FABP7,FADS2,GK2,HMGCS2,ME1,PCK1,PDPK1,PLTP,PPARA,PPARD,PPARG,RXRA,RXRB,SCD,SCD5,SCP2,SLC27A2,SORBS1,UBC,UCP1	FALSE
Genes involved in Lipoprotein metabolism	MSigDB Pathway	REACTOME_LIPOPROTEIN_METABOLISM	3	4.9999e-47	4.39991e-44	1.46664e-44	4.8962	26.5512	130	0.00215811	0.0105665	15	9.94815e-06	0.00875437	0.000583625	1.9563	11.7569	23	27	0.00299518	0.851852	unnamed,unnamed,unnamed,unnamed,unnamed,unnamed,unnamed,unnamed,unnamed,unnamed,unnamed,unnamed,unnamed,unnamed,unnamed,unnamed,unnamed,unnamed,unnamed,unnamed,unnamed,unnamed,unnamed,unnamed,unnamed,unnamed,unnamed,unnamed,unnamed,unnamed,unnamed,unnamed,unnamed,unnamed,unnamed,unnamed,unnamed,unnamed,unnamed,unnamed,unnamed,unnamed,unnamed,unnamed,unnamed,unnamed,unnamed,unnamed,unnamed,unnamed…	A2M,ABCA1,ALB,AMN,APOA1,APOA2,APOA4,APOA5,APOB,APOC2,APOC3,APOE,BMP1,CETP,LCAT,LDLR,LDLRAP1,LIPC,LPL,MTTP,SAR1B,SCARB1,SDC1	TRUE	MSigDB Pathway	Genes involved in Lipoprotein metabolism	24	1.16325e-13	1.02366e-10	4.26524e-12	2.33339	41.999	98	0.00215811	0.00503571	61	0.00733211	1	0.105775	1.42355	15.4544	22	27	0.00217951	0.814815	unnamed,unnamed,unnamed,unnamed,unnamed,unnamed,unnamed,unnamed,unnamed,unnamed,unnamed,unnamed,unnamed,unnamed,unnamed,unnamed,unnamed,unnamed,unnamed,unnamed,unnamed,unnamed,unnamed,unnamed,unnamed,unnamed,unnamed,unnamed,unnamed,unnamed,unnamed,unnamed,unnamed,unnamed,unnamed,unnamed,unnamed,unnamed,unnamed,unnamed,unnamed,unnamed,unnamed,unnamed,unnamed,unnamed,unnamed,unnamed,unnamed,unnamed…	A2M,ABCA1,ABCG1,AMN,APOA1,APOA2,APOA4,APOA5,APOB,APOC2,APOC3,CETP,CUBN,LCAT,LDLR,LDLRAP1,LIPC,MTTP,P4HB,SAR1B,SCARB1,SDC1	FALSE
Genes involved in Regulation of Lipid Metabolism by Peroxisome proliferator-activated receptor alpha (PPARalpha)	MSigDB Pathway	REACTOME_REGULATION_OF_LIPID_METABOLISM_BY_PEROXISOME_PROLIFERATOR_ACTIVATED_RECEPTOR_ALPHA	4	8.54688e-44	7.52125e-41	1.88031e-41	3.00094	73.3104	220	0.00595874	0.0178818	5	4.12227e-07	0.00036276	7.2552e-05	1.7318	26.5619	46	61	0.00599036	0.754098	unnamed,unnamed,unnamed,unnamed,unnamed,unnamed,unnamed,unnamed,unnamed,unnamed,unnamed,unnamed,unnamed,unnamed,unnamed,unnamed,unnamed,unnamed,unnamed,unnamed,unnamed,unnamed,unnamed,unnamed,unnamed,unnamed,unnamed,unnamed,unnamed,unnamed,unnamed,unnamed,unnamed,unnamed,unnamed,unnamed,unnamed,unnamed,unnamed,unnamed,unnamed,unnamed,unnamed,unnamed,unnamed,unnamed,unnamed,unnamed,unnamed,unnamed…	ABCA1,ABCB4,ACACA,ACADM,ACOX1,ACSL1,ADFP,AGT,ANGPTL4,APOA1,APOA2,APOA5,CD36,CHD9,CPT1A,CPT2,CREBBP,CYP4A22,CYP7A1,EHHADH,FADS1,FASN,LPL,ME1,MED1,MTTP,NCOA2,NCOA3,NCOA6,NCOR1,NCOR2,NR1H3,PEX11A,PLIN,PPARA,RXRA,SCD,SCP2,SIN3A,SLC10A2,SLC2A2,SREBF1,SULT2A1,TBL1X,TBL1XR1,UGT1A4	TRUE	MSigDB Pathway	Genes involved in Regulation of Lipid Metabolism by Peroxisome proliferator-activated receptor alpha (PPARalpha)	20	5.58308e-17	4.91311e-14	2.45655e-15	1.86266	115.963	216	0.00595874	0.0110991	56	0.00556567	1	0.0874605	1.28883	34.9154	45	61	0.00445809	0.737705	unnamed,unnamed,unnamed,unnamed,unnamed,unnamed,unnamed,unnamed,unnamed,unnamed,unnamed,unnamed,unnamed,unnamed,unnamed,unnamed,unnamed,unnamed,unnamed,unnamed,unnamed,unnamed,unnamed,unnamed,unnamed,unnamed,unnamed,unnamed,unnamed,unnamed,unnamed,unnamed,unnamed,unnamed,unnamed,unnamed,unnamed,unnamed,unnamed,unnamed,unnamed,unnamed,unnamed,unnamed,unnamed,unnamed,unnamed,unnamed,unnamed,unnamed…	ABCA1,ABCB4,ACSL1,ADFP,AGT,ANGPTL4,APOA1,APOA2,APOA5,CARM1,CD36,CHD9,CPT1A,CPT2,CREBBP,CYP4A11,CYP4A22,CYP7A1,EHHADH,FADS1,FADS2,FASN,ME1,MTTP,NCOA1,NCOA2,NCOA3,NCOR1,NCOR2,PLTP,PPARA,PRIC285,RXRA,SCD,SCP2,SIN3A,SLC10A2,SLC2A2,SREBF1,SULT2A1,TBL1X,TBL1XR1,UCP1,UGT1A4,UGT2B4	FALSE
Genes involved in Metabolism of amino acids	MSigDB Pathway	REACTOME_METABOLISM_OF_AMINO_ACIDS	5	1.45778e-42	1.28285e-39	2.5657e-40	2.25591	157.808	356	0.0128268	0.028936	4	3.54921e-08	3.12331e-05	7.80827e-06	1.48849	70.5414	105	162	0.0136737	0.648148	unnamed,unnamed,unnamed,unnamed,unnamed,unnamed,unnamed,unnamed,unnamed,unnamed,unnamed,unnamed,unnamed,unnamed,unnamed,unnamed,unnamed,unnamed,unnamed,unnamed,unnamed,unnamed,unnamed,unnamed,unnamed,unnamed,unnamed,unnamed,unnamed,unnamed,unnamed,unnamed,unnamed,unnamed,unnamed,unnamed,unnamed,unnamed,unnamed,unnamed,unnamed,unnamed,unnamed,unnamed,unnamed,unnamed,unnamed,unnamed,unnamed,unnamed…	AADAT,AASS,ACADSB,ACAT1,ACMSD,ADC,AFMID,AGMAT,ALDH18A1,ALDH4A1,ALDH6A1,ALDH7A1,ALDH9A1,AMDHD1,ARG1,ASS1,AUH,AZIN1,BBOX1,BCAT2,BCKDHA,BCKDHB,CKB,CKMT2,CPS1,DBT,DLD,DLST,FAH,FTCD,GAMT,GATM,GCDH,GLS,GLS2,GLUD1,GLUL,GOT1,GOT2,GPT,GPT2,HAAO,HAL,HGD,HIBADH,HIBCH,HPD,HSD17B10,IVD,KMO,KYNU,MCCC1,NAGS,OAT,OAZ2,ODC1,OGDH,OTC,PAH,PCBD1,PRODH,PSMA1,PSMA3,PSMA5,PSMA6,PSMB1,PSMB2,PSMB3,PSMB4,PSMB6,PSMB7,PSMC5,…	TRUE	MSigDB Pathway	Genes involved in Metabolism of amino acids	89	1.38949e-06	0.00122275	1.37388e-05	1.30998	249.622	327	0.0128268	0.0168028	347	0.223671	1	0.567236	1.05687	92.7263	98	162	0.00970874	0.604938	unnamed,unnamed,unnamed,unnamed,unnamed,unnamed,unnamed,unnamed,unnamed,unnamed,unnamed,unnamed,unnamed,unnamed,unnamed,unnamed,unnamed,unnamed,unnamed,unnamed,unnamed,unnamed,unnamed,unnamed,unnamed,unnamed,unnamed,unnamed,unnamed,unnamed,unnamed,unnamed,unnamed,unnamed,unnamed,unnamed,unnamed,unnamed,unnamed,unnamed,unnamed,unnamed,unnamed,unnamed,unnamed,unnamed,unnamed,unnamed,unnamed,unnamed…	AADAT,AASS,ACAD8,ACADSB,ACAT1,ACMSD,AGMAT,ALDH18A1,ALDH4A1,ALDH6A1,ALDH7A1,ALDH9A1,AMD1,AMDHD1,ARG1,ASL,ASS1,AUH,AZIN1,BBOX1,BCAT1,BCAT2,BCKDHB,CKM,CPS1,DLD,DLST,FAH,GATM,GLS,GLUD1,GLUL,GOT2,GPT,GPT2,HAAO,HAL,HGD,HIBADH,HIBCH,KMO,KYNU,NAGS,NQO1,OAT,OAZ1,OAZ2,ODC1,OTC,PAH,PCBD1,PRODH,PSMA6,PSMA7,PSMB7,PSMC1,PSMC2,PSMC3,PSMC6,PSMD1,PSMD12,PSMD14,PSMD3,PSMD4,PSMD6,PSMD7,PSMF1,QDPR,SAT1,SHMT1,SLC16A1…	FALSE
Mechanism of Gene Regulation by Peroxisome Proliferators via PPARa(alpha)	MSigDB Pathway	BIOCARTA_PPARA_PATHWAY	6	1.55781e-38	1.37087e-35	2.28479e-36	2.6052	93.2749	243	0.00758147	0.0197513	25	4.93718e-05	0.0434472	0.00173789	1.59589	25.691	41	59	0.00533924	0.694915	unnamed,unnamed,unnamed,unnamed,unnamed,unnamed,unnamed,unnamed,unnamed,unnamed,unnamed,unnamed,unnamed,unnamed,unnamed,unnamed,unnamed,unnamed,unnamed,unnamed,unnamed,unnamed,unnamed,unnamed,unnamed,unnamed,unnamed,unnamed,unnamed,unnamed,unnamed,unnamed,unnamed,unnamed,unnamed,unnamed,unnamed,unnamed,unnamed,unnamed,unnamed,unnamed,unnamed,unnamed,unnamed,unnamed,unnamed,unnamed,unnamed,unnamed…	ACOX1,APOA1,APOA2,CD36,CITED2,CREBBP,DUSP1,EHHADH,EP300,FABP1,FAT1,HSD17B4,HSPA1A,HSPA1B,JUN,LPL,ME1,MED1,MYC,NCOR1,NCOR2,NFKBIA,NOS2,NR0B2,NR1H3,NRIP1,PDGFA,PIK3CA,PIK3CG,PIK3R1,PPARA,PPARGC1A,PRKAR1A,PRKAR2A,PRKCA,RELA,RXRA,SP1,SRA1,STAT5A,STAT5B	TRUE	MSigDB Pathway	Mechanism of Gene Regulation by Peroxisome Proliferators via PPARa(alpha)	104	4.11106e-06	0.00361773	3.47859e-05	1.38942	147.543	205	0.00758147	0.0105339	191	0.0640707	1	0.295195	1.18446	33.7707	40	59	0.00396275	0.677966	unnamed,unnamed,unnamed,unnamed,unnamed,unnamed,unnamed,unnamed,unnamed,unnamed,unnamed,unnamed,unnamed,unnamed,unnamed,unnamed,unnamed,unnamed,unnamed,unnamed,unnamed,unnamed,unnamed,unnamed,unnamed,unnamed,unnamed,unnamed,unnamed,unnamed,unnamed,unnamed,unnamed,unnamed,unnamed,unnamed,unnamed,unnamed,unnamed,unnamed,unnamed,unnamed,unnamed,unnamed,unnamed,unnamed,unnamed,unnamed,unnamed,unnamed…	APOA1,APOA2,CD36,CITED2,CPT1B,CREBBP,DUSP1,EHHADH,EP300,FABP1,FAT1,HSD17B4,HSPA1B,INS-IGF2,JUN,MAPK3,ME1,MYC,NCOA1,NCOR1,NCOR2,NOS2,NR2F1,NRIP1,PDGFA,PIK3CG,PIK3R1,PPARA,PPARGC1A,PRKACB,PRKAR1A,PRKAR2A,PRKCA,RB1,RELA,RXRA,SP1,SRA1,STAT5A,STAT5B	FALSE
Insulin signaling pathway	MSigDB Pathway	KEGG_INSULIN_SIGNALING_PATHWAY	7	2.17342e-37	1.91261e-34	2.7323e-35	2.12336	167.659	356	0.0136275	0.028936	24	4.30356e-05	0.0378713	0.00157797	1.38783	60.5263	84	139	0.0109389	0.604317	unnamed,unnamed,unnamed,unnamed,unnamed,unnamed,unnamed,unnamed,unnamed,unnamed,unnamed,unnamed,unnamed,unnamed,unnamed,unnamed,unnamed,unnamed,unnamed,unnamed,unnamed,unnamed,unnamed,unnamed,unnamed,unnamed,unnamed,unnamed,unnamed,unnamed,unnamed,unnamed,unnamed,unnamed,unnamed,unnamed,unnamed,unnamed,unnamed,unnamed,unnamed,unnamed,unnamed,unnamed,unnamed,unnamed,unnamed,unnamed,unnamed,unnamed…	ACACA,ACACB,AK309452,AKT1,AKT2,AKT3,BC070039,BRAF,CALM1,CALM2,CALML3,CALML5,CBLB,CBLC,CRK,CRKL,EIF4E,EIF4EBP1,FASN,FBP1,FBP2,FLOT1,FLOT2,FOXO1,FRAP1,G6PC,G6PC2,GCK,GRB2,GSK3B,GYS2,INPP5K,INSR,IRS1,IRS2,IRS4,KIAA1303,KRAS,LIPE,MAP2K1,MAP2K2,MAPK10,MAPK8,MKNK2,NRAS,PCK1,PCK2,PDE3A,PDE3B,PHKA2,PHKB,PHKG2,PIK3CA,PIK3CB,PIK3CG,PIK3R1,PIK3R2,PIK3R3,PPARGC1A,PPP1CB,PPP1R3A,PPP1R3B,PPP1R3C,PRKAA1,PRKAA2,…	TRUE	MSigDB Pathway	Insulin signaling pathway	14	2.50201e-19	2.20177e-16	1.57269e-17	1.59123	265.204	422	0.0136275	0.0216844	28	0.00153053	1	0.0481024	1.21918	79.5614	97	139	0.00960967	0.697842	unnamed,unnamed,unnamed,unnamed,unnamed,unnamed,unnamed,unnamed,unnamed,unnamed,unnamed,unnamed,unnamed,unnamed,unnamed,unnamed,unnamed,unnamed,unnamed,unnamed,unnamed,unnamed,unnamed,unnamed,unnamed,unnamed,unnamed,unnamed,unnamed,unnamed,unnamed,unnamed,unnamed,unnamed,unnamed,unnamed,unnamed,unnamed,unnamed,unnamed,unnamed,unnamed,unnamed,unnamed,unnamed,unnamed,unnamed,unnamed,unnamed,unnamed…	ACACB,AKT1,AKT2,AKT3,BAD,BRAF,CALM1,CALM2,CALML3,CALML5,CBL,CBLB,CBLC,CRK,CRKL,EIF4E,EIF4E2,EIF4EBP1,ELK1,FASN,FBP1,FBP2,FOXO1,FRAP1,G6PC,G6PC2,GCK,GYS2,HK1,HK2,IKBKB,INPP5D,INS-IGF2,INSR,IRS1,IRS2,IRS4,KIAA1303,KRAS,LIPE,MAP2K1,MAP2K2,MAPK10,MAPK3,MKNK2,NRAS,PCK1,PDE3A,PDE3B,PDPK1,PHKA2,PHKG1,PIK3CB,PIK3CD,PIK3CG,PIK3R1,PIK3R2,PIK3R3,PKLR,PPARGC1A,PPP1CB,PPP1CC,PPP1R3A,PPP1R3B,PPP1R3C,PPP1R3D,PR…	FALSE
Adipocytokine signaling pathway	MSigDB Pathway	KEGG_ADIPOCYTOKINE_SIGNALING_PATHWAY	8	5.35793e-37	4.71498e-34	5.89372e-35	2.64353	85.8699	227	0.00697959	0.0184508	70	0.000826331	0.727171	0.0103882	1.45221	29.61	43	68	0.00559969	0.632353	unnamed,unnamed,unnamed,unnamed,unnamed,unnamed,unnamed,unnamed,unnamed,unnamed,unnamed,unnamed,unnamed,unnamed,unnamed,unnamed,unnamed,unnamed,unnamed,unnamed,unnamed,unnamed,unnamed,unnamed,unnamed,unnamed,unnamed,unnamed,unnamed,unnamed,unnamed,unnamed,unnamed,unnamed,unnamed,unnamed,unnamed,unnamed,unnamed,unnamed,unnamed,unnamed,unnamed,unnamed,unnamed,unnamed,unnamed,unnamed,unnamed,unnamed…	ACACB,ACSL1,ACSL3,ACSL4,ACSL5,ACSL6,ADIPOQ,ADIPOR2,AKT1,AKT2,AKT3,CAMKK2,CD36,CPT1A,FRAP1,G6PC,G6PC2,IRS1,IRS2,IRS4,JAK2,MAPK10,MAPK8,NFKB1,NFKBIA,NFKBIB,NPY,PCK1,PCK2,PPARA,PPARGC1A,PRKAA1,PRKAA2,PRKAB2,PRKAG2,PRKCQ,RELA,RXRA,SOCS3,STAT3,TNFRSF1A,TNFRSF1B,TRAF2	TRUE	MSigDB Pathway	Adipocytokine signaling pathway	67	2.08584e-07	0.000183554	2.7396e-06	1.46507	135.83	199	0.00697959	0.0102256	118	0.0299075	1	0.223039	1.20754	38.9221	47	68	0.00465623	0.691176	unnamed,unnamed,unnamed,unnamed,unnamed,unnamed,unnamed,unnamed,unnamed,unnamed,unnamed,unnamed,unnamed,unnamed,unnamed,unnamed,unnamed,unnamed,unnamed,unnamed,unnamed,unnamed,unnamed,unnamed,unnamed,unnamed,unnamed,unnamed,unnamed,unnamed,unnamed,unnamed,unnamed,unnamed,unnamed,unnamed,unnamed,unnamed,unnamed,unnamed,unnamed,unnamed,unnamed,unnamed,unnamed,unnamed,unnamed,unnamed,unnamed,unnamed…	ACACB,ACSL1,ACSL3,ACSL4,ACSL5,ACSL6,ADIPOQ,ADIPOR2,AKT1,AKT2,AKT3,CAMKK2,CD36,CPT1A,CPT1B,FRAP1,G6PC,G6PC2,IKBKB,IRS1,IRS2,IRS4,JAK2,MAPK10,NFKB1,NFKBIB,NPY,PCK1,PPARA,PPARGC1A,PRKAA1,PRKAA2,PRKAB1,PRKAB2,PRKAG2,PRKAG3,PRKCQ,PTPN11,RELA,RXRA,RXRB,SLC2A1,SOCS3,STAT3,STK11,TNFRSF1A,TRAF2	FALSE
Map Kinase Inactivation of SMRT Corepressor	MSigDB Pathway	BIOCARTA_EGFR_SMRTE_PATHWAY	11	3.29729e-29	2.90162e-26	2.63783e-27	4.11348	23.0948	95	0.00187717	0.00772169	34	0.000106283	0.093529	0.00275085	2.29652	4.78985	11	11	0.00143248	1	unnamed,unnamed,unnamed,unnamed,unnamed,unnamed,unnamed,unnamed,unnamed,unnamed,unnamed,unnamed,unnamed,unnamed,unnamed,unnamed,unnamed,unnamed,unnamed,unnamed,unnamed,unnamed,unnamed,unnamed,unnamed,unnamed,unnamed,unnamed,unnamed,unnamed,unnamed,unnamed,unnamed,unnamed,unnamed,unnamed,unnamed,unnamed,unnamed,unnamed,unnamed,unnamed,unnamed,unnamed,unnamed,unnamed,unnamed,unnamed,unnamed,unnamed…	EGF,EGFR,MAP2K1,MAP3K1,MAPK14,NCOR2,RARA,RXRA,THRA,THRB,ZBTB16	TRUE	MSigDB Pathway	Map Kinase Inactivation of SMRT Corepressor	114	7.2279e-06	0.00636055	5.57943e-05	1.80666	36.5316	66	0.00187717	0.0033914	94	0.0198869	1	0.186175	1.58825	6.29623	10	11	0.000990688	0.909091	unnamed,unnamed,unnamed,unnamed,unnamed,unnamed,unnamed,unnamed,unnamed,unnamed,unnamed,unnamed,unnamed,unnamed,unnamed,unnamed,unnamed,unnamed,unnamed,unnamed,unnamed,unnamed,unnamed,unnamed,unnamed,unnamed,unnamed,unnamed,unnamed,unnamed,unnamed,unnamed,unnamed,unnamed,unnamed,unnamed,unnamed,unnamed,unnamed,unnamed,unnamed,unnamed,unnamed,unnamed,unnamed,unnamed,unnamed,unnamed,unnamed,unnamed…	EGF,EGFR,MAP2K1,MAP3K1,MAPK14,NCOR2,RARA,RXRA,THRB,ZBTB16	FALSE
Complement and coagulation cascades	MSigDB Pathway	KEGG_COMPLEMENT_AND_COAGULATION_CASCADES	13	1.76054e-27	1.54927e-24	1.19175e-25	2.75141	56.3348	155	0.00457895	0.0125986	14	6.70388e-06	0.00589942	0.000421387	1.60757	30.4809	49	70	0.00638104	0.7	unnamed,unnamed,unnamed,unnamed,unnamed,unnamed,unnamed,unnamed,unnamed,unnamed,unnamed,unnamed,unnamed,unnamed,unnamed,unnamed,unnamed,unnamed,unnamed,unnamed,unnamed,unnamed,unnamed,unnamed,unnamed,unnamed,unnamed,unnamed,unnamed,unnamed,unnamed,unnamed,unnamed,unnamed,unnamed,unnamed,unnamed,unnamed,unnamed,unnamed,unnamed,unnamed,unnamed,unnamed,unnamed,unnamed,unnamed,unnamed,unnamed,unnamed…	A2M,BDKRB1,BDKRB2,C1R,C1S,C2,C4B,C4B,C4BPA,C4BPB,C5,C6,C7,C8A,C8B,C8G,C9,CD46,CFB,CFH,CPB2,F10,F11,F12,F13A1,F13B,F2,F5,F7,F9,FGA,FGB,FGG,KLKB1,KNG1,MASP1,MASP2,MBL2,PLG,PROC,PROS1,SERPINA1,SERPINA5,SERPINC1,SERPIND1,SERPINE1,SERPINF2,SERPING1,VWF	TRUE	MSigDB Pathway	Complement and coagulation cascades	40	4.58122e-10	4.03148e-07	1.00787e-08	1.71696	89.1108	153	0.00457895	0.00786188	67	0.0101257	1	0.132994	1.24791	40.0669	50	70	0.00495344	0.714286	unnamed,unnamed,unnamed,unnamed,unnamed,unnamed,unnamed,unnamed,unnamed,unnamed,unnamed,unnamed,unnamed,unnamed,unnamed,unnamed,unnamed,unnamed,unnamed,unnamed,unnamed,unnamed,unnamed,unnamed,unnamed,unnamed,unnamed,unnamed,unnamed,unnamed,unnamed,unnamed,unnamed,unnamed,unnamed,unnamed,unnamed,unnamed,unnamed,unnamed,unnamed,unnamed,unnamed,unnamed,unnamed,unnamed,unnamed,unnamed,unnamed,unnamed…	A2M,BDKRB1,BDKRB2,C3,C3AR1,C4B,C4B,C4BPA,C4BPB,C5,C5AR1,C6,C7,C8A,C8B,C9,CD46,CD55,CD59,CFH,CFI,CPB2,CR2,DKFZp686O088,F11,F13B,F2,F2R,F3,F5,F7,F9,FGA,FGB,FGG,KLKB1,KNG1,MBL2,PLAT,PLG,PROC,PROS1,SERPINA1,SERPINA5,SERPIND1,SERPINE1,SERPINF2,SERPING1,TFPI,VWF	FALSE
Fatty acid metabolism	MSigDB Pathway	KEGG_FATTY_ACID_METABOLISM	21	1.11929e-23	9.84973e-21	4.69035e-22	3.05449	36.6673	112	0.00298036	0.00910347	58	0.000454698	0.400134	0.00689886	1.60223	18.724	30	43	0.00390676	0.697674	unnamed,unnamed,unnamed,unnamed,unnamed,unnamed,unnamed,unnamed,unnamed,unnamed,unnamed,unnamed,unnamed,unnamed,unnamed,unnamed,unnamed,unnamed,unnamed,unnamed,unnamed,unnamed,unnamed,unnamed,unnamed,unnamed,unnamed,unnamed,unnamed,unnamed,unnamed,unnamed,unnamed,unnamed,unnamed,unnamed,unnamed,unnamed,unnamed,unnamed,unnamed,unnamed,unnamed,unnamed,unnamed,unnamed,unnamed,unnamed,unnamed,unnamed…	ACAA1,ACAA2,ACADL,ACADM,ACADSB,ACAT1,ACOX1,ACSL1,ACSL3,ACSL4,ACSL5,ACSL6,ADH1B,ADH4,ADH5,ADH6,ALDH1B1,ALDH2,ALDH3A2,ALDH7A1,ALDH9A1,CPT1A,CPT2,CYP4A22,EHHADH,GCDH,HADH,HADHA,HADHB,PECI	TRUE	MSigDB Pathway	Fatty acid metabolism	26	6.83588e-13	6.01557e-10	2.31368e-11	2.06894	58.0007	120	0.00298036	0.00616618	21	0.000736351	0.647988	0.0308566	1.42204	24.6125	35	43	0.00346741	0.813953	unnamed,unnamed,unnamed,unnamed,unnamed,unnamed,unnamed,unnamed,unnamed,unnamed,unnamed,unnamed,unnamed,unnamed,unnamed,unnamed,unnamed,unnamed,unnamed,unnamed,unnamed,unnamed,unnamed,unnamed,unnamed,unnamed,unnamed,unnamed,unnamed,unnamed,unnamed,unnamed,unnamed,unnamed,unnamed,unnamed,unnamed,unnamed,unnamed,unnamed,unnamed,unnamed,unnamed,unnamed,unnamed,unnamed,unnamed,unnamed,unnamed,unnamed…	ACAA1,ACAA2,ACADL,ACADS,ACADSB,ACAT1,ACOX3,ACSL1,ACSL3,ACSL4,ACSL5,ACSL6,ADH1A,ADH1B,ADH1C,ADH4,ADH5,ADH6,ADH7,ALDH2,ALDH3A2,ALDH7A1,ALDH9A1,CPT1A,CPT1B,CPT2,CYP4A11,CYP4A22,DCI,ECHS1,EHHADH,HADH,HADHA,HADHB,PECI	TRUE
Genes involved in Integrin alphaIIbbeta3 signaling	MSigDB Pathway	REACTOME_INTEGRIN_ALPHAIIBBETA3_SIGNALING	22	1.21012e-23	1.06491e-20	4.8405e-22	3.5403	25.704	91	0.00208925	0.00739657	64	0.000751457	0.661282	0.0103325	1.79728	10.0151	18	23	0.00234405	0.782609	unnamed,unnamed,unnamed,unnamed,unnamed,unnamed,unnamed,unnamed,unnamed,unnamed,unnamed,unnamed,unnamed,unnamed,unnamed,unnamed,unnamed,unnamed,unnamed,unnamed,unnamed,unnamed,unnamed,unnamed,unnamed,unnamed,unnamed,unnamed,unnamed,unnamed,unnamed,unnamed,unnamed,unnamed,unnamed,unnamed,unnamed,unnamed,unnamed,unnamed,unnamed,unnamed,unnamed,unnamed,unnamed,unnamed,unnamed,unnamed,unnamed,unnamed…	APBB1IP,BCAR1,CRK,CSK,FGA,FGB,FGG,FN1,GRB2,PTK2,PTPN1,RAP1A,RAP1B,RAPGEF4,RASGRP3,SRC,TLN1,VWF	TRUE	MSigDB Pathway	Genes involved in Integrin alphaIIbbeta3 signaling	53	1.56674e-08	1.37873e-05	2.60139e-07	1.99218	40.6589	81	0.00208925	0.00416217	32	0.0023864	1	0.0656261	1.5192	13.1648	20	23	0.00198138	0.869565	unnamed,unnamed,unnamed,unnamed,unnamed,unnamed,unnamed,unnamed,unnamed,unnamed,unnamed,unnamed,unnamed,unnamed,unnamed,unnamed,unnamed,unnamed,unnamed,unnamed,unnamed,unnamed,unnamed,unnamed,unnamed,unnamed,unnamed,unnamed,unnamed,unnamed,unnamed,unnamed,unnamed,unnamed,unnamed,unnamed,unnamed,unnamed,unnamed,unnamed,unnamed,unnamed,unnamed,unnamed,unnamed,unnamed,unnamed,unnamed,unnamed,unnamed…	APBB1IP,BCAR1,CRK,CSK,FGA,FGB,FGG,FN1,ITGB3,PTK2,PTPN1,RAP1A,RAP1B,RAPGEF3,RAPGEF4,RASGRP3,SOS1,SRC,TLN1,VWF	FALSE
p38 MAPK Pathway	MSigDB Pathway	ST_P38_MAPK_PATHWAY	59	2.30147e-14	2.02529e-11	3.4327e-13	2.30711	45.9449	106	0.00373444	0.00861579	91	0.00244264	1	0.0236211	1.57476	15.2404	24	35	0.00312541	0.685714	unnamed,unnamed,unnamed,unnamed,unnamed,unnamed,unnamed,unnamed,unnamed,unnamed,unnamed,unnamed,unnamed,unnamed,unnamed,unnamed,unnamed,unnamed,unnamed,unnamed,unnamed,unnamed,unnamed,unnamed,unnamed,unnamed,unnamed,unnamed,unnamed,unnamed,unnamed,unnamed,unnamed,unnamed,unnamed,unnamed,unnamed,unnamed,unnamed,unnamed,unnamed,unnamed,unnamed,unnamed,unnamed,unnamed,unnamed,unnamed,unnamed,unnamed…	AKT1,ATF1,CREB3,CREB5,DUSP1,DUSP10,EEF2K,EIF4E,GADD45A,HSPB1,IL1R1,MAP2K3,MAP2K6,MAP3K4,MAP3K5,MAP3K7,MAPK13,MAPK14,MAPKAPK2,MAPKAPK5,MKNK2,NFKB1,NR2C2,SRF	TRUE	MSigDB Pathway	p38 MAPK Pathway	248	0.00188659	1	0.00669433	1.36221	72.676	99	0.00373444	0.0050871	247	0.116986	1	0.416794	1.198	20.0335	24	35	0.00237765	0.685714	unnamed,unnamed,unnamed,unnamed,unnamed,unnamed,unnamed,unnamed,unnamed,unnamed,unnamed,unnamed,unnamed,unnamed,unnamed,unnamed,unnamed,unnamed,unnamed,unnamed,unnamed,unnamed,unnamed,unnamed,unnamed,unnamed,unnamed,unnamed,unnamed,unnamed,unnamed,unnamed,unnamed,unnamed,unnamed,unnamed,unnamed,unnamed,unnamed,unnamed,unnamed,unnamed,unnamed,unnamed,unnamed,unnamed,unnamed,unnamed,unnamed,unnamed…	AKT1,ATF1,CREB1,CREB3,CREB5,DUSP1,DUSP10,EEF2K,EIF4E,ELK1,GADD45A,HSPB1,IL1R1,MAP2K6,MAP3K4,MAP3K5,MAP3K7,MAPK13,MAPK14,MAPKAPK2,MAPKAPK5,MKNK2,NFKB1,NR2C2	FALSE
Genes involved in Biological oxidations	MSigDB Pathway	REACTOME_BIOLOGICAL_OXIDATIONS	19	3.87759e-25	3.41228e-22	1.79594e-23	2.19804	98.7244	217	0.00802441	0.017638	168	0.0154498	1	0.0809275	1.2351	51.8175	64	119	0.00833442	0.537815	unnamed,unnamed,unnamed,unnamed,unnamed,unnamed,unnamed,unnamed,unnamed,unnamed,unnamed,unnamed,unnamed,unnamed,unnamed,unnamed,unnamed,unnamed,unnamed,unnamed,unnamed,unnamed,unnamed,unnamed,unnamed,unnamed,unnamed,unnamed,unnamed,unnamed,unnamed,unnamed,unnamed,unnamed,unnamed,unnamed,unnamed,unnamed,unnamed,unnamed,unnamed,unnamed,unnamed,unnamed,unnamed,unnamed,unnamed,unnamed,unnamed,unnamed…	ACSM2B,ACSS1,ACSS2,ADH1B,ADH4,ADH6,AHCY,ALDH1A1,ALDH2,CYP17A1,CYP1A1,CYP1A2,CYP1B1,CYP24A1,CYP26A1,CYP26B1,CYP26C1,CYP27A1,CYP2C19,CYP2D6,CYP2J2,CYP2R1,CYP2U1,CYP2W1,CYP39A1,CYP3A43,CYP46A1,CYP4F8,CYP51A1,CYP7A1,CYP7B1,CYP8B1,FMO1,FMO2,FMO3,GCLC,GCLM,GSTA1,GSTA2,GSTA5,GSTO1,GSTO2,MAOA,MAOB,MAT1A,MAT2A,MAT2B,MGST1,MGST2,MGST3,MTR,NAT1,NAT2,NNMT,PTGIS,PTGS1,SLC35D1,SULT1B1,SULT1E1,SULT2A1,UGDH,UGP2…	FALSE	MSigDB Pathway	Genes involved in Biological oxidations	1	2.22547e-60	1.95842e-57	1.95842e-57	2.56142	156.163	400	0.00802441	0.0205539	1	4.03086e-12	3.54716e-09	3.54716e-09	1.51218	68.1137	103	119	0.0102041	0.865546	unnamed,unnamed,unnamed,unnamed,unnamed,unnamed,unnamed,unnamed,unnamed,unnamed,unnamed,unnamed,unnamed,unnamed,unnamed,unnamed,unnamed,unnamed,unnamed,unnamed,unnamed,unnamed,unnamed,unnamed,unnamed,unnamed,unnamed,unnamed,unnamed,unnamed,unnamed,unnamed,unnamed,unnamed,unnamed,unnamed,unnamed,unnamed,unnamed,unnamed,unnamed,unnamed,unnamed,unnamed,unnamed,unnamed,unnamed,unnamed,unnamed,unnamed…	ACSM1,ACSM2B,ACSS1,ACSS2,ADH1A,ADH1B,ADH1C,ADH4,ADH6,ADH7,AHCY,ALDH1A1,ALDH2,COMT,CYP11B2,CYP17A1,CYP19A1,CYP1A1,CYP1A2,CYP1B1,CYP21A2,CYP24A1,CYP26A1,CYP26B1,CYP26C1,CYP27A1,CYP2A13,CYP2A6,CYP2B6,CYP2C19,CYP2C8,CYP2C9,CYP2D6,CYP2E1,CYP2J2,CYP2R1,CYP2U1,CYP39A1,CYP3A4,CYP3A43,CYP3A7,CYP4A11,CYP4F11,CYP4F12,CYP4F2,CYP4F3,CYP4F8,CYP51A1,CYP7A1,CYP7B1,CYP8B1,FMO1,FMO2,FMO3,GCLC,GCLM,GLYAT,GSS,GSTA1,…	TRUE
Maturity onset diabetes of the young	MSigDB Pathway	KEGG_MATURITY_ONSET_DIABETES_OF_THE_YOUNG	31	6.5158e-19	5.73391e-16	1.84965e-17	2.56604	45.5956	117	0.00370605	0.00950988	158	0.0118657	1	0.0660876	1.56164	10.886	17	25	0.00221383	0.68	unnamed,unnamed,unnamed,unnamed,unnamed,unnamed,unnamed,unnamed,unnamed,unnamed,unnamed,unnamed,unnamed,unnamed,unnamed,unnamed,unnamed,unnamed,unnamed,unnamed,unnamed,unnamed,unnamed,unnamed,unnamed,unnamed,unnamed,unnamed,unnamed,unnamed,unnamed,unnamed,unnamed,unnamed,unnamed,unnamed,unnamed,unnamed,unnamed,unnamed,unnamed,unnamed,unnamed,unnamed,unnamed,unnamed,unnamed,unnamed,unnamed,unnamed…	BHLHA15,FOXA2,FOXA3,GCK,HES1,HHEX,HNF1A,HNF1B,HNF4A,HNF4G,NKX2-2,NKX6-1,NR5A2,ONECUT1,PAX6,PDX1,SLC2A2	FALSE	NA	NA	NA	NA	NA	NA	NA	NA	NA	NA	NA	NA	NA	NA	NA	NA	NA	NA	NA	NA	NA	NA	NA	FALSE
Genes involved in Nuclear Receptor transcription pathway	MSigDB Pathway	REACTOME_NUCLEAR_RECEPTOR_TRANSCRIPTION_PATHWAY	38	3.45113e-18	3.03699e-15	7.99208e-17	1.9204	110.914	213	0.00901521	0.0173129	9	3.05236e-06	0.00268608	0.000298453	1.74536	21.772	38	50	0.00494856	0.76	unnamed,unnamed,unnamed,unnamed,unnamed,unnamed,unnamed,unnamed,unnamed,unnamed,unnamed,unnamed,unnamed,unnamed,unnamed,unnamed,unnamed,unnamed,unnamed,unnamed,unnamed,unnamed,unnamed,unnamed,unnamed,unnamed,unnamed,unnamed,unnamed,unnamed,unnamed,unnamed,unnamed,unnamed,unnamed,unnamed,unnamed,unnamed,unnamed,unnamed,unnamed,unnamed,unnamed,unnamed,unnamed,unnamed,unnamed,unnamed,unnamed,unnamed…	AR,ESR1,ESR2,ESRRA,ESRRB,HNF4A,HNF4G,MED1,NR0B1,NR0B2,NR1D1,NR1D2,NR1H3,NR1H4,NR1I2,NR1I3,NR2C2,NR2E3,NR2F6,NR3C1,NR3C2,NR4A2,NR4A3,NR5A2,NR6A1,NRBF2,PPARA,PPARD,PPARG,RARA,RARB,RORA,RORB,RORC,RXRA,THRA,THRB,VDR	FALSE	NA	NA	NA	NA	NA	NA	NA	NA	NA	NA	NA	NA	NA	NA	NA	NA	NA	NA	NA	NA	NA	NA	NA	FALSE
Genes involved in Phase II conjugation	MSigDB Pathway	REACTOME_PHASE_II_CONJUGATION	44	1.56898e-16	1.38071e-13	3.13797e-15	2.47344	43.6638	108	0.00354904	0.00877835	429	0.205427	1	0.421388	1.14826	23.5138	27	54	0.00351608	0.5	unnamed,unnamed,unnamed,unnamed,unnamed,unnamed,unnamed,unnamed,unnamed,unnamed,unnamed,unnamed,unnamed,unnamed,unnamed,unnamed,unnamed,unnamed,unnamed,unnamed,unnamed,unnamed,unnamed,unnamed,unnamed,unnamed,unnamed,unnamed,unnamed,unnamed,unnamed,unnamed,unnamed,unnamed,unnamed,unnamed,unnamed,unnamed,unnamed,unnamed,unnamed,unnamed,unnamed,unnamed,unnamed,unnamed,unnamed,unnamed,unnamed,unnamed…	ACSM2B,AHCY,GCLC,GCLM,GSTA1,GSTA2,GSTA5,GSTO1,GSTO2,MAT1A,MAT2A,MAT2B,MGST1,MGST2,MGST3,MTR,NAT1,NAT2,NNMT,SLC35D1,SULT1B1,SULT1E1,SULT2A1,UGDH,UGP2,UGT1A4,UGT2A1	FALSE	MSigDB Pathway	Genes involved in Phase II conjugation	5	3.05563e-38	2.68895e-35	5.3779e-36	2.91018	69.0678	201	0.00354904	0.0103284	5	2.26272e-06	0.00199119	0.000398238	1.5206	30.9088	47	54	0.00465623	0.87037	unnamed,unnamed,unnamed,unnamed,unnamed,unnamed,unnamed,unnamed,unnamed,unnamed,unnamed,unnamed,unnamed,unnamed,unnamed,unnamed,unnamed,unnamed,unnamed,unnamed,unnamed,unnamed,unnamed,unnamed,unnamed,unnamed,unnamed,unnamed,unnamed,unnamed,unnamed,unnamed,unnamed,unnamed,unnamed,unnamed,unnamed,unnamed,unnamed,unnamed,unnamed,unnamed,unnamed,unnamed,unnamed,unnamed,unnamed,unnamed,unnamed,unnamed…	ACSM1,ACSM2B,AHCY,COMT,GCLC,GCLM,GLYAT,GSS,GSTA1,GSTA2,GSTA3,GSTA4,GSTO1,GSTO2,GSTP1,MAT1A,MAT2A,MAT2B,MGST1,MGST2,MGST3,MTR,NAT1,NAT2,NNMT,SULT1A1,SULT1A2,SULT1A3,SULT1A3,SULT1B1,SULT1C2,SULT1E1,SULT2A1,SULT4A1,TPMT,UGDH,UGP2,UGT1A4,UGT2A1,UGT2B10,UGT2B11,UGT2B15,UGT2B15,UGT2B17,UGT2B28,UGT2B4,UGT2B7	TRUE
Glioma	MSigDB Pathway	KEGG_GLIOMA	63	8.47607e-14	7.45895e-11	1.18396e-12	1.91888	81.8185	157	0.00665029	0.0127611	35	0.000124658	0.109699	0.00313425	1.53102	28.7391	44	66	0.00572991	0.666667	unnamed,unnamed,unnamed,unnamed,unnamed,unnamed,unnamed,unnamed,unnamed,unnamed,unnamed,unnamed,unnamed,unnamed,unnamed,unnamed,unnamed,unnamed,unnamed,unnamed,unnamed,unnamed,unnamed,unnamed,unnamed,unnamed,unnamed,unnamed,unnamed,unnamed,unnamed,unnamed,unnamed,unnamed,unnamed,unnamed,unnamed,unnamed,unnamed,unnamed,unnamed,unnamed,unnamed,unnamed,unnamed,unnamed,unnamed,unnamed,unnamed,unnamed…	AKT1,AKT2,AKT3,BRAF,CALM1,CALM2,CALML3,CALML5,CAMK2A,CAMK2B,CAMK2D,CAMK2G,CCND1,CDK4,CDK6,CDKN1A,E2F3,EGF,EGFR,FRAP1,GRB2,IGF1,IGF1R,KRAS,MAP2K1,MAP2K2,MDM2,NRAS,PDGFA,PDGFB,PDGFRB,PIK3CA,PIK3CB,PIK3CG,PIK3R1,PIK3R2,PIK3R3,PLCG1,PLCG2,PRKCA,PTEN,RAF1,SHC1,SHC4	FALSE	MSigDB Pathway	Glioma	51	1.17246e-08	1.03176e-05	2.02306e-07	1.52989	129.421	198	0.00665029	0.0101742	159	0.0454167	1	0.251363	1.19119	37.7774	45	66	0.00445809	0.681818	unnamed,unnamed,unnamed,unnamed,unnamed,unnamed,unnamed,unnamed,unnamed,unnamed,unnamed,unnamed,unnamed,unnamed,unnamed,unnamed,unnamed,unnamed,unnamed,unnamed,unnamed,unnamed,unnamed,unnamed,unnamed,unnamed,unnamed,unnamed,unnamed,unnamed,unnamed,unnamed,unnamed,unnamed,unnamed,unnamed,unnamed,unnamed,unnamed,unnamed,unnamed,unnamed,unnamed,unnamed,unnamed,unnamed,unnamed,unnamed,unnamed,unnamed…	AKT1,AKT2,AKT3,BRAF,CALM1,CALM2,CALML3,CALML5,CAMK2D,CAMK2G,CCND1,CDK6,CDKN1A,CDKN2A,E2F3,EGF,EGFR,FRAP1,IGF1,IGF1R,KRAS,MAP2K1,MAP2K2,MAPK3,MDM2,NRAS,PDGFA,PDGFB,PDGFRB,PIK3CB,PIK3CD,PIK3CG,PIK3R1,PIK3R2,PIK3R3,PLCG1,PLCG2,PRKCA,RAF1,RB1,SHC3,SHC4,SOS1,SOS2,TGFA	FALSE
B cell receptor signaling pathway	MSigDB Pathway	KEGG_B_CELL_RECEPTOR_SIGNALING_PATHWAY	69	4.41442e-13	3.88469e-10	5.62999e-12	1.86112	86.5073	161	0.0070314	0.0130862	154	0.0111092	1	0.0634811	1.31667	32.6581	43	75	0.00559969	0.573333	unnamed,unnamed,unnamed,unnamed,unnamed,unnamed,unnamed,unnamed,unnamed,unnamed,unnamed,unnamed,unnamed,unnamed,unnamed,unnamed,unnamed,unnamed,unnamed,unnamed,unnamed,unnamed,unnamed,unnamed,unnamed,unnamed,unnamed,unnamed,unnamed,unnamed,unnamed,unnamed,unnamed,unnamed,unnamed,unnamed,unnamed,unnamed,unnamed,unnamed,unnamed,unnamed,unnamed,unnamed,unnamed,unnamed,unnamed,unnamed,unnamed,unnamed…	AKT1,AKT2,AKT3,BCL10,BLNK,CD81,CHP,DAPP1,FCGR2B,FOS,GRB2,GSK3B,JUN,KRAS,LYN,MAP2K1,MAP2K2,NFATC1,NFATC2,NFATC3,NFATC4,NFKB1,NFKBIA,NFKBIB,NRAS,PIK3AP1,PIK3CA,PIK3CB,PIK3CG,PIK3R1,PIK3R2,PIK3R3,PLCG2,PPP3CA,PPP3CC,PPP3R1,PTPN6,RAF1,RASGRP3,RELA,SYK,VAV2,VAV3	FALSE	MSigDB Pathway	B cell receptor signaling pathway	135	2.55751e-05	0.022506	0.000166712	1.36658	136.838	187	0.0070314	0.00960896	225	0.0954115	1	0.373165	1.14142	42.9288	49	75	0.00485437	0.653333	unnamed,unnamed,unnamed,unnamed,unnamed,unnamed,unnamed,unnamed,unnamed,unnamed,unnamed,unnamed,unnamed,unnamed,unnamed,unnamed,unnamed,unnamed,unnamed,unnamed,unnamed,unnamed,unnamed,unnamed,unnamed,unnamed,unnamed,unnamed,unnamed,unnamed,unnamed,unnamed,unnamed,unnamed,unnamed,unnamed,unnamed,unnamed,unnamed,unnamed,unnamed,unnamed,unnamed,unnamed,unnamed,unnamed,unnamed,unnamed,unnamed,unnamed…	AKT1,AKT2,AKT3,BCL10,BLNK,CD81,CHP,CR2,DAPP1,FOS,IKBKB,INPP5D,JUN,KRAS,LILRB3,LYN,MALT1,MAP2K1,MAP2K2,MAPK3,NFAT5,NFATC1,NFATC2,NFATC3,NFATC4,NFKB1,NFKBIB,NRAS,PIK3AP1,PIK3CB,PIK3CD,PIK3CG,PIK3R1,PIK3R2,PIK3R3,PLCG2,PPP3CA,PPP3R1,PPP3R2,PTPN6,RAC1,RAF1,RASGRP3,RELA,SOS1,SOS2,SYK,VAV2,VAV3	FALSE
Chronic myeloid leukemia	MSigDB Pathway	KEGG_CHRONIC_MYELOID_LEUKEMIA	183	3.025e-07	0.0002662	1.45465e-06	1.53465	101.652	156	0.00826235	0.0126798	57	0.000416354	0.366392	0.00642793	1.4586	32.2226	47	74	0.00612059	0.635135	unnamed,unnamed,unnamed,unnamed,unnamed,unnamed,unnamed,unnamed,unnamed,unnamed,unnamed,unnamed,unnamed,unnamed,unnamed,unnamed,unnamed,unnamed,unnamed,unnamed,unnamed,unnamed,unnamed,unnamed,unnamed,unnamed,unnamed,unnamed,unnamed,unnamed,unnamed,unnamed,unnamed,unnamed,unnamed,unnamed,unnamed,unnamed,unnamed,unnamed,unnamed,unnamed,unnamed,unnamed,unnamed,unnamed,unnamed,unnamed,unnamed,unnamed…	AKT1,AKT2,AKT3,BCL2L1,BCR,BRAF,CBLB,CBLC,CCND1,CDK4,CDK6,CDKN1A,CDKN1B,CRK,CRKL,CTBP2,E2F3,EVI1,GAB2,GRB2,HDAC1,KRAS,MAP2K1,MAP2K2,MDM2,MYC,NFKB1,NFKBIA,NRAS,PIK3CA,PIK3CB,PIK3CG,PIK3R1,PIK3R2,PIK3R3,RAF1,RELA,RUNX1,SHC1,SHC4,SMAD3,SMAD4,STAT5A,STAT5B,TGFB2,TGFB3,TGFBR2	FALSE	MSigDB Pathway	Chronic myeloid leukemia	78	6.40939e-07	0.000564027	7.23111e-06	1.40553	160.794	226	0.00826235	0.011613	20	0.000734386	0.64626	0.032313	1.32211	42.3565	56	74	0.00554785	0.756757	unnamed,unnamed,unnamed,unnamed,unnamed,unnamed,unnamed,unnamed,unnamed,unnamed,unnamed,unnamed,unnamed,unnamed,unnamed,unnamed,unnamed,unnamed,unnamed,unnamed,unnamed,unnamed,unnamed,unnamed,unnamed,unnamed,unnamed,unnamed,unnamed,unnamed,unnamed,unnamed,unnamed,unnamed,unnamed,unnamed,unnamed,unnamed,unnamed,unnamed,unnamed,unnamed,unnamed,unnamed,unnamed,unnamed,unnamed,unnamed,unnamed,unnamed…	ABL1,AKT1,AKT2,AKT3,BAD,BCL2L1,BCR,BRAF,CBL,CBLB,CBLC,CCND1,CDK6,CDKN1A,CDKN1B,CDKN2A,CRK,CRKL,CTBP1,CTBP2,E2F3,EVI1,GAB2,HDAC1,HDAC2,IKBKB,KRAS,MAP2K1,MAP2K2,MAPK3,MDM2,MYC,NFKB1,NRAS,PIK3CB,PIK3CD,PIK3CG,PIK3R1,PIK3R2,PIK3R3,PTPN11,RAF1,RB1,RELA,RUNX1,SHC3,SHC4,SMAD3,SMAD4,SOS1,SOS2,STAT5A,STAT5B,TGFB2,TGFB3,TGFBR2	FALSE
Drug metabolism - cytochrome P450	MSigDB Pathway	KEGG_DRUG_METABOLISM_CYTOCHROME_P450	223	1.69768e-06	0.00149395	6.69935e-06	1.83469	39.2438	72	0.00318977	0.00585223	569	0.391119	1	0.604894	1.05713	27.4328	29	63	0.00377653	0.460317	unnamed,unnamed,unnamed,unnamed,unnamed,unnamed,unnamed,unnamed,unnamed,unnamed,unnamed,unnamed,unnamed,unnamed,unnamed,unnamed,unnamed,unnamed,unnamed,unnamed,unnamed,unnamed,unnamed,unnamed,unnamed,unnamed,unnamed,unnamed,unnamed,unnamed,unnamed,unnamed,unnamed,unnamed,unnamed,unnamed,unnamed,unnamed,unnamed,unnamed,unnamed,unnamed,unnamed,unnamed,unnamed,unnamed,unnamed,unnamed,unnamed,unnamed…	ADH1B,ADH4,ADH5,ADH6,ALDH1A3,ALDH3A1,ALDH3B1,AOX1,CYP1A2,CYP2C19,CYP2D6,CYP3A43,FMO1,FMO2,FMO3,FMO4,GSTA1,GSTA2,GSTA5,GSTK1,GSTO1,GSTO2,MAOA,MAOB,MGST1,MGST2,MGST3,UGT1A4,UGT2A1	FALSE	MSigDB Pathway	Drug metabolism - cytochrome P450	3	4.4195e-45	3.88916e-42	1.29639e-42	3.25407	62.0762	202	0.00318977	0.0103797	3	4.43148e-08	3.89971e-05	1.2999e-05	1.55296	36.0602	56	63	0.00554785	0.888889	unnamed,unnamed,unnamed,unnamed,unnamed,unnamed,unnamed,unnamed,unnamed,unnamed,unnamed,unnamed,unnamed,unnamed,unnamed,unnamed,unnamed,unnamed,unnamed,unnamed,unnamed,unnamed,unnamed,unnamed,unnamed,unnamed,unnamed,unnamed,unnamed,unnamed,unnamed,unnamed,unnamed,unnamed,unnamed,unnamed,unnamed,unnamed,unnamed,unnamed,unnamed,unnamed,unnamed,unnamed,unnamed,unnamed,unnamed,unnamed,unnamed,unnamed…	ADH1A,ADH1B,ADH1C,ADH4,ADH5,ADH6,ADH7,ALDH1A3,ALDH3A1,ALDH3B2,AOX1,CYP1A2,CYP2A13,CYP2A6,CYP2A7,CYP2B6,CYP2C19,CYP2C8,CYP2C9,CYP2D6,CYP2E1,CYP3A4,CYP3A43,CYP3A7,FMO1,FMO2,FMO3,FMO4,FMO5,GSTA1,GSTA2,GSTA3,GSTA4,GSTK1,GSTO1,GSTO2,GSTP1,GSTT1,GSTT2,GSTT2,MAOA,MAOB,MGST1,MGST2,MGST3,UGT1A4,UGT2A1,UGT2A3,UGT2B10,UGT2B11,UGT2B15,UGT2B15,UGT2B17,UGT2B28,UGT2B4,UGT2B7	TRUE
Steroid hormone biosynthesis	MSigDB Pathway	KEGG_STEROID_HORMONE_BIOSYNTHESIS	235	3.0816e-06	0.00271181	1.15396e-05	1.78645	41.4229	74	0.00336689	0.00601479	598	0.441994	1	0.650425	1.04841	20.0303	21	46	0.00273473	0.456522	unnamed,unnamed,unnamed,unnamed,unnamed,unnamed,unnamed,unnamed,unnamed,unnamed,unnamed,unnamed,unnamed,unnamed,unnamed,unnamed,unnamed,unnamed,unnamed,unnamed,unnamed,unnamed,unnamed,unnamed,unnamed,unnamed,unnamed,unnamed,unnamed,unnamed,unnamed,unnamed,unnamed,unnamed,unnamed,unnamed,unnamed,unnamed,unnamed,unnamed,unnamed,unnamed,unnamed,unnamed,unnamed,unnamed,unnamed,unnamed,unnamed,unnamed…	AKR1D1,CYP17A1,CYP1A1,CYP1B1,CYP3A43,CYP7A1,CYP7B1,HSD11B1,HSD11B2,HSD17B12,HSD17B2,HSD17B3,HSD17B6,HSD17B7,HSD3B2,SRD5A1,SRD5A2,STS,SULT1E1,UGT1A4,UGT2A1	FALSE	MSigDB Pathway	Steroid hormone biosynthesis	6	6.21476e-38	5.46899e-35	9.11499e-36	2.96079	65.5231	194	0.00336689	0.00996865	10	6.27809e-05	0.0552472	0.00552472	1.48122	26.3297	39	46	0.00386368	0.847826	unnamed,unnamed,unnamed,unnamed,unnamed,unnamed,unnamed,unnamed,unnamed,unnamed,unnamed,unnamed,unnamed,unnamed,unnamed,unnamed,unnamed,unnamed,unnamed,unnamed,unnamed,unnamed,unnamed,unnamed,unnamed,unnamed,unnamed,unnamed,unnamed,unnamed,unnamed,unnamed,unnamed,unnamed,unnamed,unnamed,unnamed,unnamed,unnamed,unnamed,unnamed,unnamed,unnamed,unnamed,unnamed,unnamed,unnamed,unnamed,unnamed,unnamed…	AKR1C2,AKR1C3,AKR1C4,AKR1D1,COMT,CYP11B2,CYP17A1,CYP19A1,CYP1A1,CYP1B1,CYP21A2,CYP3A4,CYP3A43,CYP3A7,CYP7A1,CYP7B1,HSD11B2,HSD17B1,HSD17B12,HSD17B2,HSD17B3,HSD17B6,HSD17B7,HSD17B8,HSD3B1,HSD3B2,SRD5A2,SULT1E1,UGT1A4,UGT2A1,UGT2A3,UGT2B10,UGT2B11,UGT2B15,UGT2B15,UGT2B17,UGT2B28,UGT2B4,UGT2B7	TRUE
Genes involved in Activated AMPK stimulates fatty-acid oxidation in muscle	MSigDB Pathway	REACTOME_ACTIVATED_AMPK_STIMULATES_FATTY_ACID_OXIDATION_IN_MUSCLE	250	9.42132e-06	0.00829076	3.3163e-05	2.27201	15.845	36	0.0012879	0.00292612	557	0.373383	1	0.589905	1.14826	7.83794	9	18	0.00117203	0.5	unnamed,unnamed,unnamed,unnamed,unnamed,unnamed,unnamed,unnamed,unnamed,unnamed,unnamed,unnamed,unnamed,unnamed,unnamed,unnamed,unnamed,unnamed,unnamed,unnamed,unnamed,unnamed,unnamed,unnamed,unnamed,unnamed,unnamed,unnamed,unnamed,unnamed,unnamed,unnamed,unnamed,unnamed,unnamed,unnamed	ACACB,ACSL1,CAB39,CPT2,PRKAA1,PRKAA2,PRKAB2,PRKAG2,SLC25A20	FALSE	MSigDB Pathway	Genes involved in Activated AMPK stimulates fatty-acid oxidation in muscle	25	1.36402e-13	1.20034e-10	4.80136e-12	2.79288	25.0638	70	0.0012879	0.00359694	91	0.0190919	1	0.184625	1.4559	10.3029	15	18	0.00148603	0.833333	unnamed,unnamed,unnamed,unnamed,unnamed,unnamed,unnamed,unnamed,unnamed,unnamed,unnamed,unnamed,unnamed,unnamed,unnamed,unnamed,unnamed,unnamed,unnamed,unnamed,unnamed,unnamed,unnamed,unnamed,unnamed,unnamed,unnamed,unnamed,unnamed,unnamed,unnamed,unnamed,unnamed,unnamed,unnamed,unnamed,unnamed,unnamed,unnamed,unnamed,unnamed,unnamed,unnamed,unnamed,unnamed,unnamed,unnamed,unnamed,unnamed,unnamed…	ACACB,ACSL1,CAB39,CAB39L,CPT1B,CPT2,PRKAA1,PRKAA2,PRKAB1,PRKAB2,PRKAG2,PRKAG3,SLC25A20,STK11,STRADB	FALSE
STAT3 Pathway	MSigDB Pathway	ST_STAT3_PATHWAY	295	5.51072e-05	0.0484943	0.000164388	2.33375	11.9979	28	0.000975198	0.00227587	367	0.149302	1	0.358	1.46142	4.78985	7	11	0.000911577	0.636364	unnamed,unnamed,unnamed,unnamed,unnamed,unnamed,unnamed,unnamed,unnamed,unnamed,unnamed,unnamed,unnamed,unnamed,unnamed,unnamed,unnamed,unnamed,unnamed,unnamed,unnamed,unnamed,unnamed,unnamed,unnamed,unnamed,unnamed,unnamed	CISH,IL6R,JAK1,JAK2,PTPRU,SRC,STAT3	FALSE	MSigDB Pathway	STAT3 Pathway	440	0.0723012	1	0.144602	1.36998	18.9783	26	0.000975198	0.001336	351	0.234807	1	0.588689	1.2706	6.29623	8	11	0.00079255	0.727273	unnamed,unnamed,unnamed,unnamed,unnamed,unnamed,unnamed,unnamed,unnamed,unnamed,unnamed,unnamed,unnamed,unnamed,unnamed,unnamed,unnamed,unnamed,unnamed,unnamed,unnamed,unnamed,unnamed,unnamed,unnamed,unnamed	CISH,IL6,IL6R,JAK1,JAK2,PTPRU,SRC,STAT3	FALSE
Metabolism of xenobiotics by cytochrome P450	MSigDB Pathway	KEGG_METABOLISM_OF_XENOBIOTICS_BY_CYTOCHROME_P450	336	0.000213623	0.187988	0.000559488	1.6607	34.925	58	0.00283874	0.0047143	723	0.752226	1	0.915573	0.918609	26.1264	24	60	0.00312541	0.4	unnamed,unnamed,unnamed,unnamed,unnamed,unnamed,unnamed,unnamed,unnamed,unnamed,unnamed,unnamed,unnamed,unnamed,unnamed,unnamed,unnamed,unnamed,unnamed,unnamed,unnamed,unnamed,unnamed,unnamed,unnamed,unnamed,unnamed,unnamed,unnamed,unnamed,unnamed,unnamed,unnamed,unnamed,unnamed,unnamed,unnamed,unnamed,unnamed,unnamed,unnamed,unnamed,unnamed,unnamed,unnamed,unnamed,unnamed,unnamed,unnamed,unnamed…	ADH1B,ADH4,ADH5,ADH6,ALDH1A3,ALDH3A1,ALDH3B1,CYP1A1,CYP1A2,CYP1B1,CYP2C19,CYP3A43,EPHX1,GSTA1,GSTA2,GSTA5,GSTK1,GSTO1,GSTO2,MGST1,MGST2,MGST3,UGT1A4,UGT2A1	FALSE	MSigDB Pathway	Metabolism of xenobiotics by cytochrome P450	2	7.8355e-56	6.89524e-53	3.44762e-53	3.76507	55.2447	208	0.00283874	0.010688	7	3.86684e-06	0.00340282	0.000486117	1.48502	34.3431	51	60	0.00505251	0.85	unnamed,unnamed,unnamed,unnamed,unnamed,unnamed,unnamed,unnamed,unnamed,unnamed,unnamed,unnamed,unnamed,unnamed,unnamed,unnamed,unnamed,unnamed,unnamed,unnamed,unnamed,unnamed,unnamed,unnamed,unnamed,unnamed,unnamed,unnamed,unnamed,unnamed,unnamed,unnamed,unnamed,unnamed,unnamed,unnamed,unnamed,unnamed,unnamed,unnamed,unnamed,unnamed,unnamed,unnamed,unnamed,unnamed,unnamed,unnamed,unnamed,unnamed…	ADH1A,ADH1B,ADH1C,ADH4,ADH5,ADH6,ADH7,AKR1C2,AKR1C3,AKR1C4,ALDH1A3,ALDH3A1,ALDH3B2,CYP1A1,CYP1A2,CYP1B1,CYP2B6,CYP2C19,CYP2C8,CYP2C9,CYP2E1,CYP3A4,CYP3A43,CYP3A7,DHDH,EPHX1,GSTA1,GSTA2,GSTA3,GSTA4,GSTK1,GSTO1,GSTO2,GSTP1,GSTT1,GSTT2,GSTT2,MGST1,MGST2,MGST3,UGT1A4,UGT2A1,UGT2A3,UGT2B10,UGT2B11,UGT2B15,UGT2B15,UGT2B17,UGT2B28,UGT2B4,UGT2B7	TRUE

## Sheet: Figure 3-source data 1B
Desc.x	Ontology.x	ID	BinomRank.x	BinomP.x	BinomBonfP.x	BinomFdrQ.x	RegionFoldEnrich.x	ExpRegions.x	ObsRegions.x	GenomeFrac.x	SetCov.x	HyperRank.x	HyperP.x	HyperBonfP.x	HyperFdrQ.x	GeneFoldEnrich.x	ExpGenes.x	ObsGenes.x	TotalGenes.x	GeneSetCov.x	TermCov.x	Regions.x	Genes.x	Significance.x	Ontology.y	Desc.y	BinomRank.y	BinomP.y	BinomBonfP.y	BinomFdrQ.y	RegionFoldEnrich.y	ExpRegions.y	ObsRegions.y	GenomeFrac.y	SetCov.y	HyperRank.y	HyperP.y	HyperBonfP.y	HyperFdrQ.y	GeneFoldEnrich.y	ExpGenes.y	ObsGenes.y	TotalGenes.y	GeneSetCov.y	TermCov.y	Regions.y	Genes.y	Significance.y
liver disease	Disease Ontology	DOID:409	1	4.226e-105	9.44088e-102	9.44088e-102	2.14238	445.3	954	0.058354	0.125016	31	1.56987e-13	3.5071e-10	1.13132e-11	1.42352	205.125	292	629	0.0507738	0.464229	unnamed,unnamed,unnamed,unnamed,unnamed,unnamed,unnamed,unnamed,unnamed,unnamed,unnamed,unnamed,unnamed,unnamed,unnamed,unnamed,unnamed,unnamed,unnamed,unnamed,unnamed,unnamed,unnamed,unnamed,unnamed,unnamed,unnamed,unnamed,unnamed,unnamed,unnamed,unnamed,unnamed,unnamed,unnamed,unnamed,unnamed,unnamed,unnamed,unnamed,unnamed,unnamed,unnamed,unnamed,unnamed,unnamed,unnamed,unnamed,unnamed,unnamed…	ABCB11,ABCB4,ABCC2,ABCC4,ABCG2,ACVRL1,ADFP,ADIPOQ,ADIPOR2,AFP,AGT,AGTR1,AHSG,ALDH2,ALPL,AMBP,ANXA2,AP1G1,APOA1,APOB,APOC1,APOC3,APOE,APOM,AR,ARG1,ATOX1,ATP7B,ATP8B1,B4GALT1,BACH1,BAX,BCAS4,BCL2,CASP3,CAV2,CCBP2,CCND1,CD14,CD27,CD274,CD28,CD4,CD58,CD81,CDH1,CDK4,CDKN1A,CDKN1B,CDKN3,CFTR,CIITA,CLDN1,CLU,CNR2,CPB2,CPT1A,CRP,CSNK1A1,CTH,CTNNB1,CXCL12,CXCL9,CYP1A1,CYP1A2,CYP7A1,DBT,DDB1,DDB2,DDR1,DDX3…	TRUE	Disease Ontology	liver disease	2	3.32224e-33	7.42188e-30	3.71094e-30	1.7753	272.63	484	0.058354	0.103596	75	2.61196e-06	0.00583512	7.78015e-05	1.30416	169.457	221	629	0.0465165	0.351351	unnamed,unnamed,unnamed,unnamed,unnamed,unnamed,unnamed,unnamed,unnamed,unnamed,unnamed,unnamed,unnamed,unnamed,unnamed,unnamed,unnamed,unnamed,unnamed,unnamed,unnamed,unnamed,unnamed,unnamed,unnamed,unnamed,unnamed,unnamed,unnamed,unnamed,unnamed,unnamed,unnamed,unnamed,unnamed,unnamed,unnamed,unnamed,unnamed,unnamed,unnamed,unnamed,unnamed,unnamed,unnamed,unnamed,unnamed,unnamed,unnamed,unnamed…	ABCB11,ABCB4,ABCG2,ACSL3,ACVRL1,ADH1B,AFP,AGTR1,AHSG,AKT1,ALDH2,ALOX5,ALPL,ALPP,AMBP,ANGPT2,ANXA2,APOA1,APOB,APOC3,AR,ARG1,ATM,ATP8B1,B4GALT1,BACH1,BCAS4,BCL2,CAPNS1,CASP3,CCL20,CCND1,CD28,CD58,CD81,CDH1,CDKN3,CFTR,CLDN1,CLU,CPOX,CPT1A,CST3,CTGF,CTNNB1,CX3CR1,CXCL11,CXCL12,CXCR3,CYP2C19,CYP2D6,CYP7A1,DDB2,DDX58,DICER1,DLC1,DNMT1,DPYD,EDN1,EGF,EGFR,EIF2C2,ENPP1,ENPP2,EP300,EPHX1,ERBB2,ERN1,ESR1,ET…	FALSE
lipid metabolism disease	Disease Ontology	DOID:9455	6	8.44197e-92	1.88594e-88	3.14323e-89	2.90568	166.914	485	0.0218732	0.0635566	42	3.12643e-11	6.98444e-08	1.66296e-09	1.62864	78.5932	128	241	0.022257	0.53112	unnamed,unnamed,unnamed,unnamed,unnamed,unnamed,unnamed,unnamed,unnamed,unnamed,unnamed,unnamed,unnamed,unnamed,unnamed,unnamed,unnamed,unnamed,unnamed,unnamed,unnamed,unnamed,unnamed,unnamed,unnamed,unnamed,unnamed,unnamed,unnamed,unnamed,unnamed,unnamed,unnamed,unnamed,unnamed,unnamed,unnamed,unnamed,unnamed,unnamed,unnamed,unnamed,unnamed,unnamed,unnamed,unnamed,unnamed,unnamed,unnamed,unnamed…	A4GALT,ABCA1,ABCG2,ABCG5,ABCG8,ACSL5,ADFP,ADIPOQ,ADIPOR2,ADRB2,AGPAT2,AGT,AGTR1,AHSG,AKR1B1,ALB,ALOX5AP,AP2B1,APOA1,APOA2,APOA4,APOA5,APOB,APOC3,APOE,ATP5B,BAMBI,CBS,CD36,CEBPA,CETP,CLU,CP,CPB2,CRP,CYP27A1,CYP7A1,DAB2,DHCR7,DIO2,ECM1,EGFR,EIF2S1,ESR1,F7,FAS,FASN,FDFT1,FGF19,FGF21,FGG,FN1,GCKR,GGT1,GHRL,GPT,H6PD,HADHA,HMOX1,HSD11B1,IFNG,IGF1,IL10,INSIG2,IRS1,JUN,KLF6,KRT18,LCAT,LDLR,LDLRAP1,LIPC,L…	TRUE	Disease Ontology	lipid metabolism disease	54	4.49008e-17	1.00308e-13	1.85756e-15	1.91797	102.192	196	0.0218732	0.041952	111	8.47508e-05	0.189333	0.00170571	1.41697	64.9272	92	241	0.0193643	0.381743	unnamed,unnamed,unnamed,unnamed,unnamed,unnamed,unnamed,unnamed,unnamed,unnamed,unnamed,unnamed,unnamed,unnamed,unnamed,unnamed,unnamed,unnamed,unnamed,unnamed,unnamed,unnamed,unnamed,unnamed,unnamed,unnamed,unnamed,unnamed,unnamed,unnamed,unnamed,unnamed,unnamed,unnamed,unnamed,unnamed,unnamed,unnamed,unnamed,unnamed,unnamed,unnamed,unnamed,unnamed,unnamed,unnamed,unnamed,unnamed,unnamed,unnamed…	A4GALT,ABCA1,ABCG2,ABCG5,ABCG8,ACSL3,ACSL5,ADRB2,AGPAT2,AGTR1,AHSG,AKR1B1,ALB,ALOX5AP,APOA1,APOA4,APOA5,APOB,APOC3,ASAH1,C7orf16,CLU,CP,CYP7A1,DAB2,DHCR7,EGFR,ESR1,F7,FASN,FDFT1,FGF21,FN1,GCKR,GP1BA,H6PD,HMOX1,HSD11B1,ICAM1,IGF1,IL10,INSIG2,IRS1,JUN,KLF6,LDLR,LDLRAP1,LIPC,LPA,LPL,LRP1,MET,MTTP,NAGA,NAMPT,NOS2,NR1H4,NR1I2,OSBPL10,OSM,PEMT,PEPD,PPARA,PPARD,PPARG,PPARGC1A,PROX1,PTX3,RARB,RETN,RGN,SC…	FALSE
fatty liver	Disease Ontology	DOID:9452	19	1.38406e-70	3.09199e-67	1.62736e-68	3.85214	66.197	255	0.00867475	0.0334163	44	1.39992e-10	3.12741e-07	7.10775e-09	1.99984	30.0024	60	92	0.010433	0.652174	unnamed,unnamed,unnamed,unnamed,unnamed,unnamed,unnamed,unnamed,unnamed,unnamed,unnamed,unnamed,unnamed,unnamed,unnamed,unnamed,unnamed,unnamed,unnamed,unnamed,unnamed,unnamed,unnamed,unnamed,unnamed,unnamed,unnamed,unnamed,unnamed,unnamed,unnamed,unnamed,unnamed,unnamed,unnamed,unnamed,unnamed,unnamed,unnamed,unnamed,unnamed,unnamed,unnamed,unnamed,unnamed,unnamed,unnamed,unnamed,unnamed,unnamed…	ACSL5,ADFP,ADIPOQ,ADIPOR2,ADRB2,AGTR1,AHSG,ALB,APOB,APOC3,APOE,BAMBI,CRP,EIF2S1,FASN,FGF19,FGF21,GCKR,GGT1,GHRL,GPT,H6PD,HADHA,HMOX1,HSD11B1,IL10,JUN,KLF6,KRT18,LIPC,LMNA,MET,MTHFR,MTTP,NAMPT,NPY,NR1H3,NR1H4,NR1I2,PEMT,PEPD,PLIN,PNPLA3,PPARA,PPARG,PPARGC1A,RBP4,RGN,SCD,SERPINA1,SERPINA12,SERPINE1,SHH,SLC25A13,SREBF1,SREBF2,TCF7L2,TNFRSF11B,TNFSF10,VEGFA	TRUE	Disease Ontology	fatty liver	73	6.85539e-14	1.53149e-10	2.09794e-12	2.36871	40.5284	96	0.00867475	0.0205479	152	0.000447776	1	0.00658112	1.61385	24.7855	40	92	0.00841928	0.434783	unnamed,unnamed,unnamed,unnamed,unnamed,unnamed,unnamed,unnamed,unnamed,unnamed,unnamed,unnamed,unnamed,unnamed,unnamed,unnamed,unnamed,unnamed,unnamed,unnamed,unnamed,unnamed,unnamed,unnamed,unnamed,unnamed,unnamed,unnamed,unnamed,unnamed,unnamed,unnamed,unnamed,unnamed,unnamed,unnamed,unnamed,unnamed,unnamed,unnamed,unnamed,unnamed,unnamed,unnamed,unnamed,unnamed,unnamed,unnamed,unnamed,unnamed…	ACSL5,ADRB2,AGTR1,AHSG,ALB,APOB,APOC3,FASN,FGF21,GCKR,H6PD,HMOX1,HSD11B1,ICAM1,IL10,JUN,KLF6,LIPC,MET,MTTP,NAMPT,NR1H4,NR1I2,PEMT,PEPD,PPARA,PPARG,PPARGC1A,RETN,RGN,SCD,SERPINA1,SERPINE1,SHH,SLC25A13,SREBF1,TCF7L2,TNFRSF11B,TNFSF10,VEGFA	TRUE
sex differentiation disease	Disease Ontology	DOID:1923	37	1.13769e-52	2.5416e-49	6.8692e-51	2.38776	163.333	390	0.0214038	0.0511073	97	5.76006e-07	0.0012868	1.32659e-05	1.54168	59.0264	91	181	0.0158233	0.502762	unnamed,unnamed,unnamed,unnamed,unnamed,unnamed,unnamed,unnamed,unnamed,unnamed,unnamed,unnamed,unnamed,unnamed,unnamed,unnamed,unnamed,unnamed,unnamed,unnamed,unnamed,unnamed,unnamed,unnamed,unnamed,unnamed,unnamed,unnamed,unnamed,unnamed,unnamed,unnamed,unnamed,unnamed,unnamed,unnamed,unnamed,unnamed,unnamed,unnamed,unnamed,unnamed,unnamed,unnamed,unnamed,unnamed,unnamed,unnamed,unnamed,unnamed…	ACVR1,ADIPOQ,ADIPOR2,ADM,ADRB2,AGT,AKT2,APOC1,AQP9,AR,BRWD2,CAPN5,CCK,CD36,CDKAL1,CHD7,CPB2,CRP,CYP17A1,CYP1A1,CYR61,ESR1,ESR2,F5,FEM1A,FEM1B,FOXO1,FST,FTO,GATA6,GDF9,GHRL,GNAQ,GSK3B,H6PD,HAMP,HHEX,HMOX1,HSD11B1,HSD17B2,HSD17B6,IGF1,IGF2,IGFBP1,IL10,IL1RN,IL6ST,INHBA,INHBB,INSR,IRS1,IRS2,IRS4,KRAS,LIPE,LMNA,LPIN1,MGMT,MTHFR,NAMPT,NFIC,NR3C1,NRIP1,PALM2-AKAP2,PDE8A,PIK3R1,PLIN,PON1,PPARG,PPARGC1A,…	TRUE	Disease Ontology	sex differentiation disease	28	3.78984e-22	8.4665e-19	3.02375e-20	2.09003	99.9988	209	0.0214038	0.0447346	95	3.0833e-05	0.068881	0.000725063	1.51755	48.7627	74	181	0.0155757	0.40884	unnamed,unnamed,unnamed,unnamed,unnamed,unnamed,unnamed,unnamed,unnamed,unnamed,unnamed,unnamed,unnamed,unnamed,unnamed,unnamed,unnamed,unnamed,unnamed,unnamed,unnamed,unnamed,unnamed,unnamed,unnamed,unnamed,unnamed,unnamed,unnamed,unnamed,unnamed,unnamed,unnamed,unnamed,unnamed,unnamed,unnamed,unnamed,unnamed,unnamed,unnamed,unnamed,unnamed,unnamed,unnamed,unnamed,unnamed,unnamed,unnamed,unnamed…	ACVR1,ADM,ADRB2,AKT1,AKT2,AQP9,AR,BRWD2,CAPN5,CDKAL1,CHD7,CYP17A1,CYR61,ENPP1,ESR1,F5,FEM1B,FOXO1,FST,FTO,GATA6,GNAQ,GNRH1,GSK3B,H6PD,HMOX1,HSD11B1,HSD17B10,HSD17B2,HSD17B6,IGF1,IGFBP1,IL10,IL1RN,IL6ST,INHBA,INHBB,IRS1,IRS2,KCNJ11,MCF2L2,MGMT,MTNR1B,NAMPT,NFIC,NR3C1,NRIP1,PALM2-AKAP2,PIK3R1,PPARG,PPARGC1A,PRKAA2,PRKDC,PRLR,PROK2,PROKR2,RETN,SDC3,SERPINE1,SERPINF1,SGTA,SLC22A1,SLC5A3,SORBS1,SRD5A2…	TRUE
hyperandrogenism	Disease Ontology	DOID:11613	47	1.02969e-47	2.30033e-44	4.89431e-46	2.43467	139.649	340	0.0183003	0.0445551	111	1.72418e-06	0.00385183	3.47012e-05	1.5425	53.8086	83	165	0.0144323	0.50303	unnamed,unnamed,unnamed,unnamed,unnamed,unnamed,unnamed,unnamed,unnamed,unnamed,unnamed,unnamed,unnamed,unnamed,unnamed,unnamed,unnamed,unnamed,unnamed,unnamed,unnamed,unnamed,unnamed,unnamed,unnamed,unnamed,unnamed,unnamed,unnamed,unnamed,unnamed,unnamed,unnamed,unnamed,unnamed,unnamed,unnamed,unnamed,unnamed,unnamed,unnamed,unnamed,unnamed,unnamed,unnamed,unnamed,unnamed,unnamed,unnamed,unnamed…	ACVR1,ADIPOQ,ADIPOR2,ADM,ADRB2,AGT,AKT2,APOC1,AQP9,AR,CAPN5,CCK,CD36,CDKAL1,CPB2,CRP,CYP17A1,CYP1A1,CYR61,ESR1,ESR2,F5,FEM1A,FEM1B,FOXO1,FST,FTO,GATA6,GDF9,GHRL,GNAQ,GSK3B,H6PD,HAMP,HHEX,HMOX1,HSD11B1,HSD17B2,HSD17B6,IGF1,IGF2,IGFBP1,IL10,IL1RN,IL6ST,INHBA,INHBB,INSR,IRS1,IRS2,IRS4,KRAS,LIPE,LMNA,LPIN1,MTHFR,NAMPT,NFIC,NRIP1,PDE8A,PIK3R1,PLIN,PON1,PPARG,PPARGC1A,PRKAA2,PTEN,RBP4,SDC3,SERPINA12,SE…	TRUE	Disease Ontology	hyperandrogenism	45	1.46076e-18	3.26335e-15	7.25188e-17	2.0702	85.4988	177	0.0183003	0.0378853	157	0.000578813	1	0.00823611	1.43975	44.4522	64	165	0.0134708	0.387879	unnamed,unnamed,unnamed,unnamed,unnamed,unnamed,unnamed,unnamed,unnamed,unnamed,unnamed,unnamed,unnamed,unnamed,unnamed,unnamed,unnamed,unnamed,unnamed,unnamed,unnamed,unnamed,unnamed,unnamed,unnamed,unnamed,unnamed,unnamed,unnamed,unnamed,unnamed,unnamed,unnamed,unnamed,unnamed,unnamed,unnamed,unnamed,unnamed,unnamed,unnamed,unnamed,unnamed,unnamed,unnamed,unnamed,unnamed,unnamed,unnamed,unnamed…	ACVR1,ADM,ADRB2,AKT1,AKT2,AQP9,AR,CAPN5,CDKAL1,CYP17A1,CYR61,ENPP1,ESR1,F5,FEM1B,FOXO1,FST,FTO,GATA6,GNAQ,GSK3B,H6PD,HMOX1,HSD11B1,HSD17B10,HSD17B2,HSD17B6,IGF1,IGFBP1,IL10,IL1RN,IL6ST,INHBA,INHBB,IRS1,IRS2,KCNJ11,MCF2L2,MTNR1B,NAMPT,NFIC,NRIP1,PIK3R1,PPARG,PPARGC1A,PRKAA2,RETN,SDC3,SERPINE1,SERPINF1,SGTA,SLC22A1,SLC5A3,SORBS1,SRD5A2,STS,SULT2A1,TCF7L2,TGFBR3,TM4SF4,TNFRSF11A,TNFRSF11B,TNFRSF1B,V…	TRUE
polycystic ovary syndrome	Disease Ontology	DOID:11612	46	7.91638e-48	1.76852e-44	3.8446e-46	2.4416	138.843	339	0.0181946	0.0444241	116	2.69982e-06	0.00603141	5.19949e-05	1.53321	53.4825	82	164	0.0142584	0.5	unnamed,unnamed,unnamed,unnamed,unnamed,unnamed,unnamed,unnamed,unnamed,unnamed,unnamed,unnamed,unnamed,unnamed,unnamed,unnamed,unnamed,unnamed,unnamed,unnamed,unnamed,unnamed,unnamed,unnamed,unnamed,unnamed,unnamed,unnamed,unnamed,unnamed,unnamed,unnamed,unnamed,unnamed,unnamed,unnamed,unnamed,unnamed,unnamed,unnamed,unnamed,unnamed,unnamed,unnamed,unnamed,unnamed,unnamed,unnamed,unnamed,unnamed…	ACVR1,ADIPOQ,ADIPOR2,ADM,ADRB2,AGT,AKT2,APOC1,AQP9,AR,CAPN5,CCK,CD36,CDKAL1,CPB2,CRP,CYP17A1,CYP1A1,CYR61,ESR1,ESR2,F5,FEM1A,FEM1B,FOXO1,FST,FTO,GATA6,GDF9,GHRL,GNAQ,GSK3B,H6PD,HAMP,HHEX,HMOX1,HSD11B1,HSD17B2,HSD17B6,IGF1,IGF2,IGFBP1,IL10,IL1RN,IL6ST,INHBA,INHBB,INSR,IRS1,IRS2,IRS4,KRAS,LIPE,LMNA,LPIN1,MTHFR,NAMPT,NFIC,NRIP1,PDE8A,PIK3R1,PLIN,PON1,PPARG,PPARGC1A,PRKAA2,PTEN,RBP4,SERPINA12,SERPINE…	TRUE	Disease Ontology	polycystic ovary syndrome	47	3.83479e-18	8.56693e-15	1.82275e-16	2.0587	85.0053	175	0.0181946	0.0374572	172	0.000852205	1	0.0110688	1.42589	44.1828	63	164	0.0132604	0.384146	unnamed,unnamed,unnamed,unnamed,unnamed,unnamed,unnamed,unnamed,unnamed,unnamed,unnamed,unnamed,unnamed,unnamed,unnamed,unnamed,unnamed,unnamed,unnamed,unnamed,unnamed,unnamed,unnamed,unnamed,unnamed,unnamed,unnamed,unnamed,unnamed,unnamed,unnamed,unnamed,unnamed,unnamed,unnamed,unnamed,unnamed,unnamed,unnamed,unnamed,unnamed,unnamed,unnamed,unnamed,unnamed,unnamed,unnamed,unnamed,unnamed,unnamed…	ACVR1,ADM,ADRB2,AKT1,AKT2,AQP9,AR,CAPN5,CDKAL1,CYP17A1,CYR61,ENPP1,ESR1,F5,FEM1B,FOXO1,FST,FTO,GATA6,GNAQ,GSK3B,H6PD,HMOX1,HSD11B1,HSD17B10,HSD17B2,HSD17B6,IGF1,IGFBP1,IL10,IL1RN,IL6ST,INHBA,INHBB,IRS1,IRS2,KCNJ11,MCF2L2,MTNR1B,NAMPT,NFIC,NRIP1,PIK3R1,PPARG,PPARGC1A,PRKAA2,RETN,SERPINE1,SERPINF1,SGTA,SLC22A1,SLC5A3,SORBS1,SRD5A2,STS,SULT2A1,TCF7L2,TGFBR3,TM4SF4,TNFRSF11A,TNFRSF11B,TNFRSF1B,VEGFA	TRUE
inborn errors lipid metabolism	Disease Ontology	DOID:3146	30	8.332e-61	1.86137e-57	6.20456e-59	3.32734	79.3426	264	0.0103974	0.0345957	114	2.3833e-06	0.0053243	4.67044e-05	1.63716	38.4813	63	118	0.0109546	0.533898	unnamed,unnamed,unnamed,unnamed,unnamed,unnamed,unnamed,unnamed,unnamed,unnamed,unnamed,unnamed,unnamed,unnamed,unnamed,unnamed,unnamed,unnamed,unnamed,unnamed,unnamed,unnamed,unnamed,unnamed,unnamed,unnamed,unnamed,unnamed,unnamed,unnamed,unnamed,unnamed,unnamed,unnamed,unnamed,unnamed,unnamed,unnamed,unnamed,unnamed,unnamed,unnamed,unnamed,unnamed,unnamed,unnamed,unnamed,unnamed,unnamed,unnamed…	A4GALT,ABCA1,ABCG5,ABCG8,ACSL5,ADIPOQ,AGT,AKR1B1,ALOX5AP,APOA1,APOA2,APOA4,APOA5,APOB,APOC3,APOE,CD36,CEBPA,CETP,CP,CYP27A1,CYP7A1,DHCR7,ECM1,EGFR,ESR1,F7,FN1,IGF1,IL10,IRS1,LCAT,LDLR,LRP1,MTHFR,MTTP,NAMPT,NFKB1,NOS2,NPC1,NR1H4,OSBPL10,OSM,PCSK9,PHYH,PNPLA2,PON1,PPARA,PPARD,PPARG,PROX1,PTGS1,SCARB1,SCD,SERPINE1,SLC10A2,SLC6A4,SREBF2,TCF7L2,TXNIP,UMOD,VDR,XDH	TRUE	Disease Ontology	inborn errors lipid metabolism	124	3.98517e-09	8.90287e-06	7.17974e-08	1.93508	48.5767	94	0.0103974	0.0201199	171	0.000809371	1	0.0105739	1.50991	31.7901	48	118	0.0101031	0.40678	unnamed,unnamed,unnamed,unnamed,unnamed,unnamed,unnamed,unnamed,unnamed,unnamed,unnamed,unnamed,unnamed,unnamed,unnamed,unnamed,unnamed,unnamed,unnamed,unnamed,unnamed,unnamed,unnamed,unnamed,unnamed,unnamed,unnamed,unnamed,unnamed,unnamed,unnamed,unnamed,unnamed,unnamed,unnamed,unnamed,unnamed,unnamed,unnamed,unnamed,unnamed,unnamed,unnamed,unnamed,unnamed,unnamed,unnamed,unnamed,unnamed,unnamed…	A4GALT,ABCA1,ABCG5,ABCG8,ACSL3,ACSL5,AKR1B1,ALOX5AP,APOA1,APOA4,APOA5,APOB,APOC3,ASAH1,CP,CYP7A1,DHCR7,EGFR,ESR1,F7,FN1,ICAM1,IGF1,IL10,IRS1,LDLR,LPA,LPL,LRP1,MTTP,NAGA,NAMPT,NOS2,NR1H4,OSBPL10,OSM,PPARA,PPARD,PPARG,PROX1,SCARB1,SCD,SELE,SERPINE1,SLC10A2,TCF7L2,VCAM1,XDH	FALSE
ovarian cyst	Disease Ontology	DOID:5119	51	2.37341e-45	5.3022e-42	1.03965e-43	2.37383	142.807	339	0.0187141	0.0444241	136	8.84282e-06	0.0197549	0.000145256	1.49671	54.787	82	168	0.0142584	0.488095	unnamed,unnamed,unnamed,unnamed,unnamed,unnamed,unnamed,unnamed,unnamed,unnamed,unnamed,unnamed,unnamed,unnamed,unnamed,unnamed,unnamed,unnamed,unnamed,unnamed,unnamed,unnamed,unnamed,unnamed,unnamed,unnamed,unnamed,unnamed,unnamed,unnamed,unnamed,unnamed,unnamed,unnamed,unnamed,unnamed,unnamed,unnamed,unnamed,unnamed,unnamed,unnamed,unnamed,unnamed,unnamed,unnamed,unnamed,unnamed,unnamed,unnamed…	ACVR1,ADIPOQ,ADIPOR2,ADM,ADRB2,AGT,AKT2,APOC1,AQP9,AR,CAPN5,CCK,CD36,CDKAL1,CPB2,CRP,CYP17A1,CYP1A1,CYR61,ESR1,ESR2,F5,FEM1A,FEM1B,FOXO1,FST,FTO,GATA6,GDF9,GHRL,GNAQ,GSK3B,H6PD,HAMP,HHEX,HMOX1,HSD11B1,HSD17B2,HSD17B6,IGF1,IGF2,IGFBP1,IL10,IL1RN,IL6ST,INHBA,INHBB,INSR,IRS1,IRS2,IRS4,KRAS,LIPE,LMNA,LPIN1,MTHFR,NAMPT,NFIC,NRIP1,PDE8A,PIK3R1,PLIN,PON1,PPARG,PPARGC1A,PRKAA2,PTEN,RBP4,SERPINA12,SERPINE…	TRUE	Disease Ontology	ovarian cyst	53	2.43414e-17	5.43786e-14	1.02601e-15	2.01299	87.4323	176	0.0187141	0.0376712	176	0.00100186	1	0.0127168	1.41404	45.2604	64	168	0.0134708	0.380952	unnamed,unnamed,unnamed,unnamed,unnamed,unnamed,unnamed,unnamed,unnamed,unnamed,unnamed,unnamed,unnamed,unnamed,unnamed,unnamed,unnamed,unnamed,unnamed,unnamed,unnamed,unnamed,unnamed,unnamed,unnamed,unnamed,unnamed,unnamed,unnamed,unnamed,unnamed,unnamed,unnamed,unnamed,unnamed,unnamed,unnamed,unnamed,unnamed,unnamed,unnamed,unnamed,unnamed,unnamed,unnamed,unnamed,unnamed,unnamed,unnamed,unnamed…	ACVR1,ADM,ADRB2,AKT1,AKT2,AQP9,AR,CAPN5,CDKAL1,CYP17A1,CYR61,ENPP1,ESR1,F5,FEM1B,FOXL2,FOXO1,FST,FTO,GATA6,GNAQ,GSK3B,H6PD,HMOX1,HSD11B1,HSD17B10,HSD17B2,HSD17B6,IGF1,IGFBP1,IL10,IL1RN,IL6ST,INHBA,INHBB,IRS1,IRS2,KCNJ11,MCF2L2,MTNR1B,NAMPT,NFIC,NRIP1,PIK3R1,PPARG,PPARGC1A,PRKAA2,RETN,SERPINE1,SERPINF1,SGTA,SLC22A1,SLC5A3,SORBS1,SRD5A2,STS,SULT2A1,TCF7L2,TGFBR3,TM4SF4,TNFRSF11A,TNFRSF11B,TNFRSF1B,…	TRUE
hepatobiliary disease	Disease Ontology	DOID:3118	3	7.11503e-97	1.5895e-93	5.29832e-94	1.98146	530.417	1051	0.0695082	0.137728	29	3.41756e-14	7.63484e-11	2.6327e-12	1.39757	243.28	340	746	0.0591202	0.455764	unnamed,unnamed,unnamed,unnamed,unnamed,unnamed,unnamed,unnamed,unnamed,unnamed,unnamed,unnamed,unnamed,unnamed,unnamed,unnamed,unnamed,unnamed,unnamed,unnamed,unnamed,unnamed,unnamed,unnamed,unnamed,unnamed,unnamed,unnamed,unnamed,unnamed,unnamed,unnamed,unnamed,unnamed,unnamed,unnamed,unnamed,unnamed,unnamed,unnamed,unnamed,unnamed,unnamed,unnamed,unnamed,unnamed,unnamed,unnamed,unnamed,unnamed…	ABCB11,ABCB4,ABCC2,ABCC3,ABCC4,ABCG2,ABCG8,ACVRL1,ADFP,ADIPOQ,ADIPOR2,AFP,AGT,AGTR1,AHSG,ALDH2,ALPL,AMBP,ANXA1,ANXA2,AP1G1,APOA1,APOB,APOC1,APOC3,APOE,APOM,AR,ARG1,ASPH,ATOX1,ATP7B,ATP8B1,B4GALT1,BACH1,BAX,BCAS4,BCL2,BRAF,CASP3,CAV2,CCBP2,CCND1,CD14,CD27,CD274,CD28,CD4,CD58,CD81,CDH1,CDK4,CDKN1A,CDKN1B,CDKN2B,CDKN3,CDX2,CFTR,CIITA,CLDN1,CLDN2,CLU,CNR2,CP,CPB2,CPT1A,CRP,CSNK1A1,CTH,CTNNB1,CTNND1,C…	FALSE	Disease Ontology	hepatobiliary disease	13	2.31682e-27	5.17576e-24	3.98136e-25	1.6259	324.743	528	0.0695082	0.113014	78	5.07851e-06	0.0113454	0.000145454	1.2688	200.978	255	746	0.0536729	0.341823	unnamed,unnamed,unnamed,unnamed,unnamed,unnamed,unnamed,unnamed,unnamed,unnamed,unnamed,unnamed,unnamed,unnamed,unnamed,unnamed,unnamed,unnamed,unnamed,unnamed,unnamed,unnamed,unnamed,unnamed,unnamed,unnamed,unnamed,unnamed,unnamed,unnamed,unnamed,unnamed,unnamed,unnamed,unnamed,unnamed,unnamed,unnamed,unnamed,unnamed,unnamed,unnamed,unnamed,unnamed,unnamed,unnamed,unnamed,unnamed,unnamed,unnamed…	ABCB11,ABCB4,ABCC3,ABCG2,ABCG8,ACSL3,ACVRL1,ADH1B,AFP,AGTR1,AHSG,AKT1,ALDH2,ALOX5,ALPL,ALPP,AMBP,ANGPT2,ANXA1,ANXA2,APOA1,APOB,APOC3,AR,ARG1,ATM,ATP8B1,B4GALT1,BACH1,BCAS4,BCL2,CAPNS1,CASP3,CCL20,CCND1,CD28,CD58,CD81,CDH1,CDH13,CDKN3,CFTR,CLDN1,CLDN2,CLU,CP,CPOX,CPT1A,CST3,CTGF,CTNNB1,CX3CR1,CXCL11,CXCL12,CXCR3,CYP2C19,CYP2D6,CYP7A1,DAPK1,DDB2,DDX58,DICER1,DLC1,DNMT1,DPYD,DUSP1,EDN1,EGF,EGFR,EIF2…	FALSE
hepatitis	Disease Ontology	DOID:2237	23	7.5209e-68	1.68017e-64	7.30508e-66	2.13263	296.817	633	0.0388962	0.0829511	59	3.23955e-09	7.23716e-06	1.22664e-07	1.4164	136.967	194	420	0.0337333	0.461905	unnamed,unnamed,unnamed,unnamed,unnamed,unnamed,unnamed,unnamed,unnamed,unnamed,unnamed,unnamed,unnamed,unnamed,unnamed,unnamed,unnamed,unnamed,unnamed,unnamed,unnamed,unnamed,unnamed,unnamed,unnamed,unnamed,unnamed,unnamed,unnamed,unnamed,unnamed,unnamed,unnamed,unnamed,unnamed,unnamed,unnamed,unnamed,unnamed,unnamed,unnamed,unnamed,unnamed,unnamed,unnamed,unnamed,unnamed,unnamed,unnamed,unnamed…	ADIPOQ,ADIPOR2,AFP,AGT,AHSG,AMBP,AP1G1,APOA1,APOC1,APOC3,APOE,APOM,AR,ARG1,ATP7B,B4GALT1,BACH1,BAX,BCAS4,BCL2,CCBP2,CD14,CD27,CD274,CD28,CD4,CD58,CD81,CDKN1A,CDKN1B,CDKN3,CIITA,CLDN1,CLU,CPT1A,CSNK1A1,CTNNB1,CXCL12,CXCL9,CYP1A1,DBT,DDB1,DDB2,DDX3X,DDX5,DDX58,DDX6,DFFA,DICER1,DLC1,DNM2,DPP4,EGFR,EGR2,EIF2AK3,EIF2C2,ENPP2,EPHX1,ERN1,ESR1,ETS2,F2,FAS,FASN,FGB,FGF2,FGG,FGL2,FNDC3B,FOXA2,FRAP1,FURIN,G…	TRUE	Disease Ontology	hepatitis	24	1.35127e-22	3.01873e-19	1.2578e-20	1.78293	181.723	324	0.0388962	0.0693493	139	0.000217893	0.486772	0.00350196	1.29031	113.151	146	420	0.0307304	0.347619	unnamed,unnamed,unnamed,unnamed,unnamed,unnamed,unnamed,unnamed,unnamed,unnamed,unnamed,unnamed,unnamed,unnamed,unnamed,unnamed,unnamed,unnamed,unnamed,unnamed,unnamed,unnamed,unnamed,unnamed,unnamed,unnamed,unnamed,unnamed,unnamed,unnamed,unnamed,unnamed,unnamed,unnamed,unnamed,unnamed,unnamed,unnamed,unnamed,unnamed,unnamed,unnamed,unnamed,unnamed,unnamed,unnamed,unnamed,unnamed,unnamed,unnamed…	ACSL3,AFP,AHSG,ALOX5,AMBP,ANGPT2,APOA1,APOC3,AR,ARG1,B4GALT1,BACH1,BCAS4,BCL2,CAPNS1,CCL20,CD28,CD58,CD81,CDKN3,CLDN1,CLU,CPT1A,CTNNB1,CX3CR1,CXCL11,CXCL12,CXCR3,CYP2D6,DDB2,DDX58,DICER1,DLC1,DNMT1,EGFR,EIF2C2,ENPP1,ENPP2,EPHX1,ERN1,ESR1,ETS2,FASN,FCGR2B,FGB,FNDC3B,FOXA2,GNB5,GSK3B,GZMB,HLA-E,HMGB1,HMOX1,HNF1A,HNRNPD,ICAM1,IDO2,IFNAR1,IFNAR2,IGF1,IL10,IL12B,IL17A,IL1R1,IL1R2,IL1RN,IL2RA,IL6R,IRS1…	FALSE
nutrition disease	Disease Ontology	DOID:374	36	9.03985e-53	2.0195e-49	5.60973e-51	1.97288	300.576	593	0.0393888	0.0777093	65	7.68449e-09	1.71672e-05	2.6411e-07	1.43376	120.662	173	370	0.0300817	0.467568	unnamed,unnamed,unnamed,unnamed,unnamed,unnamed,unnamed,unnamed,unnamed,unnamed,unnamed,unnamed,unnamed,unnamed,unnamed,unnamed,unnamed,unnamed,unnamed,unnamed,unnamed,unnamed,unnamed,unnamed,unnamed,unnamed,unnamed,unnamed,unnamed,unnamed,unnamed,unnamed,unnamed,unnamed,unnamed,unnamed,unnamed,unnamed,unnamed,unnamed,unnamed,unnamed,unnamed,unnamed,unnamed,unnamed,unnamed,unnamed,unnamed,unnamed…	ABCA1,ABCB1,ACSM3,ADIPOQ,ADIPOR2,ADM,ADRB1,ADRB2,ADRBK1,AGT,AGTR1,AHSG,ALMS1,ANGPTL3,ANGPTL4,APOA1,APOA2,APOA4,APOA5,APOB,APOC1,APOC3,APOE,APP,AQP7,AQP9,AR,ATF3,ATXN2,BMPR1A,CAPN5,CDK4,CEBPA,CEBPB,CEBPD,CETP,CHRNA2,CRP,CRTC2,CTNNBL1,DGAT2,DPP4,DUSP1,EDN1,ENPP2,ESR1,ESR2,F11R,F7,FAAH,FASN,FDFT1,FGF19,FGF21,FRAP1,FTO,GC,GCK,GCKR,GGT1,GHRL,GHSR,GJA4,GM2A,GNAQ,GOT1,GPER,GPT,GRN,HAMP,HHEX,HIF1A,HNF1A,…	FALSE	Disease Ontology	nutrition disease	46	2.90892e-18	6.49853e-15	1.41272e-16	1.68456	184.024	310	0.0393888	0.0663527	71	1.45787e-06	0.00325689	4.58717e-05	1.41452	99.6808	141	370	0.029678	0.381081	unnamed,unnamed,unnamed,unnamed,unnamed,unnamed,unnamed,unnamed,unnamed,unnamed,unnamed,unnamed,unnamed,unnamed,unnamed,unnamed,unnamed,unnamed,unnamed,unnamed,unnamed,unnamed,unnamed,unnamed,unnamed,unnamed,unnamed,unnamed,unnamed,unnamed,unnamed,unnamed,unnamed,unnamed,unnamed,unnamed,unnamed,unnamed,unnamed,unnamed,unnamed,unnamed,unnamed,unnamed,unnamed,unnamed,unnamed,unnamed,unnamed,unnamed…	ABCA1,ABCB1,ACSM3,ADM,ADRB2,AGTR1,AHSG,ANGPTL3,APOA1,APOA4,APOA5,APOB,APOC3,APP,AQP7,AQP9,AR,C1QTNF3,CAPN3,CAPN5,CEBPB,CEBPD,CES1,CHRNA2,COL18A1,CRTC3,CST3,CTGF,CTNNBL1,CX3CR1,CYP2J2,DGAT2,DOK5,DUSP1,EDN1,EGFL6,ENPP1,ENPP2,ESR1,ETFA,F7,FAAH,FASN,FDFT1,FGF21,FTO,GCK,GCKR,GFPT1,GHSR,GM2A,GNAQ,GPER,HNF1A,HSD11B1,HSD11B2,HSPA1A,HTR2A,ICAM1,IGF1,IGF1R,IGFBP2,IL10,IL15,IL1RN,IL6ST,INHBB,INSIG2,IRS1,IRS…	FALSE
uterine corpus soft tissue neoplasm	Disease Ontology	DOID:5069	149	2.63543e-18	5.88755e-15	3.95138e-17	2.18709	70.8705	155	0.00928718	0.0203119	363	0.0212352	1	0.130687	1.32878	29.3502	39	90	0.00678143	0.433333	unnamed,unnamed,unnamed,unnamed,unnamed,unnamed,unnamed,unnamed,unnamed,unnamed,unnamed,unnamed,unnamed,unnamed,unnamed,unnamed,unnamed,unnamed,unnamed,unnamed,unnamed,unnamed,unnamed,unnamed,unnamed,unnamed,unnamed,unnamed,unnamed,unnamed,unnamed,unnamed,unnamed,unnamed,unnamed,unnamed,unnamed,unnamed,unnamed,unnamed,unnamed,unnamed,unnamed,unnamed,unnamed,unnamed,unnamed,unnamed,unnamed,unnamed…	AR,BCL2,CCND1,CD34,CDKN1A,CDKN1B,CEBPB,COL5A1,CYP17A1,CYP1A1,DAPK1,EGF,EGFR,EGR1,EPAS1,ESR1,ESR2,FGF1,FGF2,FH,FOXO1,GNRH2,IGF1,IGF1R,IGF2,KLF11,LAMB1,LGALS1,PDGFRB,PPARG,PTEN,SELENBP1,SLC7A5,SRF,TMEM49,TNFRSF1A,VEGFA,WNT5B,YWHAG	FALSE	Disease Ontology	uterine corpus soft tissue neoplasm	196	4.20202e-06	0.00938732	4.78945e-05	1.75157	43.3897	76	0.00928718	0.0162671	223	0.00475627	1	0.047648	1.48474	24.2467	36	90	0.00757735	0.4	unnamed,unnamed,unnamed,unnamed,unnamed,unnamed,unnamed,unnamed,unnamed,unnamed,unnamed,unnamed,unnamed,unnamed,unnamed,unnamed,unnamed,unnamed,unnamed,unnamed,unnamed,unnamed,unnamed,unnamed,unnamed,unnamed,unnamed,unnamed,unnamed,unnamed,unnamed,unnamed,unnamed,unnamed,unnamed,unnamed,unnamed,unnamed,unnamed,unnamed,unnamed,unnamed,unnamed,unnamed,unnamed,unnamed,unnamed,unnamed,unnamed,unnamed…	AR,BCL2,CCND1,CD34,CEBPB,COL4A6,COL5A1,CYP17A1,DAPK1,DRD1,EGF,EGFR,EGR1,EPAS1,ESR1,FGF1,FOXO1,HMGA2,IGF1,IGF1R,KLF11,LAMB1,OPN3,PECAM1,PPARG,PTHLH,SELENBP1,SLC3A2,SLC7A5,SRF,TGFB3,TMEM49,TNFRSF1A,VEGFA,VWF,YWHAG	FALSE
fibroid tumor	Disease Ontology	DOID:127	186	7.56784e-15	1.69066e-11	9.08955e-14	2.10661	63.6092	134	0.00833563	0.01756	371	0.0225898	1	0.136026	1.3348	27.7196	37	85	0.00643366	0.435294	unnamed,unnamed,unnamed,unnamed,unnamed,unnamed,unnamed,unnamed,unnamed,unnamed,unnamed,unnamed,unnamed,unnamed,unnamed,unnamed,unnamed,unnamed,unnamed,unnamed,unnamed,unnamed,unnamed,unnamed,unnamed,unnamed,unnamed,unnamed,unnamed,unnamed,unnamed,unnamed,unnamed,unnamed,unnamed,unnamed,unnamed,unnamed,unnamed,unnamed,unnamed,unnamed,unnamed,unnamed,unnamed,unnamed,unnamed,unnamed,unnamed,unnamed…	AR,BCL2,CCND1,CD34,CDKN1A,CDKN1B,CEBPB,COL5A1,CYP17A1,CYP1A1,DAPK1,EGF,EGFR,EGR1,ESR1,ESR2,FGF1,FGF2,FH,FOXO1,GNRH2,IGF1,IGF1R,IGF2,KLF11,LAMB1,LGALS1,PPARG,PTEN,SELENBP1,SLC7A5,SRF,TMEM49,TNFRSF1A,VEGFA,WNT5B,YWHAG	FALSE	Disease Ontology	fibroid tumor	157	1.66137e-07	0.000371151	2.36402e-06	1.92584	38.944	75	0.00833563	0.0160531	214	0.00305523	1	0.0318943	1.52841	22.8996	35	85	0.00736687	0.411765	unnamed,unnamed,unnamed,unnamed,unnamed,unnamed,unnamed,unnamed,unnamed,unnamed,unnamed,unnamed,unnamed,unnamed,unnamed,unnamed,unnamed,unnamed,unnamed,unnamed,unnamed,unnamed,unnamed,unnamed,unnamed,unnamed,unnamed,unnamed,unnamed,unnamed,unnamed,unnamed,unnamed,unnamed,unnamed,unnamed,unnamed,unnamed,unnamed,unnamed,unnamed,unnamed,unnamed,unnamed,unnamed,unnamed,unnamed,unnamed,unnamed,unnamed…	AR,BCL2,CCND1,CD34,CEBPB,COL4A6,COL5A1,CYP17A1,DAPK1,DRD1,EGF,EGFR,EGR1,ESR1,FGF1,FOXO1,HMGA2,IGF1,IGF1R,KLF11,LAMB1,OPN3,PECAM1,PPARG,PTHLH,SELENBP1,SLC3A2,SLC7A5,SRF,TGFB3,TMEM49,TNFRSF1A,VEGFA,VWF,YWHAG	FALSE
uterine fibroid	Disease Ontology	DOID:13223	194	2.91867e-14	6.5203e-11	3.36098e-13	2.06708	64.8256	134	0.00849504	0.01756	393	0.0274569	1	0.156078	1.31927	28.0457	37	86	0.00643366	0.430233	unnamed,unnamed,unnamed,unnamed,unnamed,unnamed,unnamed,unnamed,unnamed,unnamed,unnamed,unnamed,unnamed,unnamed,unnamed,unnamed,unnamed,unnamed,unnamed,unnamed,unnamed,unnamed,unnamed,unnamed,unnamed,unnamed,unnamed,unnamed,unnamed,unnamed,unnamed,unnamed,unnamed,unnamed,unnamed,unnamed,unnamed,unnamed,unnamed,unnamed,unnamed,unnamed,unnamed,unnamed,unnamed,unnamed,unnamed,unnamed,unnamed,unnamed…	AR,BCL2,CCND1,CD34,CDKN1A,CDKN1B,CEBPB,COL5A1,CYP17A1,CYP1A1,DAPK1,EGF,EGFR,EGR1,ESR1,ESR2,FGF1,FGF2,FH,FOXO1,GNRH2,IGF1,IGF1R,IGF2,KLF11,LAMB1,LGALS1,PPARG,PTEN,SELENBP1,SLC7A5,SRF,TMEM49,TNFRSF1A,VEGFA,WNT5B,YWHAG	FALSE	Disease Ontology	uterine fibroid	163	3.34851e-07	0.000748058	4.58931e-06	1.8897	39.6888	75	0.00849504	0.0160531	217	0.00383752	1	0.039507	1.51064	23.169	35	86	0.00736687	0.406977	unnamed,unnamed,unnamed,unnamed,unnamed,unnamed,unnamed,unnamed,unnamed,unnamed,unnamed,unnamed,unnamed,unnamed,unnamed,unnamed,unnamed,unnamed,unnamed,unnamed,unnamed,unnamed,unnamed,unnamed,unnamed,unnamed,unnamed,unnamed,unnamed,unnamed,unnamed,unnamed,unnamed,unnamed,unnamed,unnamed,unnamed,unnamed,unnamed,unnamed,unnamed,unnamed,unnamed,unnamed,unnamed,unnamed,unnamed,unnamed,unnamed,unnamed…	AR,BCL2,CCND1,CD34,CEBPB,COL4A6,COL5A1,CYP17A1,DAPK1,DRD1,EGF,EGFR,EGR1,ESR1,FGF1,FOXO1,HMGA2,IGF1,IGF1R,KLF11,LAMB1,OPN3,PECAM1,PPARG,PTHLH,SELENBP1,SLC3A2,SLC7A5,SRF,TGFB3,TMEM49,TNFRSF1A,VEGFA,VWF,YWHAG	FALSE
epithelial ovarian cancer	Disease Ontology	DOID:4001	222	5.80536e-13	1.29692e-09	5.84197e-12	1.50632	221.732	334	0.0290567	0.0437688	148	1.35497e-05	0.0302701	0.000204528	1.3701	91.9638	126	282	0.0219092	0.446808	unnamed,unnamed,unnamed,unnamed,unnamed,unnamed,unnamed,unnamed,unnamed,unnamed,unnamed,unnamed,unnamed,unnamed,unnamed,unnamed,unnamed,unnamed,unnamed,unnamed,unnamed,unnamed,unnamed,unnamed,unnamed,unnamed,unnamed,unnamed,unnamed,unnamed,unnamed,unnamed,unnamed,unnamed,unnamed,unnamed,unnamed,unnamed,unnamed,unnamed,unnamed,unnamed,unnamed,unnamed,unnamed,unnamed,unnamed,unnamed,unnamed,unnamed…	ABCB1,ABCB11,ABCB4,ABCC2,ACTN4,ALCAM,ALDH1A1,ANPEP,ATP5B,ATP7B,AURKA,BAX,BCL2,BMP2,BMPR1A,BMPR1B,BMPR2,BRCA1,BRCA2,C11orf30,CASP3,CCND1,CD44,CDC2,CDH1,CDK4,CDKN1A,CDKN1B,CFL1,CFL1,CLDN5,CLDN7,CTNNB1,DIABLO,DPP4,DPYD,DUSP1,EBAG9,EDN1,EGF,EGFR,EIF5A2,ERBB2,ERCC1,ESR1,ESR2,ETS1,ETV5,FAS,FOS,GDF15,GPC3,GRN,HAS2,HBEGF,HIF1A,HSD3B2,HSPB1,IGF2,IL10,INHBA,ITGB1,JAG1,KIAA1324,KPNA2,LZTS1,MAPK14,MCL1,MDM2,…	FALSE	Disease Ontology	epithelial ovarian cancer	240	7.04783e-05	0.157449	0.000656036	1.34067	135.753	182	0.0290567	0.0389555	588	0.154267	1	0.58611	1.10566	75.9729	84	282	0.0176805	0.297872	unnamed,unnamed,unnamed,unnamed,unnamed,unnamed,unnamed,unnamed,unnamed,unnamed,unnamed,unnamed,unnamed,unnamed,unnamed,unnamed,unnamed,unnamed,unnamed,unnamed,unnamed,unnamed,unnamed,unnamed,unnamed,unnamed,unnamed,unnamed,unnamed,unnamed,unnamed,unnamed,unnamed,unnamed,unnamed,unnamed,unnamed,unnamed,unnamed,unnamed,unnamed,unnamed,unnamed,unnamed,unnamed,unnamed,unnamed,unnamed,unnamed,unnamed…	ABCB1,ABCB11,ABCB4,ACTN4,AKT1,ALCAM,ALDH1A1,BCL2,BMP2,BMPR1B,BRCA1,CASP3,CBR3,CCND1,CD44,CDH1,CFLAR,CLDN5,CTGF,CTNNB1,DKFZp564L0678,DPYD,DUSP1,EBAG9,EDN1,EGF,EGFR,EIF4EBP1,EPCAM,ERBB2,ESR1,FHL2,GAB2,HAS2,HSD3B2,HSPB1,IL10,INHBA,ITGB1,KPNA2,LAPTM4B,MAPK14,MCL1,MDM2,MYC,NFE2L2,NFKBIA,NOTCH1,NR1I2,PAX8,PIK3CA,PLA2G16,PPARD,PPARG,PPARGC1A,PRDM2,PRKCZ,PRKDC,PTGER4,PTK2,RCAN1,RUNX3,SDC1,SERPINB5,SERPIN…	FALSE
in situ carcinoma	Disease Ontology	DOID:8719	322	9.73912e-09	2.17572e-05	6.7569e-08	1.50752	139.965	211	0.0183417	0.0276504	178	6.84922e-05	0.153011	0.000859615	1.45558	51.5258	75	158	0.0130412	0.474683	unnamed,unnamed,unnamed,unnamed,unnamed,unnamed,unnamed,unnamed,unnamed,unnamed,unnamed,unnamed,unnamed,unnamed,unnamed,unnamed,unnamed,unnamed,unnamed,unnamed,unnamed,unnamed,unnamed,unnamed,unnamed,unnamed,unnamed,unnamed,unnamed,unnamed,unnamed,unnamed,unnamed,unnamed,unnamed,unnamed,unnamed,unnamed,unnamed,unnamed,unnamed,unnamed,unnamed,unnamed,unnamed,unnamed,unnamed,unnamed,unnamed,unnamed…	ABCB1,ABCG2,ADIPOQ,AGT,AK309452,AR,ATF1,BACE1,BC070039,BCL2L11,BRCA1,BRCA2,CADM1,CALB2,CAMK1D,CCND1,CCNT1,CD47,CDH1,CDK9,CDKN1A,CDX2,CEBPB,CISH,CLDN7,CROT,CSK,DIRAS3,EGFR,EGLN1,ERBB2,ESR1,ESR2,EZH2,FHIT,FOXC1,GABPA,GHR,HMOX1,HNF4A,IFNG,IGF1,IGF2,INHBA,ITGB1,JAK2,MET,MLH1,MME,NME1-NME2,PARN,PIK3CA,PNMT,PPIB,PPP2R2B,PPP2R4,PRDX2,PRKCA,PTEN,RUNX3,SLC11A1,SOCS1,SOCS2,SOCS3,SP1,STAT1,STAT5A,SULT1E1,TE…	FALSE	Disease Ontology	in situ carcinoma	334	0.00132608	1	0.00886966	1.34201	85.6923	115	0.0183417	0.0246147	564	0.142914	1	0.56608	1.15114	42.5664	49	158	0.0103136	0.310127	unnamed,unnamed,unnamed,unnamed,unnamed,unnamed,unnamed,unnamed,unnamed,unnamed,unnamed,unnamed,unnamed,unnamed,unnamed,unnamed,unnamed,unnamed,unnamed,unnamed,unnamed,unnamed,unnamed,unnamed,unnamed,unnamed,unnamed,unnamed,unnamed,unnamed,unnamed,unnamed,unnamed,unnamed,unnamed,unnamed,unnamed,unnamed,unnamed,unnamed,unnamed,unnamed,unnamed,unnamed,unnamed,unnamed,unnamed,unnamed,unnamed,unnamed…	ABCB1,ABCG2,AR,ATF1,BC070039,BCL2L11,BRCA1,CADM1,CAMK1D,CCND1,CDH1,CEBPB,CYP2D6,DIRAS3,EGFR,EPCAM,ERBB2,ESR1,FKBP4,FOXL2,GHR,HMOX1,HSPA2,ICAM1,IGF1,INHBA,ITGB1,JAK2,MAP3K8,MAPT,MET,NTHL1,PARN,PIK3CA,PPIA,PPIB,PPP2R4,RGR,RUNX3,S100A9,SIRPA,SLC11A1,SOCS1,STAT5A,TGFBR2,TJP1,TJP2,TP63,VEGFA	FALSE
laryngeal squamous cell carcinoma	Disease Ontology	DOID:2876	349	3.41264e-08	7.62384e-05	2.18448e-07	1.86354	49.3684	92	0.00646945	0.0120561	697	0.16249	1	0.520808	1.17939	25.4368	30	78	0.00521648	0.384615	unnamed,unnamed,unnamed,unnamed,unnamed,unnamed,unnamed,unnamed,unnamed,unnamed,unnamed,unnamed,unnamed,unnamed,unnamed,unnamed,unnamed,unnamed,unnamed,unnamed,unnamed,unnamed,unnamed,unnamed,unnamed,unnamed,unnamed,unnamed,unnamed,unnamed,unnamed,unnamed,unnamed,unnamed,unnamed,unnamed,unnamed,unnamed,unnamed,unnamed,unnamed,unnamed,unnamed,unnamed,unnamed,unnamed,unnamed,unnamed,unnamed,unnamed…	AKT2,BCL2,BMF,CCND1,CD44,CDH1,CDKN1A,CTCF,EIF4E,ERBB2,FGF2,FHIT,HIF1A,IGF2,MLH1,MTHFR,MYC,NAT2,NDRG1,NME1-NME2,PARK7,PRKCA,PTEN,SKP2,STAT3,STMN1,SYTL2,TP63,TYMP,VEGFA	FALSE	Disease Ontology	laryngeal squamous cell carcinoma	301	0.000582584	1	0.00432389	1.65424	30.2253	50	0.00646945	0.010702	990	0.345861	1	0.780459	1.09452	21.0138	23	78	0.00484109	0.294872	unnamed,unnamed,unnamed,unnamed,unnamed,unnamed,unnamed,unnamed,unnamed,unnamed,unnamed,unnamed,unnamed,unnamed,unnamed,unnamed,unnamed,unnamed,unnamed,unnamed,unnamed,unnamed,unnamed,unnamed,unnamed,unnamed,unnamed,unnamed,unnamed,unnamed,unnamed,unnamed,unnamed,unnamed,unnamed,unnamed,unnamed,unnamed,unnamed,unnamed,unnamed,unnamed,unnamed,unnamed,unnamed,unnamed,unnamed,unnamed,unnamed,unnamed	AKT2,ANGPT2,BCL2,BMF,CCND1,CD44,CDH1,CFLAR,CSNK2A1,CTGF,ELAVL1,ERBB2,IGF2R,ILK,MYC,NAT2,NDRG1,SERPINB5,SKP2,STAT3,SYTL2,TP63,VEGFA	FALSE
uremia	Disease Ontology	DOID:4676	490	5.75933e-06	0.0128663	2.62578e-05	2.51015	12.3498	31	0.00161838	0.00406238	523	0.0893799	1	0.381787	1.4237	9.13116	13	28	0.00226048	0.464286	unnamed,unnamed,unnamed,unnamed,unnamed,unnamed,unnamed,unnamed,unnamed,unnamed,unnamed,unnamed,unnamed,unnamed,unnamed,unnamed,unnamed,unnamed,unnamed,unnamed,unnamed,unnamed,unnamed,unnamed,unnamed,unnamed,unnamed,unnamed,unnamed,unnamed,unnamed	A4GALT,AOC3,C4BPA,CD46,CFB,CFH,CFHR1,CLU,IL10,IL4R,NAMPT,PROC,PROS1	FALSE	Disease Ontology	uremia	278	0.00032958	0.736282	0.00264849	2.51287	7.56106	19	0.00161838	0.00406678	496	0.106301	1	0.478782	1.45823	7.54341	11	28	0.0023153	0.392857	unnamed,unnamed,unnamed,unnamed,unnamed,unnamed,unnamed,unnamed,unnamed,unnamed,unnamed,unnamed,unnamed,unnamed,unnamed,unnamed,unnamed,unnamed,unnamed	A4GALT,CD46,CFHR5,CHGA,CLU,DAO,IL10,IL2RA,NAMPT,PROC,PROS1	FALSE
laryngeal neoplasm	Disease Ontology	DOID:2598	418	8.63391e-07	0.00192881	4.61439e-06	1.72035	54.0589	93	0.00708412	0.0121871	775	0.232426	1	0.669987	1.13166	27.3935	31	84	0.00539037	0.369048	unnamed,unnamed,unnamed,unnamed,unnamed,unnamed,unnamed,unnamed,unnamed,unnamed,unnamed,unnamed,unnamed,unnamed,unnamed,unnamed,unnamed,unnamed,unnamed,unnamed,unnamed,unnamed,unnamed,unnamed,unnamed,unnamed,unnamed,unnamed,unnamed,unnamed,unnamed,unnamed,unnamed,unnamed,unnamed,unnamed,unnamed,unnamed,unnamed,unnamed,unnamed,unnamed,unnamed,unnamed,unnamed,unnamed,unnamed,unnamed,unnamed,unnamed…	AKT2,BCL2,BMF,CCND1,CD44,CDH1,CDK4,CDKN1A,CTCF,EIF4E,ERBB2,FGF2,FHIT,HIF1A,IGF2,MLH1,MTHFR,MYC,NAT2,NDRG1,NME1-NME2,PARK7,PRKCA,PTEN,SKP2,STAT3,STMN1,SYTL2,TP63,TYMP,VEGFA	FALSE	Disease Ontology	laryngeal neoplasm	388	0.00355353	1	0.0204603	1.51071	33.097	50	0.00708412	0.010702	1253	0.505259	1	0.900836	1.01634	22.6302	23	84	0.00484109	0.273809	unnamed,unnamed,unnamed,unnamed,unnamed,unnamed,unnamed,unnamed,unnamed,unnamed,unnamed,unnamed,unnamed,unnamed,unnamed,unnamed,unnamed,unnamed,unnamed,unnamed,unnamed,unnamed,unnamed,unnamed,unnamed,unnamed,unnamed,unnamed,unnamed,unnamed,unnamed,unnamed,unnamed,unnamed,unnamed,unnamed,unnamed,unnamed,unnamed,unnamed,unnamed,unnamed,unnamed,unnamed,unnamed,unnamed,unnamed,unnamed,unnamed,unnamed	AKT2,ANGPT2,BCL2,BMF,CCND1,CD44,CDH1,CFLAR,CSNK2A1,CTGF,ELAVL1,ERBB2,IGF2R,ILK,MYC,NAT2,NDRG1,SERPINB5,SKP2,STAT3,SYTL2,TP63,VEGFA	FALSE
laryngeal disease	Disease Ontology	DOID:786	440	1.88926e-06	0.00422061	9.5923e-06	1.67669	56.6593	95	0.00742488	0.0124492	911	0.311686	1	0.764333	1.08809	30.3285	33	93	0.00573813	0.354839	unnamed,unnamed,unnamed,unnamed,unnamed,unnamed,unnamed,unnamed,unnamed,unnamed,unnamed,unnamed,unnamed,unnamed,unnamed,unnamed,unnamed,unnamed,unnamed,unnamed,unnamed,unnamed,unnamed,unnamed,unnamed,unnamed,unnamed,unnamed,unnamed,unnamed,unnamed,unnamed,unnamed,unnamed,unnamed,unnamed,unnamed,unnamed,unnamed,unnamed,unnamed,unnamed,unnamed,unnamed,unnamed,unnamed,unnamed,unnamed,unnamed,unnamed…	AKT2,BCL2,BMF,CCND1,CD44,CDH1,CDK4,CDKN1A,CTCF,EIF4E,ERBB2,FGF2,FHIT,HIF1A,IGF2,MLH1,MTHFR,MUC4,MUC6,MYC,NAT2,NDRG1,NME1-NME2,PARK7,PRKCA,PTEN,SKP2,STAT3,STMN1,SYTL2,TP63,TYMP,VEGFA	FALSE	Disease Ontology	laryngeal disease	421	0.00540726	1	0.0286931	1.4702	34.689	51	0.00742488	0.0109161	1451	0.636246	1	0.979582	0.957897	25.0549	24	93	0.00505157	0.258064	unnamed,unnamed,unnamed,unnamed,unnamed,unnamed,unnamed,unnamed,unnamed,unnamed,unnamed,unnamed,unnamed,unnamed,unnamed,unnamed,unnamed,unnamed,unnamed,unnamed,unnamed,unnamed,unnamed,unnamed,unnamed,unnamed,unnamed,unnamed,unnamed,unnamed,unnamed,unnamed,unnamed,unnamed,unnamed,unnamed,unnamed,unnamed,unnamed,unnamed,unnamed,unnamed,unnamed,unnamed,unnamed,unnamed,unnamed,unnamed,unnamed,unnamed…	AKT2,ANGPT2,BCL2,BMF,CCND1,CD44,CDH1,CFLAR,CSNK2A1,CTGF,ELAVL1,ERBB2,IGF2R,ILK,MUC3A,MYC,NAT2,NDRG1,SERPINB5,SKP2,STAT3,SYTL2,TP63,VEGFA	FALSE
Niemann-Pick disease	Disease Ontology	DOID:14504	486	5.07322e-06	0.0113336	2.33201e-05	2.94111	8.16019	24	0.00106935	0.00314507	1179	0.421016	1	0.797753	1.22657	3.26113	4	10	0.000695531	0.4	unnamed,unnamed,unnamed,unnamed,unnamed,unnamed,unnamed,unnamed,unnamed,unnamed,unnamed,unnamed,unnamed,unnamed,unnamed,unnamed,unnamed,unnamed,unnamed,unnamed,unnamed,unnamed,unnamed,unnamed	ABCA1,NPC1,SCARB1,SREBF2	FALSE	NA	NA	NA	NA	NA	NA	NA	NA	NA	NA	NA	NA	NA	NA	NA	NA	NA	NA	NA	NA	NA	NA	NA	FALSE
non-langerhans-cell histiocytosis	Disease Ontology	NA	NA	NA	NA	NA	NA	NA	NA	NA	NA	NA	NA	NA	NA	NA	NA	NA	NA	NA	NA	NA	NA	NA	NA	NA	NA	NA	NA	NA	NA	NA	NA	NA	NA	NA	NA	NA	NA	NA	NA	NA	NA	NA	NA	NA	NA	NA
hemolytic-uremic syndrome	Disease Ontology	NA	NA	NA	NA	NA	NA	NA	NA	NA	NA	NA	NA	NA	NA	NA	NA	NA	NA	NA	NA	NA	NA	NA	NA	NA	NA	NA	NA	NA	NA	NA	NA	NA	NA	NA	NA	NA	NA	NA	NA	NA	NA	NA	NA	NA	NA	NA
brain edema	Disease Ontology	NA	NA	NA	NA	NA	NA	NA	NA	NA	NA	NA	NA	NA	NA	NA	NA	NA	NA	NA	NA	NA	NA	NA	NA	NA	NA	NA	NA	NA	NA	NA	NA	NA	NA	NA	NA	NA	NA	NA	NA	NA	NA	NA	NA	NA	NA	NA
KLF	HGNC Gene Families	KLF	1	2.72495e-17	1.33795e-14	1.33795e-14	3.06384	25.7847	79	0.00337894	0.0103525	1	1.58963e-06	0.000780506	0.000780506	2.86199	4.89169	14	15	0.00243436	0.933333	unnamed,unnamed,unnamed,unnamed,unnamed,unnamed,unnamed,unnamed,unnamed,unnamed,unnamed,unnamed,unnamed,unnamed,unnamed,unnamed,unnamed,unnamed,unnamed,unnamed,unnamed,unnamed,unnamed,unnamed,unnamed,unnamed,unnamed,unnamed,unnamed,unnamed,unnamed,unnamed,unnamed,unnamed,unnamed,unnamed,unnamed,unnamed,unnamed,unnamed,unnamed,unnamed,unnamed,unnamed,unnamed,unnamed,unnamed,unnamed,unnamed,unnamed…	KLF1,KLF10,KLF11,KLF12,KLF13,KLF14,KLF15,KLF2,KLF3,KLF4,KLF5,KLF6,KLF7,KLF9	TRUE	HGNC Gene Families	KLF	12	0.000213858	0.105004	0.00875036	2.02706	15.7864	32	0.00337894	0.00684931	2	0.00149138	0.732267	0.366134	2.47457	4.04111	10	15	0.00210482	0.666667	unnamed,unnamed,unnamed,unnamed,unnamed,unnamed,unnamed,unnamed,unnamed,unnamed,unnamed,unnamed,unnamed,unnamed,unnamed,unnamed,unnamed,unnamed,unnamed,unnamed,unnamed,unnamed,unnamed,unnamed,unnamed,unnamed,unnamed,unnamed,unnamed,unnamed,unnamed,unnamed	KLF11,KLF12,KLF13,KLF14,KLF15,KLF3,KLF4,KLF6,KLF7,KLF9	FALSE
ALDH	HGNC Gene Families	ALDH	3	3.38768e-15	1.66335e-12	5.5445e-13	3.49178	16.324	57	0.00213917	0.00746953	3	0.000125391	0.0615671	0.0205224	2.29982	6.52226	15	20	0.00260824	0.75	unnamed,unnamed,unnamed,unnamed,unnamed,unnamed,unnamed,unnamed,unnamed,unnamed,unnamed,unnamed,unnamed,unnamed,unnamed,unnamed,unnamed,unnamed,unnamed,unnamed,unnamed,unnamed,unnamed,unnamed,unnamed,unnamed,unnamed,unnamed,unnamed,unnamed,unnamed,unnamed,unnamed,unnamed,unnamed,unnamed,unnamed,unnamed,unnamed,unnamed,unnamed,unnamed,unnamed,unnamed,unnamed,unnamed,unnamed,unnamed,unnamed,unnamed…	ALDH18A1,ALDH1A1,ALDH1A2,ALDH1B1,ALDH1L1,ALDH1L2,ALDH2,ALDH3A2,ALDH3B1,ALDH4A1,ALDH5A1,ALDH6A1,ALDH7A1,ALDH8A1,ALDH9A1	TRUE	HGNC Gene Families	ALDH	13	0.000288291	0.141551	0.0108885	2.30133	9.99422	23	0.00213917	0.00492294	20	0.023369	1	0.57371	1.85593	5.38815	10	20	0.00210482	0.5	unnamed,unnamed,unnamed,unnamed,unnamed,unnamed,unnamed,unnamed,unnamed,unnamed,unnamed,unnamed,unnamed,unnamed,unnamed,unnamed,unnamed,unnamed,unnamed,unnamed,unnamed,unnamed,unnamed	ALDH18A1,ALDH1A1,ALDH1A2,ALDH1A3,ALDH1B1,ALDH2,ALDH3A1,ALDH4A1,ALDH7A1,ALDH8A1	FALSE
CYP	HGNC Gene Families	CYP	52	0.00483237	1	0.0456288	1.55589	26.3514	41	0.00345321	0.00537282	117	0.321587	1	1	1.11506	17.9362	20	55	0.00347766	0.363636	unnamed,unnamed,unnamed,unnamed,unnamed,unnamed,unnamed,unnamed,unnamed,unnamed,unnamed,unnamed,unnamed,unnamed,unnamed,unnamed,unnamed,unnamed,unnamed,unnamed,unnamed,unnamed,unnamed,unnamed,unnamed,unnamed,unnamed,unnamed,unnamed,unnamed,unnamed,unnamed,unnamed,unnamed,unnamed,unnamed,unnamed,unnamed,unnamed,unnamed,unnamed	CYP17A1,CYP1A1,CYP1A2,CYP24A1,CYP26A1,CYP26B1,CYP27A1,CYP27C1,CYP2R1,CYP2U1,CYP2W1,CYP39A1,CYP46A1,CYP4F22,CYP4F8,CYP4V2,CYP51A1,CYP7A1,CYP7B1,CYP8B1	FALSE	HGNC Gene Families	CYP	14	0.000631981	0.310303	0.0221645	1.92148	16.1334	31	0.00345321	0.00663527	59	0.132072	1	1	1.28228	14.8174	19	55	0.00399916	0.345454	unnamed,unnamed,unnamed,unnamed,unnamed,unnamed,unnamed,unnamed,unnamed,unnamed,unnamed,unnamed,unnamed,unnamed,unnamed,unnamed,unnamed,unnamed,unnamed,unnamed,unnamed,unnamed,unnamed,unnamed,unnamed,unnamed,unnamed,unnamed,unnamed,unnamed,unnamed	CYP17A1,CYP1B1,CYP24A1,CYP26A1,CYP26B1,CYP26C1,CYP27C1,CYP2C19,CYP2D6,CYP2J2,CYP2U1,CYP2W1,CYP39A1,CYP3A43,CYP4A22,CYP4V2,CYP7A1,CYP7B1,PTGIS	FALSE
Genes involved in Metabolism of lipids and lipoproteins	MSigDB Pathway	REACTOME_METABOLISM_OF_LIPIDS_AND_LIPOPROTEINS	1	1.85464e-57	1.63209e-54	1.63209e-54	2.5126	154.024	387	0.0201839	0.0507142	1	3.935e-13	3.4628e-10	3.4628e-10	1.70653	75.0059	128	230	0.022257	0.556522	unnamed,unnamed,unnamed,unnamed,unnamed,unnamed,unnamed,unnamed,unnamed,unnamed,unnamed,unnamed,unnamed,unnamed,unnamed,unnamed,unnamed,unnamed,unnamed,unnamed,unnamed,unnamed,unnamed,unnamed,unnamed,unnamed,unnamed,unnamed,unnamed,unnamed,unnamed,unnamed,unnamed,unnamed,unnamed,unnamed,unnamed,unnamed,unnamed,unnamed,unnamed,unnamed,unnamed,unnamed,unnamed,unnamed,unnamed,unnamed,unnamed,unnamed…	A2M,ABCA1,ABCB11,ABCB4,ABCC3,ABCG5,ABCG8,ACAA1,ACACA,ACACB,ACAT1,ACER3,ACOX1,ACOX2,ACSL1,ADFP,AGPAT1,AGPAT2,AGPS,AGT,AKR1D1,ALB,AMACR,AMN,ANGPTL4,APOA1,APOA2,APOA4,APOA5,APOB,APOC2,APOC3,APOE,BAAT,BDH1,BMP1,CD36,CETP,CH25H,CHD9,CPT1A,CRAT,CREBBP,CROT,CYP17A1,CYP27A1,CYP39A1,CYP46A1,CYP51A1,CYP7A1,CYP7B1,CYP8B1,DECR1,DEGS2,DHCR24,DHCR7,EHHADH,FADS1,FAR2,FASN,FDFT1,GGPS1,GK,GPAM,GPD1,HACL1,HADH,HAD…	TRUE	MSigDB Pathway	Genes involved in Metabolism of lipids and lipoproteins	1	1.34815e-21	1.18637e-18	1.18637e-18	2.1103	94.2994	199	0.0201839	0.0425942	1	5.23629e-11	4.60793e-08	4.60793e-08	1.74296	61.9637	108	230	0.0227321	0.469565	unnamed,unnamed,unnamed,unnamed,unnamed,unnamed,unnamed,unnamed,unnamed,unnamed,unnamed,unnamed,unnamed,unnamed,unnamed,unnamed,unnamed,unnamed,unnamed,unnamed,unnamed,unnamed,unnamed,unnamed,unnamed,unnamed,unnamed,unnamed,unnamed,unnamed,unnamed,unnamed,unnamed,unnamed,unnamed,unnamed,unnamed,unnamed,unnamed,unnamed,unnamed,unnamed,unnamed,unnamed,unnamed,unnamed,unnamed,unnamed,unnamed,unnamed…	ABCA1,ABCB11,ABCB4,ABCC3,ABCG5,ABCG8,ABHD5,ACACB,ACADL,ACADM,ACAT1,ACER3,ACOX1,ACOX2,ACSL1,AGPAT2,AGPAT3,AGPS,AKR1D1,ALB,AMACR,AMN,APOA1,APOA4,APOA5,APOB,APOC3,BAAT,BMP1,CHD9,CPT1A,CPT2,CREBBP,CYP17A1,CYP39A1,CYP4A22,CYP7A1,CYP7B1,DHCR24,DHCR7,EHHADH,FAR2,FASN,FDFT1,GDF1,GK,GNPAT,GPAM,GPD1,GPD2,HADH,HMGCL,HMGCS1,HMGCS2,HSD11B1,HSD17B3,HSD17B4,HSD17B7,HSD3B2,LASS3,LASS6,LBR,LDLR,LDLRAP1,LIPC,LPL,M…	TRUE
PPAR signaling pathway	MSigDB Pathway	KEGG_PPAR_SIGNALING_PATHWAY	2	1.77459e-56	1.56164e-53	7.80819e-54	4.8217	32.9759	159	0.00432131	0.0208361	42	0.000144627	0.127272	0.00303028	1.66463	22.8279	38	70	0.00660755	0.542857	unnamed,unnamed,unnamed,unnamed,unnamed,unnamed,unnamed,unnamed,unnamed,unnamed,unnamed,unnamed,unnamed,unnamed,unnamed,unnamed,unnamed,unnamed,unnamed,unnamed,unnamed,unnamed,unnamed,unnamed,unnamed,unnamed,unnamed,unnamed,unnamed,unnamed,unnamed,unnamed,unnamed,unnamed,unnamed,unnamed,unnamed,unnamed,unnamed,unnamed,unnamed,unnamed,unnamed,unnamed,unnamed,unnamed,unnamed,unnamed,unnamed,unnamed…	ACAA1,ACOX1,ACOX2,ACSL1,ACSL4,ACSL5,ADIPOQ,ANGPTL4,APOA1,APOA2,APOA5,APOC3,AQP7,CD36,CPT1A,CYP27A1,CYP7A1,CYP8B1,DBI,EHHADH,FABP1,FABP5,GK,HMGCS2,NR1H3,PCK1,PCK2,PLIN,PPARA,PPARD,PPARG,RXRA,SCD,SCP2,SLC27A2,SLC27A5,SORBS1,UBC	TRUE	MSigDB Pathway	PPAR signaling pathway	8	1.11103e-10	9.7771e-08	1.22214e-08	2.72423	20.1892	55	0.00432131	0.0117723	14	8.89223e-05	0.0782516	0.0055894	1.8029	18.8585	34	70	0.00715639	0.485714	unnamed,unnamed,unnamed,unnamed,unnamed,unnamed,unnamed,unnamed,unnamed,unnamed,unnamed,unnamed,unnamed,unnamed,unnamed,unnamed,unnamed,unnamed,unnamed,unnamed,unnamed,unnamed,unnamed,unnamed,unnamed,unnamed,unnamed,unnamed,unnamed,unnamed,unnamed,unnamed,unnamed,unnamed,unnamed,unnamed,unnamed,unnamed,unnamed,unnamed,unnamed,unnamed,unnamed,unnamed,unnamed,unnamed,unnamed,unnamed,unnamed,unnamed…	ACADL,ACADM,ACOX1,ACOX2,ACSL1,ACSL3,ACSL4,ACSL5,ACSL6,APOA1,APOA5,APOC3,AQP7,CPT1A,CPT2,CYP4A22,CYP7A1,DBI,EHHADH,FABP1,GK,HMGCS2,ILK,LPL,ME1,PCK1,PPARA,PPARD,PPARG,RXRA,SCD,SLC27A2,SORBS1,UBC	TRUE
Genes involved in Lipoprotein metabolism	MSigDB Pathway	REACTOME_LIPOPROTEIN_METABOLISM	3	5.97276e-42	5.25602e-39	1.75201e-39	5.89002	16.4685	97	0.00215811	0.0127113	4	2.4081e-07	0.000211913	5.29782e-05	2.49857	8.80505	22	27	0.00382542	0.814815	unnamed,unnamed,unnamed,unnamed,unnamed,unnamed,unnamed,unnamed,unnamed,unnamed,unnamed,unnamed,unnamed,unnamed,unnamed,unnamed,unnamed,unnamed,unnamed,unnamed,unnamed,unnamed,unnamed,unnamed,unnamed,unnamed,unnamed,unnamed,unnamed,unnamed,unnamed,unnamed,unnamed,unnamed,unnamed,unnamed,unnamed,unnamed,unnamed,unnamed,unnamed,unnamed,unnamed,unnamed,unnamed,unnamed,unnamed,unnamed,unnamed,unnamed…	A2M,ABCA1,ALB,AMN,APOA1,APOA2,APOA4,APOA5,APOB,APOC2,APOC3,APOE,BMP1,CETP,LCAT,LDLR,LDLRAP1,LIPC,MTTP,SAR1B,SCARB1,SDC1	TRUE	MSigDB Pathway	Genes involved in Lipoprotein metabolism	18	8.4588e-09	7.44375e-06	4.13541e-07	3.27294	10.0827	33	0.00215811	0.00706336	15	9.33236e-05	0.0821248	0.00547499	2.33709	7.274	17	27	0.00357819	0.62963	unnamed,unnamed,unnamed,unnamed,unnamed,unnamed,unnamed,unnamed,unnamed,unnamed,unnamed,unnamed,unnamed,unnamed,unnamed,unnamed,unnamed,unnamed,unnamed,unnamed,unnamed,unnamed,unnamed,unnamed,unnamed,unnamed,unnamed,unnamed,unnamed,unnamed,unnamed,unnamed,unnamed	ABCA1,ALB,AMN,APOA1,APOA4,APOA5,APOB,APOC3,BMP1,LDLR,LDLRAP1,LIPC,LPL,MTTP,SAR1B,SCARB1,SDC1	TRUE
Genes involved in Regulation of Lipid Metabolism by Peroxisome proliferator-activated receptor alpha (PPARalpha)	MSigDB Pathway	REACTOME_REGULATION_OF_LIPID_METABOLISM_BY_PEROXISOME_PROLIFERATOR_ACTIVATED_RECEPTOR_ALPHA	4	6.08337e-38	5.35336e-35	1.33834e-35	3.43074	45.4712	156	0.00595874	0.0204429	18	6.19353e-06	0.00545031	0.000302795	1.85996	19.8929	37	61	0.00643366	0.606557	unnamed,unnamed,unnamed,unnamed,unnamed,unnamed,unnamed,unnamed,unnamed,unnamed,unnamed,unnamed,unnamed,unnamed,unnamed,unnamed,unnamed,unnamed,unnamed,unnamed,unnamed,unnamed,unnamed,unnamed,unnamed,unnamed,unnamed,unnamed,unnamed,unnamed,unnamed,unnamed,unnamed,unnamed,unnamed,unnamed,unnamed,unnamed,unnamed,unnamed,unnamed,unnamed,unnamed,unnamed,unnamed,unnamed,unnamed,unnamed,unnamed,unnamed…	ABCA1,ABCB4,ACACA,ACOX1,ACSL1,ADFP,AGT,ANGPTL4,APOA1,APOA2,APOA5,CD36,CHD9,CPT1A,CREBBP,CYP7A1,EHHADH,FADS1,FASN,MED1,MTTP,NCOA2,NCOA3,NCOR2,NR1H3,PLIN,PPARA,RXRA,SCD,SCP2,SIN3A,SLC10A2,SLC2A2,SREBF1,TBL1X,TBL1XR1,UGT1A4	TRUE	MSigDB Pathway	Genes involved in Regulation of Lipid Metabolism by Peroxisome proliferator-activated receptor alpha (PPARalpha)	15	2.77208e-09	2.43943e-06	1.62629e-07	2.29891	27.8393	64	0.00595874	0.0136986	3	1.87886e-06	0.0016534	0.000551133	2.0689	16.4338	34	61	0.00715639	0.557377	unnamed,unnamed,unnamed,unnamed,unnamed,unnamed,unnamed,unnamed,unnamed,unnamed,unnamed,unnamed,unnamed,unnamed,unnamed,unnamed,unnamed,unnamed,unnamed,unnamed,unnamed,unnamed,unnamed,unnamed,unnamed,unnamed,unnamed,unnamed,unnamed,unnamed,unnamed,unnamed,unnamed,unnamed,unnamed,unnamed,unnamed,unnamed,unnamed,unnamed,unnamed,unnamed,unnamed,unnamed,unnamed,unnamed,unnamed,unnamed,unnamed,unnamed…	ABCA1,ABCB4,ACADM,ACOX1,ACSL1,APOA1,APOA5,CHD9,CPT1A,CPT2,CREBBP,CYP4A22,CYP7A1,EHHADH,FASN,LPL,ME1,MTTP,NCOA2,NCOA3,NCOA6,NCOR1,NCOR2,PEX11A,PPARA,RXRA,SCD,SLC10A2,SLC2A2,SREBF1,SULT2A1,TBL1X,TBL1XR1,UGT1A4	TRUE
Genes involved in Metabolism of amino acids	MSigDB Pathway	REACTOME_METABOLISM_OF_AMINO_ACIDS	5	4.74098e-36	4.17206e-33	8.34412e-34	2.49282	97.8811	244	0.0128268	0.0319748	3	8.76837e-09	7.71617e-06	2.57206e-06	1.66571	52.8303	88	162	0.0153017	0.54321	unnamed,unnamed,unnamed,unnamed,unnamed,unnamed,unnamed,unnamed,unnamed,unnamed,unnamed,unnamed,unnamed,unnamed,unnamed,unnamed,unnamed,unnamed,unnamed,unnamed,unnamed,unnamed,unnamed,unnamed,unnamed,unnamed,unnamed,unnamed,unnamed,unnamed,unnamed,unnamed,unnamed,unnamed,unnamed,unnamed,unnamed,unnamed,unnamed,unnamed,unnamed,unnamed,unnamed,unnamed,unnamed,unnamed,unnamed,unnamed,unnamed,unnamed…	AADAT,AASS,ACADSB,ACAT1,ACMSD,AGMAT,ALDH18A1,ALDH4A1,ALDH6A1,ALDH7A1,ALDH9A1,AMDHD1,ARG1,ASS1,AUH,AZIN1,BBOX1,BCAT2,BCKDHA,CKMT2,CPS1,DBT,DLD,DLST,FAH,FTCD,GAMT,GCDH,GLS,GLS2,GLUD1,GLUL,GOT1,GOT2,GPT,HAAO,HAL,HGD,HIBADH,HIBCH,HPD,KMO,KYNU,NAGS,OAT,ODC1,OTC,PAH,PCBD1,PSMA1,PSMA3,PSMA5,PSMA6,PSMB1,PSMB2,PSMB3,PSMB4,PSMB6,PSMB7,PSMC5,PSMC6,PSMD1,PSMD14,PSMD3,PSMD4,PSMD6,PSMD7,PSMD9,PSMF1,QDPR,SAT1,S…	TRUE	MSigDB Pathway	Genes involved in Metabolism of amino acids	10	9.27965e-10	8.1661e-07	8.1661e-08	1.86895	59.9267	112	0.0128268	0.0239726	30	0.00104007	0.915266	0.0305089	1.42058	43.644	62	162	0.0130499	0.382716	unnamed,unnamed,unnamed,unnamed,unnamed,unnamed,unnamed,unnamed,unnamed,unnamed,unnamed,unnamed,unnamed,unnamed,unnamed,unnamed,unnamed,unnamed,unnamed,unnamed,unnamed,unnamed,unnamed,unnamed,unnamed,unnamed,unnamed,unnamed,unnamed,unnamed,unnamed,unnamed,unnamed,unnamed,unnamed,unnamed,unnamed,unnamed,unnamed,unnamed,unnamed,unnamed,unnamed,unnamed,unnamed,unnamed,unnamed,unnamed,unnamed,unnamed…	ACADSB,ACAT1,ADC,AFMID,ALDH18A1,ALDH4A1,ALDH7A1,ARG1,AUH,AZIN1,BBOX1,BCAT2,BCKDHB,CKB,CKMT2,DLD,FAH,GATM,GOT2,GPT2,HAAO,HAL,HIBADH,HIBCH,HSD17B10,IVD,KMO,KYNU,MCCC1,OAZ2,ODC1,OGDH,PAH,PCBD1,PRODH,PSMA3,PSMA6,PSMB4,PSMB7,PSMD1,PSMD6,PSMD7,QDPR,SAT1,SHMT1,SLC16A10,SLC1A4,SLC25A21,SLC36A1,SLC38A2,SLC38A3,SLC38A4,SLC3A1,SLC3A2,SLC43A1,SLC43A2,SLC6A19,SLC6A6,SLC7A2,SLC7A5,TDO2,UROC1	FALSE
Mechanism of Gene Regulation by Peroxisome Proliferators via PPARa(alpha)	MSigDB Pathway	BIOCARTA_PPARA_PATHWAY	6	2.94405e-34	2.59076e-31	4.31794e-32	2.97299	57.8542	172	0.00758147	0.0225396	20	6.80191e-06	0.00598568	0.000299284	1.87104	19.2407	36	59	0.00625978	0.61017	unnamed,unnamed,unnamed,unnamed,unnamed,unnamed,unnamed,unnamed,unnamed,unnamed,unnamed,unnamed,unnamed,unnamed,unnamed,unnamed,unnamed,unnamed,unnamed,unnamed,unnamed,unnamed,unnamed,unnamed,unnamed,unnamed,unnamed,unnamed,unnamed,unnamed,unnamed,unnamed,unnamed,unnamed,unnamed,unnamed,unnamed,unnamed,unnamed,unnamed,unnamed,unnamed,unnamed,unnamed,unnamed,unnamed,unnamed,unnamed,unnamed,unnamed…	ACOX1,APOA1,APOA2,CD36,CITED2,CREBBP,DUSP1,EHHADH,FABP1,FAT1,HSPA1A,HSPA1B,JUN,MED1,MYC,NCOR2,NFKBIA,NOS2,NR0B2,NR1H3,NRIP1,PDGFA,PIK3CA,PIK3CG,PIK3R1,PPARA,PPARGC1A,PRKAR1A,PRKAR2A,PRKCA,RELA,RXRA,SP1,SRA1,STAT5A,STAT5B	TRUE	MSigDB Pathway	Mechanism of Gene Regulation by Peroxisome Proliferators via PPARa(alpha)	25	8.20785e-08	7.2229e-05	2.88916e-06	2.00448	35.4207	71	0.00758147	0.0151969	8	2.61749e-05	0.0230339	0.00287924	1.95029	15.895	31	59	0.00652494	0.525424	unnamed,unnamed,unnamed,unnamed,unnamed,unnamed,unnamed,unnamed,unnamed,unnamed,unnamed,unnamed,unnamed,unnamed,unnamed,unnamed,unnamed,unnamed,unnamed,unnamed,unnamed,unnamed,unnamed,unnamed,unnamed,unnamed,unnamed,unnamed,unnamed,unnamed,unnamed,unnamed,unnamed,unnamed,unnamed,unnamed,unnamed,unnamed,unnamed,unnamed,unnamed,unnamed,unnamed,unnamed,unnamed,unnamed,unnamed,unnamed,unnamed,unnamed…	ACOX1,APOA1,CITED2,CREBBP,DUSP1,EHHADH,EP300,FABP1,FAT1,HSD17B4,HSPA1A,JUN,LPL,ME1,MYC,NCOR1,NCOR2,NFKBIA,NOS2,NRIP1,PDGFA,PIK3CA,PIK3CG,PIK3R1,PPARA,PPARGC1A,PRKAR1A,PRKAR2A,RXRA,SRA1,STAT5A	TRUE
Insulin signaling pathway	MSigDB Pathway	KEGG_INSULIN_SIGNALING_PATHWAY	8	2.44277e-30	2.14964e-27	2.68705e-28	2.29827	103.991	239	0.0136275	0.0313196	8	9.01559e-07	0.000793372	9.91715e-05	1.61042	45.3297	73	139	0.0126934	0.52518	unnamed,unnamed,unnamed,unnamed,unnamed,unnamed,unnamed,unnamed,unnamed,unnamed,unnamed,unnamed,unnamed,unnamed,unnamed,unnamed,unnamed,unnamed,unnamed,unnamed,unnamed,unnamed,unnamed,unnamed,unnamed,unnamed,unnamed,unnamed,unnamed,unnamed,unnamed,unnamed,unnamed,unnamed,unnamed,unnamed,unnamed,unnamed,unnamed,unnamed,unnamed,unnamed,unnamed,unnamed,unnamed,unnamed,unnamed,unnamed,unnamed,unnamed…	ACACA,ACACB,AK309452,AKT2,AKT3,BC070039,BRAF,CALM1,CALM2,CALML3,CALML5,CBLB,CBLC,CRK,CRKL,EIF4E,FASN,FBP1,FBP2,FLOT1,FLOT2,FOXO1,FRAP1,G6PC,GCK,GRB2,GSK3B,GYS2,INSR,IRS1,IRS2,IRS4,KIAA1303,KRAS,LIPE,MAP2K1,MAP2K2,MAPK10,MKNK2,PCK1,PCK2,PDE3A,PDE3B,PHKA2,PHKB,PIK3CA,PIK3CG,PIK3R1,PIK3R2,PIK3R3,PPARGC1A,PPP1CB,PPP1R3A,PPP1R3B,PPP1R3C,PRKAA1,PRKAA2,PRKAG2,PRKAR1A,PRKAR2A,PRKCI,PTPN1,PTPRF,RAF1,RAPGE…	TRUE	MSigDB Pathway	Insulin signaling pathway	11	1.01511e-09	8.93299e-07	8.1209e-08	1.83767	63.6676	117	0.0136275	0.0250428	65	0.00730365	1	0.0988802	1.3619	37.4476	51	139	0.0107346	0.366907	unnamed,unnamed,unnamed,unnamed,unnamed,unnamed,unnamed,unnamed,unnamed,unnamed,unnamed,unnamed,unnamed,unnamed,unnamed,unnamed,unnamed,unnamed,unnamed,unnamed,unnamed,unnamed,unnamed,unnamed,unnamed,unnamed,unnamed,unnamed,unnamed,unnamed,unnamed,unnamed,unnamed,unnamed,unnamed,unnamed,unnamed,unnamed,unnamed,unnamed,unnamed,unnamed,unnamed,unnamed,unnamed,unnamed,unnamed,unnamed,unnamed,unnamed…	ACACB,AKT1,AKT2,AKT3,BC070039,CALM1,CALM2,CALML3,CBLB,CRK,CRKL,EIF4EBP1,FASN,FOXO1,G6PC2,GCK,GSK3B,GYS2,INPP5K,IRS1,IRS2,MAP2K1,MAPK8,MKNK2,NRAS,PCK1,PHKA2,PHKG2,PIK3CA,PIK3CB,PIK3CG,PIK3R1,PPARGC1A,PPP1CB,PPP1R3B,PPP1R3C,PRKAA2,PRKAB2,PRKAG2,PRKAR1A,PRKAR2A,PRKCI,PRKCZ,PTPN1,RAPGEF1,RHEB,SH2B2,SHC4,SOCS1,SORBS1,SREBF1	FALSE
Adipocytokine signaling pathway	MSigDB Pathway	KEGG_ADIPOCYTOKINE_SIGNALING_PATHWAY	7	6.26411e-34	5.51241e-31	7.87488e-32	3.06039	53.2612	163	0.00697959	0.0213602	60	0.000410808	0.361511	0.00602518	1.6234	22.1757	36	68	0.00625978	0.529412	unnamed,unnamed,unnamed,unnamed,unnamed,unnamed,unnamed,unnamed,unnamed,unnamed,unnamed,unnamed,unnamed,unnamed,unnamed,unnamed,unnamed,unnamed,unnamed,unnamed,unnamed,unnamed,unnamed,unnamed,unnamed,unnamed,unnamed,unnamed,unnamed,unnamed,unnamed,unnamed,unnamed,unnamed,unnamed,unnamed,unnamed,unnamed,unnamed,unnamed,unnamed,unnamed,unnamed,unnamed,unnamed,unnamed,unnamed,unnamed,unnamed,unnamed…	ACACB,ACSL1,ACSL4,ACSL5,ADIPOQ,ADIPOR2,AKT2,AKT3,CAMKK2,CD36,CPT1A,FRAP1,G6PC,IRS1,IRS2,IRS4,JAK2,MAPK10,NFKB1,NFKBIA,NFKBIB,NPY,PCK1,PCK2,PPARA,PPARGC1A,PRKAA1,PRKAA2,PRKAG2,PRKCQ,RELA,RXRA,SOCS3,STAT3,TNFRSF1A,TNFRSF1B	TRUE	MSigDB Pathway	Adipocytokine signaling pathway	33	6.8928e-07	0.000606566	1.83808e-05	1.96267	32.6086	64	0.00697959	0.0136986	66	0.00756701	1	0.100893	1.52841	18.3197	28	68	0.0058935	0.411765	unnamed,unnamed,unnamed,unnamed,unnamed,unnamed,unnamed,unnamed,unnamed,unnamed,unnamed,unnamed,unnamed,unnamed,unnamed,unnamed,unnamed,unnamed,unnamed,unnamed,unnamed,unnamed,unnamed,unnamed,unnamed,unnamed,unnamed,unnamed,unnamed,unnamed,unnamed,unnamed,unnamed,unnamed,unnamed,unnamed,unnamed,unnamed,unnamed,unnamed,unnamed,unnamed,unnamed,unnamed,unnamed,unnamed,unnamed,unnamed,unnamed,unnamed…	ACACB,ACSL1,ACSL3,ACSL4,ACSL5,ACSL6,AKT1,AKT2,AKT3,CAMKK2,CPT1A,G6PC2,IRS1,IRS2,JAK2,MAPK8,NFKBIA,PCK1,PPARA,PPARGC1A,PRKAA2,PRKAB2,PRKAG2,RXRA,STAT3,TNFRSF1A,TNFRSF1B,TRAF2	FALSE
Map Kinase Inactivation of SMRT Corepressor	MSigDB Pathway	BIOCARTA_EGFR_SMRTE_PATHWAY	16	2.2792e-21	2.0057e-18	1.25356e-19	4.39801	14.3247	63	0.00187717	0.0082558	15	4.40804e-06	0.00387908	0.000258605	3.06642	3.58724	11	11	0.00191271	1	unnamed,unnamed,unnamed,unnamed,unnamed,unnamed,unnamed,unnamed,unnamed,unnamed,unnamed,unnamed,unnamed,unnamed,unnamed,unnamed,unnamed,unnamed,unnamed,unnamed,unnamed,unnamed,unnamed,unnamed,unnamed,unnamed,unnamed,unnamed,unnamed,unnamed,unnamed,unnamed,unnamed,unnamed,unnamed,unnamed,unnamed,unnamed,unnamed,unnamed,unnamed,unnamed,unnamed,unnamed,unnamed,unnamed,unnamed,unnamed,unnamed,unnamed…	EGF,EGFR,MAP2K1,MAP3K1,MAPK14,NCOR2,RARA,RXRA,THRA,THRB,ZBTB16	TRUE	MSigDB Pathway	Map Kinase Inactivation of SMRT Corepressor	12	1.13585e-09	9.9955e-07	8.32958e-08	3.64875	8.77013	32	0.00187717	0.00684931	7	1.66224e-05	0.0146277	0.00208967	3.37441	2.96348	10	11	0.00210482	0.909091	unnamed,unnamed,unnamed,unnamed,unnamed,unnamed,unnamed,unnamed,unnamed,unnamed,unnamed,unnamed,unnamed,unnamed,unnamed,unnamed,unnamed,unnamed,unnamed,unnamed,unnamed,unnamed,unnamed,unnamed,unnamed,unnamed,unnamed,unnamed,unnamed,unnamed,unnamed,unnamed	EGF,EGFR,MAP2K1,MAP3K1,MAPK14,NCOR2,RARA,RXRA,THRB,ZBTB16	TRUE
Complement and coagulation cascades	MSigDB Pathway	KEGG_COMPLEMENT_AND_COAGULATION_CASCADES	9	3.95083e-30	3.47673e-27	3.86303e-28	3.46289	34.9419	121	0.00457895	0.0158564	7	6.8113e-07	0.000599394	8.56277e-05	1.88366	22.8279	43	70	0.00747696	0.614286	unnamed,unnamed,unnamed,unnamed,unnamed,unnamed,unnamed,unnamed,unnamed,unnamed,unnamed,unnamed,unnamed,unnamed,unnamed,unnamed,unnamed,unnamed,unnamed,unnamed,unnamed,unnamed,unnamed,unnamed,unnamed,unnamed,unnamed,unnamed,unnamed,unnamed,unnamed,unnamed,unnamed,unnamed,unnamed,unnamed,unnamed,unnamed,unnamed,unnamed,unnamed,unnamed,unnamed,unnamed,unnamed,unnamed,unnamed,unnamed,unnamed,unnamed…	A2M,BDKRB1,C1R,C1S,C2,C4B,C4BPA,C4BPB,C5,C6,C7,C8A,C8B,C8G,C9,CD46,CFB,CFH,CPB2,F10,F11,F12,F13A1,F13B,F2,F5,F7,F9,FGA,FGB,FGG,KLKB1,MASP1,MASP2,PROC,PROS1,SERPINA1,SERPINA5,SERPINC1,SERPIND1,SERPINE1,SERPINF2,SERPING1	TRUE	MSigDB Pathway	Complement and coagulation cascades	213	0.00704193	1	0.0290934	1.58932	21.3928	34	0.00457895	0.0072774	112	0.022249	1	0.174813	1.43171	18.8585	27	70	0.00568301	0.385714	unnamed,unnamed,unnamed,unnamed,unnamed,unnamed,unnamed,unnamed,unnamed,unnamed,unnamed,unnamed,unnamed,unnamed,unnamed,unnamed,unnamed,unnamed,unnamed,unnamed,unnamed,unnamed,unnamed,unnamed,unnamed,unnamed,unnamed,unnamed,unnamed,unnamed,unnamed,unnamed,unnamed,unnamed	BDKRB2,C1R,C1S,C4B,C4B,C6,C8A,C8B,C8G,C9,CD46,F13A1,F5,F7,F9,FGA,FGB,KNG1,MBL2,PLG,PROC,PROS1,SERPINA1,SERPINE1,SERPINF2,SERPING1,VWF	FALSE
Fatty acid metabolism	MSigDB Pathway	KEGG_FATTY_ACID_METABOLISM	42	3.88785e-14	3.42131e-11	8.14598e-13	2.94595	22.7431	67	0.00298036	0.00877998	191	0.019569	1	0.090161	1.49756	14.0229	21	43	0.00365154	0.488372	unnamed,unnamed,unnamed,unnamed,unnamed,unnamed,unnamed,unnamed,unnamed,unnamed,unnamed,unnamed,unnamed,unnamed,unnamed,unnamed,unnamed,unnamed,unnamed,unnamed,unnamed,unnamed,unnamed,unnamed,unnamed,unnamed,unnamed,unnamed,unnamed,unnamed,unnamed,unnamed,unnamed,unnamed,unnamed,unnamed,unnamed,unnamed,unnamed,unnamed,unnamed,unnamed,unnamed,unnamed,unnamed,unnamed,unnamed,unnamed,unnamed,unnamed…	ACAA1,ACAA2,ACADSB,ACAT1,ACOX1,ACSL1,ACSL4,ACSL5,ADH5,ALDH1B1,ALDH2,ALDH3A2,ALDH7A1,ALDH9A1,CPT1A,EHHADH,GCDH,HADH,HADHA,HADHB,PECI	FALSE	MSigDB Pathway	Fatty acid metabolism	4	2.85314e-11	2.51076e-08	6.2769e-09	3.23178	13.9242	45	0.00298036	0.00963185	24	0.000618736	0.544488	0.022687	1.89909	11.5845	22	43	0.0046306	0.511628	unnamed,unnamed,unnamed,unnamed,unnamed,unnamed,unnamed,unnamed,unnamed,unnamed,unnamed,unnamed,unnamed,unnamed,unnamed,unnamed,unnamed,unnamed,unnamed,unnamed,unnamed,unnamed,unnamed,unnamed,unnamed,unnamed,unnamed,unnamed,unnamed,unnamed,unnamed,unnamed,unnamed,unnamed,unnamed,unnamed,unnamed,unnamed,unnamed,unnamed,unnamed,unnamed,unnamed,unnamed,unnamed	ACAA2,ACADL,ACADM,ACADSB,ACAT1,ACOX1,ACSL1,ACSL3,ACSL4,ACSL5,ACSL6,ADH1B,ADH4,ADH6,ALDH1B1,ALDH2,ALDH7A1,CPT1A,CPT2,CYP4A22,EHHADH,HADH	TRUE
Genes involved in Integrin alphaIIbbeta3 signaling	MSigDB Pathway	REACTOME_INTEGRIN_ALPHAIIBBETA3_SIGNALING	39	1.64155e-14	1.44456e-11	3.704e-13	3.44977	15.9431	55	0.00208925	0.00720744	180	0.015332	1	0.0749563	1.7332	7.50059	13	23	0.00226048	0.565217	unnamed,unnamed,unnamed,unnamed,unnamed,unnamed,unnamed,unnamed,unnamed,unnamed,unnamed,unnamed,unnamed,unnamed,unnamed,unnamed,unnamed,unnamed,unnamed,unnamed,unnamed,unnamed,unnamed,unnamed,unnamed,unnamed,unnamed,unnamed,unnamed,unnamed,unnamed,unnamed,unnamed,unnamed,unnamed,unnamed,unnamed,unnamed,unnamed,unnamed,unnamed,unnamed,unnamed,unnamed,unnamed,unnamed,unnamed,unnamed,unnamed,unnamed…	BCAR1,CRK,CSK,FGA,FGB,FGG,FN1,GRB2,PTK2,PTPN1,RAP1B,RAPGEF4,RASGRP3	FALSE	MSigDB Pathway	Genes involved in Integrin alphaIIbbeta3 signaling	7	8.17295e-11	7.1922e-08	1.02746e-08	3.68816	9.76098	36	0.00208925	0.00770548	40	0.00258859	1	0.0569489	2.098	6.19637	13	23	0.00273627	0.565217	unnamed,unnamed,unnamed,unnamed,unnamed,unnamed,unnamed,unnamed,unnamed,unnamed,unnamed,unnamed,unnamed,unnamed,unnamed,unnamed,unnamed,unnamed,unnamed,unnamed,unnamed,unnamed,unnamed,unnamed,unnamed,unnamed,unnamed,unnamed,unnamed,unnamed,unnamed,unnamed,unnamed,unnamed,unnamed,unnamed	APBB1IP,CRK,FGA,FGB,FN1,PTK2,PTPN1,RAP1A,RAPGEF4,RASGRP3,SRC,TLN1,VWF	FALSE
p38 MAPK Pathway	MSigDB Pathway	ST_P38_MAPK_PATHWAY	175	7.71427e-07	0.000678856	3.87918e-06	2.03526	28.4976	58	0.00373444	0.00760058	135	0.00652456	1	0.0425305	1.66463	11.4139	19	35	0.00330377	0.542857	unnamed,unnamed,unnamed,unnamed,unnamed,unnamed,unnamed,unnamed,unnamed,unnamed,unnamed,unnamed,unnamed,unnamed,unnamed,unnamed,unnamed,unnamed,unnamed,unnamed,unnamed,unnamed,unnamed,unnamed,unnamed,unnamed,unnamed,unnamed,unnamed,unnamed,unnamed,unnamed,unnamed,unnamed,unnamed,unnamed,unnamed,unnamed,unnamed,unnamed,unnamed,unnamed,unnamed,unnamed,unnamed,unnamed,unnamed,unnamed,unnamed,unnamed…	ATF1,CREB5,DUSP1,DUSP10,EEF2K,EIF4E,GADD45A,HSPB1,IL1R1,MAP2K6,MAP3K5,MAP3K7,MAPK13,MAPK14,MAPKAPK2,MAPKAPK5,MKNK2,NFKB1,SRF	TRUE	MSigDB Pathway	p38 MAPK Pathway	13	1.19535e-09	1.05191e-06	8.0916e-08	2.75114	17.4473	48	0.00373444	0.010274	22	0.000555063	0.488455	0.0222025	2.015	9.42926	19	35	0.00399916	0.542857	unnamed,unnamed,unnamed,unnamed,unnamed,unnamed,unnamed,unnamed,unnamed,unnamed,unnamed,unnamed,unnamed,unnamed,unnamed,unnamed,unnamed,unnamed,unnamed,unnamed,unnamed,unnamed,unnamed,unnamed,unnamed,unnamed,unnamed,unnamed,unnamed,unnamed,unnamed,unnamed,unnamed,unnamed,unnamed,unnamed,unnamed,unnamed,unnamed,unnamed,unnamed,unnamed,unnamed,unnamed,unnamed,unnamed,unnamed,unnamed	AKT1,ATF1,CREB3,DUSP1,DUSP10,EEF2K,GADD45A,HSPB1,IL1R1,MAP2K3,MAP3K4,MAP3K5,MAPK13,MAPK14,MAPKAPK2,MAPKAPK5,MKNK2,NR2C2,SRF	TRUE
Genes involved in Biological oxidations	MSigDB Pathway	REACTOME_BIOLOGICAL_OXIDATIONS	37	1.09737e-14	9.65689e-12	2.60997e-13	2.12299	61.2343	130	0.00802441	0.0170358	360	0.0957522	1	0.234061	1.18534	38.8074	46	119	0.00799861	0.386555	unnamed,unnamed,unnamed,unnamed,unnamed,unnamed,unnamed,unnamed,unnamed,unnamed,unnamed,unnamed,unnamed,unnamed,unnamed,unnamed,unnamed,unnamed,unnamed,unnamed,unnamed,unnamed,unnamed,unnamed,unnamed,unnamed,unnamed,unnamed,unnamed,unnamed,unnamed,unnamed,unnamed,unnamed,unnamed,unnamed,unnamed,unnamed,unnamed,unnamed,unnamed,unnamed,unnamed,unnamed,unnamed,unnamed,unnamed,unnamed,unnamed,unnamed…	ACSS1,ACSS2,AHCY,ALDH1A1,ALDH2,CYP17A1,CYP1A1,CYP1A2,CYP24A1,CYP26A1,CYP26B1,CYP27A1,CYP2R1,CYP2U1,CYP2W1,CYP39A1,CYP46A1,CYP4F8,CYP51A1,CYP7A1,CYP7B1,CYP8B1,FMO1,FMO2,GCLC,GCLM,GSTO1,GSTO2,MAOA,MAOB,MAT1A,MAT2A,MAT2B,MGST1,MGST2,MGST3,NAT2,NNMT,PTGS1,SLC35D1,SULT1B1,SULT1E1,UGDH,UGP2,UGT1A4,UGT2A1	FALSE	MSigDB Pathway	Genes involved in Biological oxidations	3	2.81272e-12	2.47519e-09	8.25064e-10	2.32062	37.4901	87	0.00802441	0.0186216	59	0.00608405	1	0.0907452	1.40364	32.0595	45	119	0.00947169	0.378151	unnamed,unnamed,unnamed,unnamed,unnamed,unnamed,unnamed,unnamed,unnamed,unnamed,unnamed,unnamed,unnamed,unnamed,unnamed,unnamed,unnamed,unnamed,unnamed,unnamed,unnamed,unnamed,unnamed,unnamed,unnamed,unnamed,unnamed,unnamed,unnamed,unnamed,unnamed,unnamed,unnamed,unnamed,unnamed,unnamed,unnamed,unnamed,unnamed,unnamed,unnamed,unnamed,unnamed,unnamed,unnamed,unnamed,unnamed,unnamed,unnamed,unnamed…	ACSM2B,ACSS1,ADH1B,ADH4,ADH6,AHCY,ALDH1A1,ALDH2,CYP17A1,CYP1B1,CYP24A1,CYP26A1,CYP26B1,CYP26C1,CYP2C19,CYP2D6,CYP2J2,CYP2U1,CYP2W1,CYP39A1,CYP3A43,CYP7A1,CYP7B1,FMO3,GCLC,GCLM,GSTA1,GSTA2,GSTA5,GSTO1,GSTO2,MAOA,MAOB,MAT1A,MAT2A,MGST3,MTR,NAT1,NAT2,NNMT,PTGIS,SULT2A1,UGDH,UGP2,UGT1A4	FALSE
Maturity onset diabetes of the young	MSigDB Pathway	KEGG_MATURITY_ONSET_DIABETES_OF_THE_YOUNG	15	4.7763e-22	4.20314e-19	2.8021e-20	3.28844	28.2809	93	0.00370605	0.0121871	78	0.00125784	1	0.014191	1.96251	8.15282	16	25	0.00278212	0.64	unnamed,unnamed,unnamed,unnamed,unnamed,unnamed,unnamed,unnamed,unnamed,unnamed,unnamed,unnamed,unnamed,unnamed,unnamed,unnamed,unnamed,unnamed,unnamed,unnamed,unnamed,unnamed,unnamed,unnamed,unnamed,unnamed,unnamed,unnamed,unnamed,unnamed,unnamed,unnamed,unnamed,unnamed,unnamed,unnamed,unnamed,unnamed,unnamed,unnamed,unnamed,unnamed,unnamed,unnamed,unnamed,unnamed,unnamed,unnamed,unnamed,unnamed…	BHLHA15,FOXA2,FOXA3,GCK,HES1,HHEX,HNF1A,HNF1B,HNF4A,HNF4G,NKX2-2,NKX6-1,NR5A2,ONECUT1,PDX1,SLC2A2	TRUE	MSigDB Pathway	Maturity onset diabetes of the young	381	0.0735486	1	0.169876	1.38611	17.3147	24	0.00370605	0.00513699	179	0.0493324	1	0.242528	1.63321	6.73519	11	25	0.0023153	0.44	unnamed,unnamed,unnamed,unnamed,unnamed,unnamed,unnamed,unnamed,unnamed,unnamed,unnamed,unnamed,unnamed,unnamed,unnamed,unnamed,unnamed,unnamed,unnamed,unnamed,unnamed,unnamed,unnamed,unnamed	FOXA2,FOXA3,GCK,HES1,HNF1A,HNF1B,HNF4G,NR5A2,ONECUT1,PAX6,SLC2A2	FALSE
Genes involved in Nuclear Receptor transcription pathway	MSigDB Pathway	REACTOME_NUCLEAR_RECEPTOR_TRANSCRIPTION_PATHWAY	26	5.89176e-16	5.18475e-13	1.99414e-14	2.10771	68.795	145	0.00901521	0.0190014	5	3.10969e-07	0.000273652	5.47305e-05	2.08517	16.3056	34	50	0.00591201	0.68	unnamed,unnamed,unnamed,unnamed,unnamed,unnamed,unnamed,unnamed,unnamed,unnamed,unnamed,unnamed,unnamed,unnamed,unnamed,unnamed,unnamed,unnamed,unnamed,unnamed,unnamed,unnamed,unnamed,unnamed,unnamed,unnamed,unnamed,unnamed,unnamed,unnamed,unnamed,unnamed,unnamed,unnamed,unnamed,unnamed,unnamed,unnamed,unnamed,unnamed,unnamed,unnamed,unnamed,unnamed,unnamed,unnamed,unnamed,unnamed,unnamed,unnamed…	AR,ESR1,ESR2,ESRRA,ESRRB,HNF4A,HNF4G,MED1,NR0B1,NR0B2,NR1D1,NR1D2,NR1H3,NR1H4,NR1I2,NR1I3,NR2F6,NR3C1,NR3C2,NR4A3,NR5A2,NR6A1,NRBF2,PPARA,PPARD,PPARG,RARA,RARB,RORA,RORC,RXRA,THRA,THRB,VDR	TRUE	MSigDB Pathway	Genes involved in Nuclear Receptor transcription pathway	83	0.000138784	0.12213	0.00147144	1.61447	42.119	68	0.00901521	0.0145548	18	0.000144408	0.127079	0.00705995	1.93016	13.4704	26	50	0.00547253	0.52	unnamed,unnamed,unnamed,unnamed,unnamed,unnamed,unnamed,unnamed,unnamed,unnamed,unnamed,unnamed,unnamed,unnamed,unnamed,unnamed,unnamed,unnamed,unnamed,unnamed,unnamed,unnamed,unnamed,unnamed,unnamed,unnamed,unnamed,unnamed,unnamed,unnamed,unnamed,unnamed,unnamed,unnamed,unnamed,unnamed,unnamed,unnamed,unnamed,unnamed,unnamed,unnamed,unnamed,unnamed,unnamed,unnamed,unnamed,unnamed,unnamed,unnamed…	AR,ESR1,ESRRB,HNF4G,NR0B1,NR1D2,NR1H4,NR1I2,NR2C2,NR2E3,NR2F6,NR3C1,NR3C2,NR4A2,NR4A3,NR5A2,NRBF2,PPARA,PPARD,PPARG,RARA,RARB,RORA,RORB,RXRA,THRB	FALSE
Genes involved in Phase II conjugation	MSigDB Pathway	REACTOME_PHASE_II_CONJUGATION	51	1.50593e-12	1.32522e-09	2.59846e-11	2.6216	27.0827	71	0.00354904	0.00930415	516	0.287517	1	0.490339	1.13571	17.6101	20	54	0.00347766	0.37037	unnamed,unnamed,unnamed,unnamed,unnamed,unnamed,unnamed,unnamed,unnamed,unnamed,unnamed,unnamed,unnamed,unnamed,unnamed,unnamed,unnamed,unnamed,unnamed,unnamed,unnamed,unnamed,unnamed,unnamed,unnamed,unnamed,unnamed,unnamed,unnamed,unnamed,unnamed,unnamed,unnamed,unnamed,unnamed,unnamed,unnamed,unnamed,unnamed,unnamed,unnamed,unnamed,unnamed,unnamed,unnamed,unnamed,unnamed,unnamed,unnamed,unnamed…	AHCY,GCLC,GCLM,GSTO1,GSTO2,MAT1A,MAT2A,MAT2B,MGST1,MGST2,MGST3,NAT2,NNMT,SLC35D1,SULT1B1,SULT1E1,UGDH,UGP2,UGT1A4,UGT2A1	FALSE	MSigDB Pathway	Genes involved in Phase II conjugation	49	1.02249e-05	0.00899789	0.000183631	2.23146	16.5811	37	0.00354904	0.00791952	214	0.0672635	1	0.276597	1.37476	14.548	20	54	0.00420964	0.37037	unnamed,unnamed,unnamed,unnamed,unnamed,unnamed,unnamed,unnamed,unnamed,unnamed,unnamed,unnamed,unnamed,unnamed,unnamed,unnamed,unnamed,unnamed,unnamed,unnamed,unnamed,unnamed,unnamed,unnamed,unnamed,unnamed,unnamed,unnamed,unnamed,unnamed,unnamed,unnamed,unnamed,unnamed,unnamed,unnamed,unnamed	ACSM2B,AHCY,GCLC,GCLM,GSTA1,GSTA2,GSTA5,GSTO1,GSTO2,MAT1A,MAT2A,MGST3,MTR,NAT1,NAT2,NNMT,SULT2A1,UGDH,UGP2,UGT1A4	FALSE
Glioma	MSigDB Pathway	KEGG_GLIOMA	68	3.26197e-11	2.87054e-08	4.22138e-10	2.04933	50.7483	104	0.00665029	0.0136286	31	7.13374e-05	0.0627769	0.00202506	1.71905	21.5235	37	66	0.00643366	0.560606	unnamed,unnamed,unnamed,unnamed,unnamed,unnamed,unnamed,unnamed,unnamed,unnamed,unnamed,unnamed,unnamed,unnamed,unnamed,unnamed,unnamed,unnamed,unnamed,unnamed,unnamed,unnamed,unnamed,unnamed,unnamed,unnamed,unnamed,unnamed,unnamed,unnamed,unnamed,unnamed,unnamed,unnamed,unnamed,unnamed,unnamed,unnamed,unnamed,unnamed,unnamed,unnamed,unnamed,unnamed,unnamed,unnamed,unnamed,unnamed,unnamed,unnamed…	AKT2,AKT3,BRAF,CALM1,CALM2,CALML3,CALML5,CAMK2D,CAMK2G,CCND1,CDK4,CDK6,CDKN1A,E2F3,EGF,EGFR,FRAP1,GRB2,IGF1,IGF1R,KRAS,MAP2K1,MAP2K2,MDM2,PDGFA,PDGFRB,PIK3CA,PIK3CG,PIK3R1,PIK3R2,PIK3R3,PLCG1,PLCG2,PRKCA,PTEN,RAF1,SHC1	TRUE	MSigDB Pathway	Glioma	92	0.000202519	0.178217	0.00193714	1.70582	31.0701	53	0.00665029	0.0113442	104	0.0185084	1	0.15661	1.46224	17.7809	26	66	0.00547253	0.393939	unnamed,unnamed,unnamed,unnamed,unnamed,unnamed,unnamed,unnamed,unnamed,unnamed,unnamed,unnamed,unnamed,unnamed,unnamed,unnamed,unnamed,unnamed,unnamed,unnamed,unnamed,unnamed,unnamed,unnamed,unnamed,unnamed,unnamed,unnamed,unnamed,unnamed,unnamed,unnamed,unnamed,unnamed,unnamed,unnamed,unnamed,unnamed,unnamed,unnamed,unnamed,unnamed,unnamed,unnamed,unnamed,unnamed,unnamed,unnamed,unnamed,unnamed…	AKT1,AKT2,AKT3,CALM1,CALM2,CALML3,CAMK2A,CAMK2B,CAMK2D,CCND1,E2F3,EGF,EGFR,IGF1,IGF1R,MAP2K1,MDM2,NRAS,PDGFA,PDGFB,PIK3CA,PIK3CB,PIK3CG,PIK3R1,PLCG2,SHC4	FALSE
B cell receptor signaling pathway	MSigDB Pathway	KEGG_B_CELL_RECEPTOR_SIGNALING_PATHWAY	89	6.29467e-10	5.53931e-07	6.22394e-09	1.93825	53.6566	104	0.0070314	0.0136286	147	0.00768127	1	0.0459831	1.431	24.4585	35	75	0.0060859	0.466667	unnamed,unnamed,unnamed,unnamed,unnamed,unnamed,unnamed,unnamed,unnamed,unnamed,unnamed,unnamed,unnamed,unnamed,unnamed,unnamed,unnamed,unnamed,unnamed,unnamed,unnamed,unnamed,unnamed,unnamed,unnamed,unnamed,unnamed,unnamed,unnamed,unnamed,unnamed,unnamed,unnamed,unnamed,unnamed,unnamed,unnamed,unnamed,unnamed,unnamed,unnamed,unnamed,unnamed,unnamed,unnamed,unnamed,unnamed,unnamed,unnamed,unnamed…	AKT2,AKT3,BCL10,BLNK,CD81,CHP,DAPP1,FOS,GRB2,GSK3B,JUN,KRAS,LYN,MAP2K1,MAP2K2,NFATC2,NFATC3,NFKB1,NFKBIA,NFKBIB,PIK3AP1,PIK3CA,PIK3CG,PIK3R1,PIK3R2,PIK3R3,PLCG2,PPP3CA,PPP3CC,PTPN6,RAF1,RASGRP3,RELA,SYK,VAV2	FALSE	MSigDB Pathway	B cell receptor signaling pathway	67	7.81327e-05	0.0687568	0.00102622	1.73512	32.8507	57	0.0070314	0.0122003	53	0.0047871	1	0.0794839	1.53423	20.2056	31	75	0.00652494	0.413333	unnamed,unnamed,unnamed,unnamed,unnamed,unnamed,unnamed,unnamed,unnamed,unnamed,unnamed,unnamed,unnamed,unnamed,unnamed,unnamed,unnamed,unnamed,unnamed,unnamed,unnamed,unnamed,unnamed,unnamed,unnamed,unnamed,unnamed,unnamed,unnamed,unnamed,unnamed,unnamed,unnamed,unnamed,unnamed,unnamed,unnamed,unnamed,unnamed,unnamed,unnamed,unnamed,unnamed,unnamed,unnamed,unnamed,unnamed,unnamed,unnamed,unnamed…	AKT1,AKT2,AKT3,BCL10,BLNK,CD81,CHP,DAPP1,FCGR2B,GSK3B,JUN,LYN,MAP2K1,NFATC1,NFATC2,NFATC3,NFATC4,NFKBIA,NRAS,PIK3AP1,PIK3CA,PIK3CB,PIK3CG,PIK3R1,PLCG2,PPP3CA,PPP3R1,RASGRP3,SYK,VAV2,VAV3	FALSE
Chronic myeloid leukemia	MSigDB Pathway	KEGG_CHRONIC_MYELOID_LEUKEMIA	174	7.65692e-07	0.000673808	3.87246e-06	1.66535	63.05	105	0.00826235	0.0137597	39	0.000110705	0.0974205	0.00249796	1.65753	24.1323	40	74	0.00695531	0.54054	unnamed,unnamed,unnamed,unnamed,unnamed,unnamed,unnamed,unnamed,unnamed,unnamed,unnamed,unnamed,unnamed,unnamed,unnamed,unnamed,unnamed,unnamed,unnamed,unnamed,unnamed,unnamed,unnamed,unnamed,unnamed,unnamed,unnamed,unnamed,unnamed,unnamed,unnamed,unnamed,unnamed,unnamed,unnamed,unnamed,unnamed,unnamed,unnamed,unnamed,unnamed,unnamed,unnamed,unnamed,unnamed,unnamed,unnamed,unnamed,unnamed,unnamed…	AKT2,AKT3,BCL2L1,BCR,BRAF,CBLB,CBLC,CCND1,CDK4,CDK6,CDKN1A,CDKN1B,CRK,CRKL,CTBP2,E2F3,GRB2,HDAC1,KRAS,MAP2K1,MAP2K2,MDM2,MYC,NFKB1,NFKBIA,PIK3CA,PIK3CG,PIK3R1,PIK3R2,PIK3R3,RAF1,RELA,RUNX1,SHC1,SMAD3,SMAD4,STAT5A,STAT5B,TGFB2,TGFBR2	FALSE	MSigDB Pathway	Chronic myeloid leukemia	300	0.0313595	1	0.0919879	1.32119	38.6017	51	0.00826235	0.0109161	165	0.0454051	1	0.24216	1.35432	19.9362	27	74	0.00568301	0.364865	unnamed,unnamed,unnamed,unnamed,unnamed,unnamed,unnamed,unnamed,unnamed,unnamed,unnamed,unnamed,unnamed,unnamed,unnamed,unnamed,unnamed,unnamed,unnamed,unnamed,unnamed,unnamed,unnamed,unnamed,unnamed,unnamed,unnamed,unnamed,unnamed,unnamed,unnamed,unnamed,unnamed,unnamed,unnamed,unnamed,unnamed,unnamed,unnamed,unnamed,unnamed,unnamed,unnamed,unnamed,unnamed,unnamed,unnamed,unnamed,unnamed,unnamed…	AKT1,AKT2,AKT3,BCL2L1,CBLB,CCND1,CRK,CRKL,CTBP2,E2F3,EVI1,GAB2,MAP2K1,MDM2,MYC,NFKBIA,NRAS,PIK3CA,PIK3CB,PIK3CG,PIK3R1,RUNX1,SHC4,SMAD3,STAT5A,TGFB3,TGFBR2	FALSE
Drug metabolism - cytochrome P450	MSigDB Pathway	KEGG_DRUG_METABOLISM_CYTOCHROME_P450	482	0.0540159	1	0.0986182	1.35573	24.3412	33	0.00318977	0.00432447	765	0.862739	1	0.992431	0.827448	20.5451	17	63	0.00295601	0.269841	unnamed,unnamed,unnamed,unnamed,unnamed,unnamed,unnamed,unnamed,unnamed,unnamed,unnamed,unnamed,unnamed,unnamed,unnamed,unnamed,unnamed,unnamed,unnamed,unnamed,unnamed,unnamed,unnamed,unnamed,unnamed,unnamed,unnamed,unnamed,unnamed,unnamed,unnamed,unnamed,unnamed	ADH5,ALDH3B1,AOX1,CYP1A2,FMO1,FMO2,FMO4,GSTK1,GSTO1,GSTO2,MAOA,MAOB,MGST1,MGST2,MGST3,UGT1A4,UGT2A1	FALSE	MSigDB Pathway	Drug metabolism - cytochrome P450	27	1.40565e-07	0.000123697	4.58138e-06	2.61699	14.9026	39	0.00318977	0.0083476	369	0.232918	1	0.555469	1.17837	16.9727	20	63	0.00420964	0.31746	unnamed,unnamed,unnamed,unnamed,unnamed,unnamed,unnamed,unnamed,unnamed,unnamed,unnamed,unnamed,unnamed,unnamed,unnamed,unnamed,unnamed,unnamed,unnamed,unnamed,unnamed,unnamed,unnamed,unnamed,unnamed,unnamed,unnamed,unnamed,unnamed,unnamed,unnamed,unnamed,unnamed,unnamed,unnamed,unnamed,unnamed,unnamed,unnamed	ADH1B,ADH4,ADH6,ALDH1A3,ALDH3A1,AOX1,CYP2C19,CYP2D6,CYP3A43,FMO3,FMO4,GSTA1,GSTA2,GSTA5,GSTO1,GSTO2,MAOA,MAOB,MGST3,UGT1A4	FALSE
Steroid hormone biosynthesis	MSigDB Pathway	KEGG_STEROID_HORMONE_BIOSYNTHESIS	472	0.0460429	1	0.0858427	1.36225	25.6928	35	0.00336689	0.00458655	530	0.313635	1	0.520753	1.13324	15.0012	17	46	0.00295601	0.369565	unnamed,unnamed,unnamed,unnamed,unnamed,unnamed,unnamed,unnamed,unnamed,unnamed,unnamed,unnamed,unnamed,unnamed,unnamed,unnamed,unnamed,unnamed,unnamed,unnamed,unnamed,unnamed,unnamed,unnamed,unnamed,unnamed,unnamed,unnamed,unnamed,unnamed,unnamed,unnamed,unnamed,unnamed,unnamed	AKR1D1,CYP17A1,CYP1A1,CYP7A1,CYP7B1,HSD11B1,HSD11B2,HSD17B12,HSD17B2,HSD17B3,HSD17B6,HSD17B7,HSD3B2,SRD5A2,SULT1E1,UGT1A4,UGT2A1	FALSE	MSigDB Pathway	Steroid hormone biosynthesis	31	5.24198e-07	0.000461295	1.48805e-05	2.47932	15.7301	39	0.00336689	0.0083476	169	0.0482605	1	0.251297	1.45246	12.3927	18	46	0.00378868	0.391304	unnamed,unnamed,unnamed,unnamed,unnamed,unnamed,unnamed,unnamed,unnamed,unnamed,unnamed,unnamed,unnamed,unnamed,unnamed,unnamed,unnamed,unnamed,unnamed,unnamed,unnamed,unnamed,unnamed,unnamed,unnamed,unnamed,unnamed,unnamed,unnamed,unnamed,unnamed,unnamed,unnamed,unnamed,unnamed,unnamed,unnamed,unnamed,unnamed	AKR1D1,CYP17A1,CYP1B1,CYP3A43,CYP7A1,CYP7B1,HSD11B1,HSD11B2,HSD17B12,HSD17B2,HSD17B3,HSD17B6,HSD17B7,HSD3B2,SRD5A1,SRD5A2,STS,UGT1A4	FALSE
Genes involved in Activated AMPK stimulates fatty-acid oxidation in muscle	MSigDB Pathway	REACTOME_ACTIVATED_AMPK_STIMULATES_FATTY_ACID_OXIDATION_IN_MUSCLE	312	0.000555237	0.488608	0.00156605	2.23852	9.82794	22	0.0012879	0.00288298	663	0.562042	1	0.745999	1.02214	5.87003	6	18	0.0010433	0.333333	unnamed,unnamed,unnamed,unnamed,unnamed,unnamed,unnamed,unnamed,unnamed,unnamed,unnamed,unnamed,unnamed,unnamed,unnamed,unnamed,unnamed,unnamed,unnamed,unnamed,unnamed,unnamed	ACACB,ACSL1,PRKAA1,PRKAA2,PRKAG2,SLC25A20	FALSE	MSigDB Pathway	Genes involved in Activated AMPK stimulates fatty-acid oxidation in muscle	180	0.00369424	1	0.0180607	2.32672	6.01706	14	0.0012879	0.00299658	342	0.187391	1	0.482175	1.4435	4.84933	7	18	0.00147337	0.388889	unnamed,unnamed,unnamed,unnamed,unnamed,unnamed,unnamed,unnamed,unnamed,unnamed,unnamed,unnamed,unnamed,unnamed	ACACB,ACSL1,CAB39,CPT2,PRKAA2,PRKAB2,PRKAG2	FALSE
STAT3 Pathway	MSigDB Pathway	ST_STAT3_PATHWAY	292	0.000273448	0.240634	0.00082409	2.55317	7.44173	19	0.000975198	0.00248984	503	0.27107	1	0.474238	1.39383	3.58724	5	11	0.000869414	0.454545	unnamed,unnamed,unnamed,unnamed,unnamed,unnamed,unnamed,unnamed,unnamed,unnamed,unnamed,unnamed,unnamed,unnamed,unnamed,unnamed,unnamed,unnamed,unnamed	CISH,IL6R,JAK1,JAK2,STAT3	FALSE	MSigDB Pathway	STAT3 Pathway	325	0.0428333	1	0.115979	1.97536	4.55612	9	0.000975198	0.00192637	171	0.0484214	1	0.249186	2.02465	2.96348	6	11	0.00126289	0.545454	unnamed,unnamed,unnamed,unnamed,unnamed,unnamed,unnamed,unnamed,unnamed	IL6R,JAK1,JAK2,PTPRU,SRC,STAT3	FALSE
Metabolism of xenobiotics by cytochrome P450	MSigDB Pathway	KEGG_METABOLISM_OF_XENOBIOTICS_BY_CYTOCHROME_P450	NA	NA	NA	NA	NA	NA	NA	NA	NA	NA	NA	NA	NA	NA	NA	NA	60	NA	NA	NA	NA	FALSE	MSigDB Pathway	Metabolism of xenobiotics by cytochrome P450	47	8.83104e-06	0.00777132	0.000165347	2.4128	13.2626	32	0.00283874	0.00684931	559	0.568157	1	0.894415	0.989827	16.1644	16	60	0.00336771	0.266667	unnamed,unnamed,unnamed,unnamed,unnamed,unnamed,unnamed,unnamed,unnamed,unnamed,unnamed,unnamed,unnamed,unnamed,unnamed,unnamed,unnamed,unnamed,unnamed,unnamed,unnamed,unnamed,unnamed,unnamed,unnamed,unnamed,unnamed,unnamed,unnamed,unnamed,unnamed,unnamed	ADH1B,ADH4,ADH6,ALDH1A3,ALDH3A1,CYP1B1,CYP2C19,CYP3A43,EPHX1,GSTA1,GSTA2,GSTA5,GSTO1,GSTO2,MGST3,UGT1A4	FALSE

## Sheet: Figure 3-source data 1C-CEBPA
Desc.x	Ontology.x	ID	BinomRank.x	BinomP.x	BinomBonfP.x	BinomFdrQ.x	RegionFoldEnrich.x	ExpRegions.x	ObsRegions.x	GenomeFrac.x	SetCov.x	HyperRank.x	HyperP.x	HyperBonfP.x	HyperFdrQ.x	GeneFoldEnrich.x	ExpGenes.x	ObsGenes.x	TotalGenes.x	GeneSetCov.x	TermCov.x	Regions.x	Genes.x	Significance.x	Ontology.y	Desc.y	BinomRank.y	BinomP.y	BinomBonfP.y	BinomFdrQ.y	RegionFoldEnrich.y	ExpRegions.y	ObsRegions.y	GenomeFrac.y	SetCov.y	HyperRank.y	HyperP.y	HyperBonfP.y	HyperFdrQ.y	GeneFoldEnrich.y	ExpGenes.y	ObsGenes.y	TotalGenes.y	GeneSetCov.y	TermCov.y	Regions.y	Genes.y	Significance.y
liver disease	Disease Ontology	DOID:409	1	2.312e-80	5.165e-77	5.165e-77	2.15491	331.801	715	0.058354	0.125747	37	6.27512e-12	1.40186e-08	3.78881e-10	1.43792	178.731	257	629	0.0512872	0.408585	unnamed,unnamed,unnamed,unnamed,unnamed,unnamed,unnamed,unnamed,unnamed,unnamed,unnamed,unnamed,unnamed,unnamed,unnamed,unnamed,unnamed,unnamed,unnamed,unnamed,unnamed,unnamed,unnamed,unnamed,unnamed,unnamed,unnamed,unnamed,unnamed,unnamed,unnamed,unnamed,unnamed,unnamed,unnamed,unnamed,unnamed,unnamed,unnamed,unnamed,unnamed,unnamed,unnamed,unnamed,unnamed,unnamed,unnamed,unnamed,unnamed,unnamed…	ABCB11,ABCB4,ABCC2,ABCC4,ACSL3,ACVRL1,ADFP,ADH1B,ADIPOQ,ADIPOR2,AFP,AGT,AGTR1,AHSG,ALDH2,ALPL,AMBP,ANXA2,APOA1,APOB,APOC1,APOC3,AR,ARG1,ATP7B,ATP8B1,B4GALT1,BACH1,CASP3,CCBP2,CCND1,CD14,CD28,CD58,CD81,CDH1,CDKN1A,CFTR,CIITA,CLDN1,CLU,CNR2,CPB2,CPOX,CPT1A,CRP,CST3,CTGF,CTNNB1,CXCL12,CYP2C19,CYP7A1,DBT,DDB2,DDR1,DDX3X,DDX5,DDX58,DFFA,DICER1,DLAT,DLC1,DNM2,DPP4,DPYD,EDN1,EGF,EGFR,EGR2,ENPP1,ENPP2,EP…	TRUE	Disease Ontology	liver disease	129	0.000115014	0.256941	0.00199179	1.49516	60.8633	91	0.058354	0.0872483	236	0.00151053	1	0.0142989	1.3841	59.2441	82	629	0.0493678	0.130366	unnamed,unnamed,unnamed,unnamed,unnamed,unnamed,unnamed,unnamed,unnamed,unnamed,unnamed,unnamed,unnamed,unnamed,unnamed,unnamed,unnamed,unnamed,unnamed,unnamed,unnamed,unnamed,unnamed,unnamed,unnamed,unnamed,unnamed,unnamed,unnamed,unnamed,unnamed,unnamed,unnamed,unnamed,unnamed,unnamed,unnamed,unnamed,unnamed,unnamed,unnamed,unnamed,unnamed,unnamed,unnamed,unnamed,unnamed,unnamed,unnamed,unnamed…	ABCB11,ACSL3,ADFP,AGT,ANGPT2,AQP1,AR,ATG7,BACH1,BCL2,BMI1,CBL,CCND1,CDKN1A,CHI3L1,CLDN1,CNTNAP2,CXCL10,CXCL12,CXCL9,CXCR4,CYP7A1,DDX3X,DICER1,DPYD,EDN1,EGF,ESR1,ESR2,ETS2,F2,FADD,FGF21,FGG,GC,GCLC,GHR,GZMB,HIF1A,HLA-DPB1,HLA-DQA1,HLA-DRB5,IGF1,IGF2,IGFBP2,IL12B,IL6,INS-IGF2,IRS1,JAG1,KLF6,LSM14A,MAF,MAPK1,MET,MGMT,MSR1,MTHFR,MYC,NAMPT,NOD2,NR1I2,NR5A2,PDCD1LG2,PPARA,PTBP2,PTPRC,SAA1,SERPINA1,SKP2…	FALSE
lipid metabolism disease	Disease Ontology	DOID:9455	23	6.55315e-51	1.46397e-47	6.3651e-49	2.58903	124.371	322	0.0218732	0.0566303	57	1.62022e-09	3.61956e-06	6.35011e-08	1.63551	68.4804	112	241	0.0223508	0.46473	unnamed,unnamed,unnamed,unnamed,unnamed,unnamed,unnamed,unnamed,unnamed,unnamed,unnamed,unnamed,unnamed,unnamed,unnamed,unnamed,unnamed,unnamed,unnamed,unnamed,unnamed,unnamed,unnamed,unnamed,unnamed,unnamed,unnamed,unnamed,unnamed,unnamed,unnamed,unnamed,unnamed,unnamed,unnamed,unnamed,unnamed,unnamed,unnamed,unnamed,unnamed,unnamed,unnamed,unnamed,unnamed,unnamed,unnamed,unnamed,unnamed,unnamed…	A4GALT,ABCA1,ABCG8,ACSL3,ACSL5,ADFP,ADIPOQ,ADIPOR2,ADRB2,AGPAT2,AGT,AGTR1,AHSG,AKR1B1,ALB,ALOX5AP,APOA1,APOA2,APOA4,APOA5,APOB,APOC3,BAMBI,CBS,CD36,CEBPA,CETP,CLU,CP,CPB2,CRP,CYP27A1,CYP7A1,DAB2,DHCR7,EGFR,EIF2S1,ESR1,F7,FAS,FASN,FDFT1,FGF21,FGG,FN1,GCKR,GP1BA,H6PD,HMOX1,HSD11B1,ICAM1,IFNG,IGF1,IL10,INSIG2,IRS1,JUN,KLF6,LDLR,LDLRAP1,LIPC,LPA,LPIN1,LRP1,MET,MTHFR,MTTP,NAMPT,NFKB1,NOS2,NPC1,NPY,NR0…	TRUE	Disease Ontology	lipid metabolism disease	190	0.0006085	1	0.00715468	1.75333	22.8137	40	0.0218732	0.0383509	305	0.00653694	1	0.0478804	1.5419	22.6992	35	241	0.0210716	0.145228	unnamed,unnamed,unnamed,unnamed,unnamed,unnamed,unnamed,unnamed,unnamed,unnamed,unnamed,unnamed,unnamed,unnamed,unnamed,unnamed,unnamed,unnamed,unnamed,unnamed,unnamed,unnamed,unnamed,unnamed,unnamed,unnamed,unnamed,unnamed,unnamed,unnamed,unnamed,unnamed,unnamed,unnamed,unnamed,unnamed,unnamed,unnamed,unnamed,unnamed	ABCA1,ACSL3,ACSL5,ADFP,AGT,ALB,BAMBI,CD55,CETP,CHIT1,CP,CYP7A1,DIO2,ESR1,F7,FGF21,FGG,GBA,IGF1,IL6,INS-IGF2,IRS1,KLF6,LPIN1,MET,MTHFR,NAMPT,NR1I2,PPARA,PROX1,SERPINA1,SLC16A2,SLC29A2,TCF7L2,VEGFA	FALSE
fatty liver	Disease Ontology	DOID:9452	46	1.99046e-39	4.44669e-36	9.66673e-38	3.36546	49.3246	166	0.00867475	0.0291945	85	4.79307e-08	0.000107077	1.25973e-06	1.95089	26.1419	51	92	0.0101776	0.554348	unnamed,unnamed,unnamed,unnamed,unnamed,unnamed,unnamed,unnamed,unnamed,unnamed,unnamed,unnamed,unnamed,unnamed,unnamed,unnamed,unnamed,unnamed,unnamed,unnamed,unnamed,unnamed,unnamed,unnamed,unnamed,unnamed,unnamed,unnamed,unnamed,unnamed,unnamed,unnamed,unnamed,unnamed,unnamed,unnamed,unnamed,unnamed,unnamed,unnamed,unnamed,unnamed,unnamed,unnamed,unnamed,unnamed,unnamed,unnamed,unnamed,unnamed…	ACSL5,ADFP,ADIPOQ,ADIPOR2,ADRB2,AGTR1,AHSG,ALB,APOB,APOC3,BAMBI,CRP,EIF2S1,FASN,FGF21,GCKR,H6PD,HMOX1,HSD11B1,ICAM1,IL10,JUN,KLF6,LIPC,MET,MTHFR,MTTP,NAMPT,NPY,NR1H3,NR1H4,PEMT,PEPD,PLIN,PNPLA3,PPARA,PPARG,PPARGC1A,RBP4,RETN,SERPINA1,SERPINA12,SERPINE1,SHH,SLC25A13,SREBF1,SREBF2,TCF7L2,TNFRSF11B,TNFSF10,VEGFA	TRUE	NA	NA	NA	NA	NA	NA	NA	NA	NA	NA	NA	NA	NA	NA	NA	NA	NA	NA	NA	NA	NA	NA	NA	FALSE
sex differentiation disease	Disease Ontology	DOID:1923	24	3.22741e-50	7.21003e-47	3.00418e-48	2.5965	121.702	316	0.0214038	0.0555751	71	1.47855e-08	3.30308e-05	4.65223e-07	1.69158	51.4313	87	181	0.0173618	0.480663	unnamed,unnamed,unnamed,unnamed,unnamed,unnamed,unnamed,unnamed,unnamed,unnamed,unnamed,unnamed,unnamed,unnamed,unnamed,unnamed,unnamed,unnamed,unnamed,unnamed,unnamed,unnamed,unnamed,unnamed,unnamed,unnamed,unnamed,unnamed,unnamed,unnamed,unnamed,unnamed,unnamed,unnamed,unnamed,unnamed,unnamed,unnamed,unnamed,unnamed,unnamed,unnamed,unnamed,unnamed,unnamed,unnamed,unnamed,unnamed,unnamed,unnamed…	ACVR1,ADIPOQ,ADIPOR2,ADM,ADRB2,AGT,AKT2,APOC1,AQP9,AR,BRWD2,CAPN5,CCK,CD36,CDKAL1,CHD7,CPB2,CRP,CYP17A1,CYR61,ENPP1,ESR1,ESR2,F5,FEM1B,FOXO1,FST,FTO,GATA6,GDF9,GNRH1,GSK3B,H6PD,HAMP,HHEX,HMOX1,HSD11B1,HSD17B10,HSD17B2,HSD17B6,IGF1,IGF2,IGFBP1,IL10,IL1RN,IL6ST,INHBA,INHBB,INSR,IRS1,IRS2,KRAS,LPIN1,MCF2L2,MGMT,MTHFR,NAMPT,NFIC,NR3C1,NRIP1,PALM2-AKAP2,PDE8A,PIK3R1,PLIN,PON1,PPARG,PPARGC1A,PRKAA2,PRL…	TRUE	NA	NA	NA	NA	NA	NA	NA	NA	NA	NA	NA	NA	NA	NA	NA	NA	NA	NA	NA	NA	NA	NA	NA	FALSE
hyperandrogenism	Disease Ontology	DOID:11613	41	2.0932e-40	4.6762e-37	1.14054e-38	2.53711	104.055	264	0.0183003	0.0464298	90	8.25419e-08	0.000184399	2.04887e-06	1.68498	46.8849	79	165	0.0157653	0.478788	unnamed,unnamed,unnamed,unnamed,unnamed,unnamed,unnamed,unnamed,unnamed,unnamed,unnamed,unnamed,unnamed,unnamed,unnamed,unnamed,unnamed,unnamed,unnamed,unnamed,unnamed,unnamed,unnamed,unnamed,unnamed,unnamed,unnamed,unnamed,unnamed,unnamed,unnamed,unnamed,unnamed,unnamed,unnamed,unnamed,unnamed,unnamed,unnamed,unnamed,unnamed,unnamed,unnamed,unnamed,unnamed,unnamed,unnamed,unnamed,unnamed,unnamed…	ACVR1,ADIPOQ,ADIPOR2,ADM,ADRB2,AGT,AKT2,APOC1,AQP9,AR,CAPN5,CCK,CD36,CDKAL1,CPB2,CRP,CYP17A1,CYR61,ENPP1,ESR1,ESR2,F5,FEM1B,FOXO1,FST,FTO,GATA6,GDF9,GSK3B,H6PD,HAMP,HHEX,HMOX1,HSD11B1,HSD17B10,HSD17B2,HSD17B6,IGF1,IGF2,IGFBP1,IL10,IL1RN,IL6ST,INHBA,INHBB,INSR,IRS1,IRS2,KRAS,LPIN1,MCF2L2,MTHFR,NAMPT,NFIC,NRIP1,PDE8A,PIK3R1,PLIN,PON1,PPARG,PPARGC1A,PRKAA2,PTEN,RBP4,RETN,SDC3,SERPINA12,SERPINE1,SERP…	TRUE	NA	NA	NA	NA	NA	NA	NA	NA	NA	NA	NA	NA	NA	NA	NA	NA	NA	NA	NA	NA	NA	NA	NA	FALSE
polycystic ovary syndrome	Disease Ontology	DOID:11612	45	5.59966e-40	1.25096e-36	2.77992e-38	2.53251	103.455	262	0.0181946	0.0460781	98	1.41215e-07	0.000315474	3.21912e-06	1.67379	46.6007	78	164	0.0155658	0.47561	unnamed,unnamed,unnamed,unnamed,unnamed,unnamed,unnamed,unnamed,unnamed,unnamed,unnamed,unnamed,unnamed,unnamed,unnamed,unnamed,unnamed,unnamed,unnamed,unnamed,unnamed,unnamed,unnamed,unnamed,unnamed,unnamed,unnamed,unnamed,unnamed,unnamed,unnamed,unnamed,unnamed,unnamed,unnamed,unnamed,unnamed,unnamed,unnamed,unnamed,unnamed,unnamed,unnamed,unnamed,unnamed,unnamed,unnamed,unnamed,unnamed,unnamed…	ACVR1,ADIPOQ,ADIPOR2,ADM,ADRB2,AGT,AKT2,APOC1,AQP9,AR,CAPN5,CCK,CD36,CDKAL1,CPB2,CRP,CYP17A1,CYR61,ENPP1,ESR1,ESR2,F5,FEM1B,FOXO1,FST,FTO,GATA6,GDF9,GSK3B,H6PD,HAMP,HHEX,HMOX1,HSD11B1,HSD17B10,HSD17B2,HSD17B6,IGF1,IGF2,IGFBP1,IL10,IL1RN,IL6ST,INHBA,INHBB,INSR,IRS1,IRS2,KRAS,LPIN1,MCF2L2,MTHFR,NAMPT,NFIC,NRIP1,PDE8A,PIK3R1,PLIN,PON1,PPARG,PPARGC1A,PRKAA2,PTEN,RBP4,RETN,SERPINA12,SERPINE1,SERPINF1,…	TRUE	NA	NA	NA	NA	NA	NA	NA	NA	NA	NA	NA	NA	NA	NA	NA	NA	NA	NA	NA	NA	NA	NA	NA	FALSE
inborn errors lipid metabolism	Disease Ontology	DOID:3146	56	6.83895e-32	1.52782e-28	2.72825e-30	2.85861	59.1197	169	0.0103974	0.0297221	142	8.43037e-06	0.0188334	0.00013263	1.67016	33.5298	56	118	0.0111754	0.474576	unnamed,unnamed,unnamed,unnamed,unnamed,unnamed,unnamed,unnamed,unnamed,unnamed,unnamed,unnamed,unnamed,unnamed,unnamed,unnamed,unnamed,unnamed,unnamed,unnamed,unnamed,unnamed,unnamed,unnamed,unnamed,unnamed,unnamed,unnamed,unnamed,unnamed,unnamed,unnamed,unnamed,unnamed,unnamed,unnamed,unnamed,unnamed,unnamed,unnamed,unnamed,unnamed,unnamed,unnamed,unnamed,unnamed,unnamed,unnamed,unnamed,unnamed…	A4GALT,ABCA1,ABCG8,ACSL3,ACSL5,ADIPOQ,AGT,AKR1B1,ALOX5AP,APOA1,APOA2,APOA4,APOA5,APOB,APOC3,CD36,CEBPA,CETP,CP,CYP27A1,CYP7A1,DHCR7,EGFR,ESR1,F7,FN1,ICAM1,IGF1,IL10,IRS1,LDLR,LPA,LRP1,MTHFR,MTTP,NAMPT,NFKB1,NOS2,NPC1,NR1H4,OSBPL10,OSM,PNPLA2,PON1,PPARA,PPARD,PPARG,PROX1,SCARB1,SELE,SERPINE1,SLC10A2,SREBF2,TCF7L2,TXNIP,XDH	TRUE	Disease Ontology	inborn errors lipid metabolism	201	0.000809608	1	0.00899833	2.12089	10.8445	23	0.0103974	0.0220518	311	0.0069185	1	0.0496975	1.79951	11.1142	20	118	0.0120409	0.169491	unnamed,unnamed,unnamed,unnamed,unnamed,unnamed,unnamed,unnamed,unnamed,unnamed,unnamed,unnamed,unnamed,unnamed,unnamed,unnamed,unnamed,unnamed,unnamed,unnamed,unnamed,unnamed,unnamed	ABCA1,ACSL3,ACSL5,AGT,CD55,CETP,CHIT1,CP,CYP7A1,ESR1,F7,GBA,IGF1,IL6,IRS1,MTHFR,NAMPT,PPARA,PROX1,TCF7L2	TRUE
ovarian cyst	Disease Ontology	DOID:5119	48	5.15756e-38	1.1522e-34	2.40041e-36	2.46221	106.408	262	0.0187141	0.0460781	114	4.85484e-07	0.00108457	9.51379e-06	1.63394	47.7373	78	168	0.0155658	0.464286	unnamed,unnamed,unnamed,unnamed,unnamed,unnamed,unnamed,unnamed,unnamed,unnamed,unnamed,unnamed,unnamed,unnamed,unnamed,unnamed,unnamed,unnamed,unnamed,unnamed,unnamed,unnamed,unnamed,unnamed,unnamed,unnamed,unnamed,unnamed,unnamed,unnamed,unnamed,unnamed,unnamed,unnamed,unnamed,unnamed,unnamed,unnamed,unnamed,unnamed,unnamed,unnamed,unnamed,unnamed,unnamed,unnamed,unnamed,unnamed,unnamed,unnamed…	ACVR1,ADIPOQ,ADIPOR2,ADM,ADRB2,AGT,AKT2,APOC1,AQP9,AR,CAPN5,CCK,CD36,CDKAL1,CPB2,CRP,CYP17A1,CYR61,ENPP1,ESR1,ESR2,F5,FEM1B,FOXO1,FST,FTO,GATA6,GDF9,GSK3B,H6PD,HAMP,HHEX,HMOX1,HSD11B1,HSD17B10,HSD17B2,HSD17B6,IGF1,IGF2,IGFBP1,IL10,IL1RN,IL6ST,INHBA,INHBB,INSR,IRS1,IRS2,KRAS,LPIN1,MCF2L2,MTHFR,NAMPT,NFIC,NRIP1,PDE8A,PIK3R1,PLIN,PON1,PPARG,PPARGC1A,PRKAA2,PTEN,RBP4,RETN,SERPINA12,SERPINE1,SERPINF1,…	TRUE	NA	NA	NA	NA	NA	NA	NA	NA	NA	NA	NA	NA	NA	NA	NA	NA	NA	NA	NA	NA	NA	NA	NA	FALSE
hepatobiliary disease	Disease Ontology	DOID:3118	5	2.3476e-71	5.24454e-68	1.04891e-68	1.97104	395.224	779	0.0695082	0.137003	43	4.3953e-11	9.8191e-08	2.28351e-09	1.38223	211.976	293	746	0.0584714	0.392761	unnamed,unnamed,unnamed,unnamed,unnamed,unnamed,unnamed,unnamed,unnamed,unnamed,unnamed,unnamed,unnamed,unnamed,unnamed,unnamed,unnamed,unnamed,unnamed,unnamed,unnamed,unnamed,unnamed,unnamed,unnamed,unnamed,unnamed,unnamed,unnamed,unnamed,unnamed,unnamed,unnamed,unnamed,unnamed,unnamed,unnamed,unnamed,unnamed,unnamed,unnamed,unnamed,unnamed,unnamed,unnamed,unnamed,unnamed,unnamed,unnamed,unnamed…	ABCB11,ABCB4,ABCC2,ABCC3,ABCC4,ABCG8,ACSL3,ACVRL1,ADFP,ADH1B,ADIPOQ,ADIPOR2,AFP,AGT,AGTR1,AHSG,ALDH2,ALPL,AMBP,ANXA2,APOA1,APOB,APOC1,APOC3,AR,ARG1,ATP7B,ATP8B1,B4GALT1,BACH1,BRAF,CASP3,CCBP2,CCND1,CD14,CD28,CD58,CD81,CDH1,CDH13,CDKN1A,CDKN2B,CDX2,CFTR,CIITA,CLDN1,CLDN2,CLU,CNR2,CP,CPB2,CPOX,CPT1A,CRP,CST3,CTGF,CTNNB1,CXCL12,CYP2C19,CYP7A1,DAPK1,DBT,DDB2,DDR1,DDX3X,DDX5,DDX58,DFFA,DICER1,DLAT,DLC…	FALSE	Disease Ontology	hepatobiliary disease	227	0.00122407	1	0.0120466	1.36557	72.4971	99	0.0695082	0.0949185	326	0.00836514	1	0.0573243	1.28088	70.264	90	746	0.0541842	0.120643	unnamed,unnamed,unnamed,unnamed,unnamed,unnamed,unnamed,unnamed,unnamed,unnamed,unnamed,unnamed,unnamed,unnamed,unnamed,unnamed,unnamed,unnamed,unnamed,unnamed,unnamed,unnamed,unnamed,unnamed,unnamed,unnamed,unnamed,unnamed,unnamed,unnamed,unnamed,unnamed,unnamed,unnamed,unnamed,unnamed,unnamed,unnamed,unnamed,unnamed,unnamed,unnamed,unnamed,unnamed,unnamed,unnamed,unnamed,unnamed,unnamed,unnamed…	ABCB11,ACSL3,ADFP,AGT,ANGPT2,AQP1,AR,ATG7,BACH1,BCL2,BMI1,BRAF,CBL,CCND1,CDKN1A,CDX2,CHI3L1,CLDN1,CNTNAP2,CP,CXCL10,CXCL12,CXCL9,CXCR4,CYP7A1,DDX3X,DICER1,DPYD,EDN1,EGF,ESR1,ESR2,ETS2,EZR,F2,FADD,FGF21,FGG,GC,GCLC,GHR,GZMB,HIF1A,HLA-DPB1,HLA-DQA1,HLA-DRB5,IGF1,IGF2,IGFBP2,IL12B,IL6,INS-IGF2,IRS1,JAG1,KLF6,LAMC2,LSM14A,MAF,MAPK1,MET,MGMT,MSR1,MTHFR,MYC,NAMPT,NGF,NOD2,NR1I2,NR5A2,PDCD1LG2,PPARA,PRO…	FALSE
hepatitis	Disease Ontology	DOID:2237	28	2.067e-48	4.61767e-45	1.64917e-46	2.09799	221.164	464	0.0388962	0.0816039	100	1.59226e-07	0.00035571	3.5571e-06	1.4077	119.343	168	420	0.0335262	0.4	unnamed,unnamed,unnamed,unnamed,unnamed,unnamed,unnamed,unnamed,unnamed,unnamed,unnamed,unnamed,unnamed,unnamed,unnamed,unnamed,unnamed,unnamed,unnamed,unnamed,unnamed,unnamed,unnamed,unnamed,unnamed,unnamed,unnamed,unnamed,unnamed,unnamed,unnamed,unnamed,unnamed,unnamed,unnamed,unnamed,unnamed,unnamed,unnamed,unnamed,unnamed,unnamed,unnamed,unnamed,unnamed,unnamed,unnamed,unnamed,unnamed,unnamed…	ACSL3,ADIPOQ,ADIPOR2,AFP,AGT,AHSG,AMBP,APOA1,APOC1,APOC3,AR,ARG1,ATP7B,B4GALT1,BACH1,CCBP2,CD14,CD28,CD58,CD81,CDKN1A,CIITA,CLDN1,CLU,CPT1A,CTNNB1,CXCL12,DBT,DDB2,DDX3X,DDX5,DDX58,DFFA,DICER1,DLC1,DNM2,DPP4,EGFR,EGR2,ENPP1,ENPP2,EPHX1,ERN1,ESR1,ETS2,F2,FAS,FASN,FGB,FGF2,FGG,FGL2,FNDC3B,FOXA2,FURIN,G3BP1,GNB5,GPC3,GRB2,GSK3B,GZMB,HAMP,HIF1A,HLA-E,HMGB1,HMOX1,HNF4A,HNRNPD,ICAM1,IDO2,IFNAR1,IFNAR2,I…	TRUE	Disease Ontology	hepatitis	94	3.56347e-05	0.079608	0.000846894	1.67617	40.5688	68	0.0388962	0.0651966	241	0.00195848	1	0.0181545	1.46617	39.5588	58	420	0.0349187	0.138095	unnamed,unnamed,unnamed,unnamed,unnamed,unnamed,unnamed,unnamed,unnamed,unnamed,unnamed,unnamed,unnamed,unnamed,unnamed,unnamed,unnamed,unnamed,unnamed,unnamed,unnamed,unnamed,unnamed,unnamed,unnamed,unnamed,unnamed,unnamed,unnamed,unnamed,unnamed,unnamed,unnamed,unnamed,unnamed,unnamed,unnamed,unnamed,unnamed,unnamed,unnamed,unnamed,unnamed,unnamed,unnamed,unnamed,unnamed,unnamed,unnamed,unnamed…	ACSL3,AGT,ANGPT2,AQP1,AR,ATG7,BACH1,BCL2,CBL,CDKN1A,CHI3L1,CLDN1,CXCL10,CXCL12,CXCL9,CXCR4,DDX3X,DICER1,ESR1,ETS2,F2,FADD,FGG,GZMB,HIF1A,HLA-DPB1,HLA-DQA1,HLA-DRB5,IGF1,IGF2,IL12B,IL6,IRS1,JAG1,MAF,MAPK1,MGMT,MSR1,MTHFR,MYC,NAMPT,NR5A2,PPARA,PTBP2,PTPRC,SAA1,SERPINA1,SKP2,STAT1,THBS1,TIA1,TJP1,TLR3,TMEM49,TNFSF13B,TOMM70A,VEGFA,WNT5A	FALSE
nutrition disease	Disease Ontology	DOID:374	33	4.98804e-45	1.11433e-41	3.37675e-43	2.04496	223.965	458	0.0393888	0.0805487	47	1.36632e-10	3.05235e-07	6.49437e-09	1.54086	105.136	162	370	0.0323289	0.437838	unnamed,unnamed,unnamed,unnamed,unnamed,unnamed,unnamed,unnamed,unnamed,unnamed,unnamed,unnamed,unnamed,unnamed,unnamed,unnamed,unnamed,unnamed,unnamed,unnamed,unnamed,unnamed,unnamed,unnamed,unnamed,unnamed,unnamed,unnamed,unnamed,unnamed,unnamed,unnamed,unnamed,unnamed,unnamed,unnamed,unnamed,unnamed,unnamed,unnamed,unnamed,unnamed,unnamed,unnamed,unnamed,unnamed,unnamed,unnamed,unnamed,unnamed…	ABCA1,ABCB1,ADIPOQ,ADIPOR2,ADM,ADRB1,ADRB2,AGT,AGTR1,AHSG,ALMS1,ANGPTL3,APOA1,APOA2,APOA4,APOA5,APOB,APOC1,APOC3,APP,AQP7,AQP9,AR,ATF3,ATXN2,C1QTNF3,CAPN3,CAPN5,CEBPA,CEBPB,CEBPD,CES1,CETP,CRP,CRTC2,CRTC3,CST3,CTGF,CTNNBL1,DGAT2,DPP4,DUSP1,EDN1,ENPP1,ENPP2,ESR1,ESR2,F11R,F7,FAAH,FASN,FDFT1,FGF21,FTO,GC,GCK,GCKR,GHSR,GM2A,GOT1,GPER,HAMP,HHEX,HIF1A,HSD11B1,HSD11B2,HTR2A,ICAM1,IGF1,IGF2,IGFBP2,IL10,…	TRUE	Disease Ontology	nutrition disease	316	0.00420824	1	0.0297507	1.43613	41.0825	59	0.0393888	0.0565676	226	0.00134179	1	0.0132636	1.52083	34.8494	53	370	0.0319085	0.143243	unnamed,unnamed,unnamed,unnamed,unnamed,unnamed,unnamed,unnamed,unnamed,unnamed,unnamed,unnamed,unnamed,unnamed,unnamed,unnamed,unnamed,unnamed,unnamed,unnamed,unnamed,unnamed,unnamed,unnamed,unnamed,unnamed,unnamed,unnamed,unnamed,unnamed,unnamed,unnamed,unnamed,unnamed,unnamed,unnamed,unnamed,unnamed,unnamed,unnamed,unnamed,unnamed,unnamed,unnamed,unnamed,unnamed,unnamed,unnamed,unnamed,unnamed…	ABCA1,ADAM17,AGT,ALOX12,APP,AR,CETP,CHRNA2,CTNNBL1,EDN1,ESR1,ESR2,F7,FGF21,GALR1,GC,GFPT1,HIF1A,IGF1,IGF2,IGFBP2,IL6,INHBB,INS-IGF2,INSR,IRS1,IRX3,KLF7,LPIN1,MAF,MAP3K5,MAPK1,MTHFD1,MTHFR,MTPAP,MTR,NAMPT,NR3C1,PCSK1,PHB,PINK1,PMCH,PPARA,PRLHR,PROK2,PROKR2,RARA,SAA1,SLC15A1,SLC16A1,TBC1D1,TCF7L2,TSHR	FALSE
uterine corpus soft tissue neoplasm	Disease Ontology	DOID:5069	187	6.90322e-12	1.54218e-08	8.24695e-11	2.06412	52.8069	109	0.00928718	0.0191699	253	0.00171784	1	0.0151686	1.52501	25.5736	39	90	0.00778288	0.433333	unnamed,unnamed,unnamed,unnamed,unnamed,unnamed,unnamed,unnamed,unnamed,unnamed,unnamed,unnamed,unnamed,unnamed,unnamed,unnamed,unnamed,unnamed,unnamed,unnamed,unnamed,unnamed,unnamed,unnamed,unnamed,unnamed,unnamed,unnamed,unnamed,unnamed,unnamed,unnamed,unnamed,unnamed,unnamed,unnamed,unnamed,unnamed,unnamed,unnamed,unnamed,unnamed,unnamed,unnamed,unnamed,unnamed,unnamed,unnamed,unnamed,unnamed…	AR,CCND1,CD34,CDKN1A,CEBPB,COL4A6,COL5A1,CYP17A1,DAPK1,DRD1,EGF,EGFR,EGR1,EPAS1,ESR1,ESR2,FGF1,FGF2,FH,FOXO1,GNRH2,HMGA2,IGF1,IGF2,LAMB1,LGALS1,OPN3,PDGFRB,PECAM1,PPARG,PTEN,PTHLH,SLC7A5,TMEM49,TNFRSF1A,VEGFA,VWF,WNT5B,YWHAG	TRUE	Disease Ontology	uterine corpus soft tissue neoplasm	176	0.000432812	0.966902	0.00549376	2.27119	9.68653	22	0.00928718	0.021093	401	0.0204982	1	0.114197	1.76952	8.47689	15	90	0.0090307	0.166667	unnamed,unnamed,unnamed,unnamed,unnamed,unnamed,unnamed,unnamed,unnamed,unnamed,unnamed,unnamed,unnamed,unnamed,unnamed,unnamed,unnamed,unnamed,unnamed,unnamed,unnamed,unnamed	AR,BCL2,CCND1,CDKN1A,EGF,ESR1,ESR2,FOXO1,HMGA2,IGF1,IGF2,IL6,PDGFRA,TMEM49,VEGFA	FALSE
fibroid tumor	Disease Ontology	DOID:127	233	6.33783e-10	1.41587e-06	6.0767e-09	2.00437	47.3964	95	0.00833563	0.0167077	261	0.00202071	1	0.0172961	1.53191	24.1528	37	85	0.00738376	0.435294	unnamed,unnamed,unnamed,unnamed,unnamed,unnamed,unnamed,unnamed,unnamed,unnamed,unnamed,unnamed,unnamed,unnamed,unnamed,unnamed,unnamed,unnamed,unnamed,unnamed,unnamed,unnamed,unnamed,unnamed,unnamed,unnamed,unnamed,unnamed,unnamed,unnamed,unnamed,unnamed,unnamed,unnamed,unnamed,unnamed,unnamed,unnamed,unnamed,unnamed,unnamed,unnamed,unnamed,unnamed,unnamed,unnamed,unnamed,unnamed,unnamed,unnamed…	AR,CCND1,CD34,CDKN1A,CEBPB,COL4A6,COL5A1,CYP17A1,DAPK1,DRD1,EGF,EGFR,EGR1,ESR1,ESR2,FGF1,FGF2,FH,FOXO1,GNRH2,HMGA2,IGF1,IGF2,LAMB1,LGALS1,OPN3,PECAM1,PPARG,PTEN,PTHLH,SLC7A5,TMEM49,TNFRSF1A,VEGFA,VWF,WNT5B,YWHAG	TRUE	Disease Ontology	fibroid tumor	161	0.000263093	0.58775	0.00365062	2.41544	8.69406	21	0.00833563	0.0201342	433	0.0270242	1	0.139427	1.7487	8.00595	14	85	0.00842866	0.164706	unnamed,unnamed,unnamed,unnamed,unnamed,unnamed,unnamed,unnamed,unnamed,unnamed,unnamed,unnamed,unnamed,unnamed,unnamed,unnamed,unnamed,unnamed,unnamed,unnamed,unnamed	AR,BCL2,CCND1,CDKN1A,EGF,ESR1,ESR2,FOXO1,HMGA2,IGF1,IGF2,IL6,TMEM49,VEGFA	FALSE
uterine fibroid	Disease Ontology	DOID:13223	247	1.58841e-09	3.54852e-06	1.43665e-08	1.96676	48.3028	95	0.00849504	0.0167077	270	0.00258893	1	0.021421	1.5141	24.437	37	86	0.00738376	0.430233	unnamed,unnamed,unnamed,unnamed,unnamed,unnamed,unnamed,unnamed,unnamed,unnamed,unnamed,unnamed,unnamed,unnamed,unnamed,unnamed,unnamed,unnamed,unnamed,unnamed,unnamed,unnamed,unnamed,unnamed,unnamed,unnamed,unnamed,unnamed,unnamed,unnamed,unnamed,unnamed,unnamed,unnamed,unnamed,unnamed,unnamed,unnamed,unnamed,unnamed,unnamed,unnamed,unnamed,unnamed,unnamed,unnamed,unnamed,unnamed,unnamed,unnamed…	AR,CCND1,CD34,CDKN1A,CEBPB,COL4A6,COL5A1,CYP17A1,DAPK1,DRD1,EGF,EGFR,EGR1,ESR1,ESR2,FGF1,FGF2,FH,FOXO1,GNRH2,HMGA2,IGF1,IGF2,LAMB1,LGALS1,OPN3,PECAM1,PPARG,PTEN,PTHLH,SLC7A5,TMEM49,TNFRSF1A,VEGFA,VWF,WNT5B,YWHAG	FALSE	Disease Ontology	uterine fibroid	166	0.000336128	0.75091	0.00452355	2.37012	8.86032	21	0.00849504	0.0201342	447	0.0295822	1	0.147845	1.72836	8.10014	14	86	0.00842866	0.162791	unnamed,unnamed,unnamed,unnamed,unnamed,unnamed,unnamed,unnamed,unnamed,unnamed,unnamed,unnamed,unnamed,unnamed,unnamed,unnamed,unnamed,unnamed,unnamed,unnamed,unnamed	AR,BCL2,CCND1,CDKN1A,EGF,ESR1,ESR2,FOXO1,HMGA2,IGF1,IGF2,IL6,TMEM49,VEGFA	FALSE
epithelial ovarian cancer	Disease Ontology	DOID:4001	256	3.43803e-09	7.68056e-06	3.00022e-08	1.47685	165.217	244	0.0290567	0.0429124	241	0.0011734	1	0.010877	1.29788	80.1305	104	282	0.0207543	0.368794	unnamed,unnamed,unnamed,unnamed,unnamed,unnamed,unnamed,unnamed,unnamed,unnamed,unnamed,unnamed,unnamed,unnamed,unnamed,unnamed,unnamed,unnamed,unnamed,unnamed,unnamed,unnamed,unnamed,unnamed,unnamed,unnamed,unnamed,unnamed,unnamed,unnamed,unnamed,unnamed,unnamed,unnamed,unnamed,unnamed,unnamed,unnamed,unnamed,unnamed,unnamed,unnamed,unnamed,unnamed,unnamed,unnamed,unnamed,unnamed,unnamed,unnamed…	ABCB1,ABCB11,ABCB4,ABCC2,ALCAM,ALDH1A1,ATP7B,BMP2,BMPR1B,BMPR2,BRCA1,BRCA2,C11orf30,CASP3,CBR3,CCND1,CD44,CDH1,CDKN1A,CFLAR,CLDN7,CTGF,CTNNB1,DPP4,DPYD,DUSP1,EBAG9,EDN1,EGF,EGFR,EIF4EBP1,EIF5A2,ERBB2,ERCC1,ESR1,ESR2,ETV5,FAS,FHL2,FOS,GAB2,GDF15,GPC3,HAS2,HIF1A,HSD3B2,HSPB1,IGF2,IL10,INHBA,ITGB1,JAG1,KIAA1324,KPNA2,LAPTM4B,MAPK14,MCL1,MDM2,MDM4,MED1,MYC,MYD88,NFE2L2,NFKB1,NFKBIA,NOTCH1,OPCML,PAX8,…	FALSE	Disease Ontology	epithelial ovarian cancer	28	8.33145e-08	0.000186125	6.6473e-06	2.07878	30.3062	63	0.0290567	0.0604027	83	8.79936e-06	0.0196578	0.000236841	1.88246	26.5609	50	282	0.0301023	0.177305	unnamed,unnamed,unnamed,unnamed,unnamed,unnamed,unnamed,unnamed,unnamed,unnamed,unnamed,unnamed,unnamed,unnamed,unnamed,unnamed,unnamed,unnamed,unnamed,unnamed,unnamed,unnamed,unnamed,unnamed,unnamed,unnamed,unnamed,unnamed,unnamed,unnamed,unnamed,unnamed,unnamed,unnamed,unnamed,unnamed,unnamed,unnamed,unnamed,unnamed,unnamed,unnamed,unnamed,unnamed,unnamed,unnamed,unnamed,unnamed,unnamed,unnamed…	ABCB11,ACTN4,ALDH1A1,AURKB,BCL2,BMI1,CCND1,CDKN1A,CHI3L1,CXCR4,DPYD,EBAG9,EDN1,EGF,EPCAM,ESR1,ESR2,ETS1,ETV5,FOS,GDF15,HAS2,HIF1A,HLA-DQA1,HLA-DRB5,IGF2,IL6,JAG1,KIT,MAPK1,MCAM,MYC,NFKBIA,NR1I2,OPCML,PAX8,PLSCR1,PRDM2,PTGER2,SERPINB5,SFRS3,SKP2,ST3GAL5,TGFB2,TGM2,THBS1,TMEM49,TSC22D3,TXN,VEGFA	TRUE
in situ carcinoma	Disease Ontology	DOID:8719	309	1.19582e-07	0.000267146	8.64549e-07	1.54376	104.291	161	0.0183417	0.0283152	306	0.00572678	1	0.0418092	1.33643	44.8958	60	158	0.0119737	0.379747	unnamed,unnamed,unnamed,unnamed,unnamed,unnamed,unnamed,unnamed,unnamed,unnamed,unnamed,unnamed,unnamed,unnamed,unnamed,unnamed,unnamed,unnamed,unnamed,unnamed,unnamed,unnamed,unnamed,unnamed,unnamed,unnamed,unnamed,unnamed,unnamed,unnamed,unnamed,unnamed,unnamed,unnamed,unnamed,unnamed,unnamed,unnamed,unnamed,unnamed,unnamed,unnamed,unnamed,unnamed,unnamed,unnamed,unnamed,unnamed,unnamed,unnamed…	ABCB1,ADIPOQ,AGT,AK309452,AR,ATF1,BC070039,BCL2L11,BRCA1,BRCA2,CALB2,CAMK1D,CCND1,CDH1,CDKN1A,CDX2,CEBPB,CISH,CLDN7,CROT,CSK,DIRAS3,EGFR,ERBB2,ESR1,ESR2,EZH2,FHIT,GHR,HMOX1,HNF4A,ICAM1,IFNG,IGF1,IGF2,INHBA,ITGB1,JAK2,MAP3K8,MET,MLH1,MME,PARN,PPIA,PPP2R4,PTEN,RUNX3,S100A9,SIRPA,SLC11A1,SOCS1,SOCS2,SOCS3,STAT5A,TERF2,TGFBR2,TJP1,TJP2,TP63,VEGFA	FALSE	Disease Ontology	in situ carcinoma	39	2.39629e-07	0.000535331	1.37264e-05	2.35228	19.1304	45	0.0183417	0.0431448	51	4.36569e-07	0.000975294	1.91234e-05	2.41909	14.8817	36	158	0.0216737	0.227848	unnamed,unnamed,unnamed,unnamed,unnamed,unnamed,unnamed,unnamed,unnamed,unnamed,unnamed,unnamed,unnamed,unnamed,unnamed,unnamed,unnamed,unnamed,unnamed,unnamed,unnamed,unnamed,unnamed,unnamed,unnamed,unnamed,unnamed,unnamed,unnamed,unnamed,unnamed,unnamed,unnamed,unnamed,unnamed,unnamed,unnamed,unnamed,unnamed,unnamed,unnamed,unnamed,unnamed,unnamed,unnamed	ACTA2,AGT,AR,CADM1,CAMK1D,CCND1,CDKN1A,CDX2,CHEK2,CREB1,CXCR4,DIRAS3,EPCAM,ERBB4,ESR1,ESR2,FOXC1,GBA,GHR,IGF1,IGF2,INS-IGF2,ITK,KIT,MAP3K8,MAPT,MET,PPP2R2B,PYCARD,SLC11A1,STAT1,STK39,TGFBR2,TJP1,TRPV6,VEGFA	TRUE
laryngeal squamous cell carcinoma	Disease Ontology	DOID:2876	440	2.80503e-05	0.0626644	0.000142419	1.73983	36.7853	64	0.00646945	0.0112557	606	0.0916522	1	0.337873	1.26332	22.1638	28	78	0.00558771	0.358974	unnamed,unnamed,unnamed,unnamed,unnamed,unnamed,unnamed,unnamed,unnamed,unnamed,unnamed,unnamed,unnamed,unnamed,unnamed,unnamed,unnamed,unnamed,unnamed,unnamed,unnamed,unnamed,unnamed,unnamed,unnamed,unnamed,unnamed,unnamed,unnamed,unnamed,unnamed,unnamed,unnamed,unnamed,unnamed,unnamed,unnamed,unnamed,unnamed,unnamed,unnamed,unnamed,unnamed,unnamed,unnamed,unnamed,unnamed,unnamed,unnamed,unnamed…	AKT2,BMF,CCND1,CD44,CDH1,CDKN1A,CFLAR,CTCF,CTGF,ERBB2,FGF2,FHIT,HIF1A,IGF2,IGF2R,MLH1,MTHFR,MYC,NAT2,NDRG1,PARK7,PTEN,SKP2,STAT3,STMN1,SYTL2,TP63,VEGFA	FALSE	Disease Ontology	laryngeal squamous cell carcinoma	23	4.66356e-08	0.000104184	4.52973e-06	3.705	6.74764	25	0.00646945	0.0239693	295	0.00564522	1	0.0427506	2.04175	7.34664	15	78	0.0090307	0.192308	unnamed,unnamed,unnamed,unnamed,unnamed,unnamed,unnamed,unnamed,unnamed,unnamed,unnamed,unnamed,unnamed,unnamed,unnamed,unnamed,unnamed,unnamed,unnamed,unnamed,unnamed,unnamed,unnamed,unnamed,unnamed	ANGPT1,ANGPT2,AURKB,BCL2,BCL2L14,CCND1,CDKN1A,HIF1A,IGF2,MAPK1,MTHFR,MYC,SERPINB5,SKP2,VEGFA	TRUE
uremia	Disease Ontology	DOID:4676	470	9.06713e-05	0.20256	0.000430978	2.49943	9.2021	23	0.00161838	0.00404502	442	0.0322415	1	0.162958	1.63394	7.95622	13	28	0.00259429	0.464286	unnamed,unnamed,unnamed,unnamed,unnamed,unnamed,unnamed,unnamed,unnamed,unnamed,unnamed,unnamed,unnamed,unnamed,unnamed,unnamed,unnamed,unnamed,unnamed,unnamed,unnamed,unnamed,unnamed	A4GALT,C4BPA,CD46,CFB,CFH,CFHR1,CHGA,CLU,IL10,IL4R,NAMPT,PROC,PROS1	FALSE	NA	NA	NA	NA	NA	NA	NA	NA	NA	NA	NA	NA	NA	NA	NA	NA	NA	NA	NA	NA	NA	NA	NA	FALSE
laryngeal neoplasm	Disease Ontology	DOID:2598	NA	NA	NA	NA	NA	NA	NA	NA	NA	NA	NA	NA	NA	NA	NA	NA	84	NA	NA	NA	NA	FALSE	Disease Ontology	laryngeal neoplasm	26	6.83335e-08	0.000152657	5.87143e-06	3.51887	7.38874	26	0.00708412	0.0249281	284	0.0047835	1	0.037628	2.0223	7.91177	16	84	0.00963275	0.190476	unnamed,unnamed,unnamed,unnamed,unnamed,unnamed,unnamed,unnamed,unnamed,unnamed,unnamed,unnamed,unnamed,unnamed,unnamed,unnamed,unnamed,unnamed,unnamed,unnamed,unnamed,unnamed,unnamed,unnamed,unnamed,unnamed	ANGPT1,ANGPT2,AQP1,AURKB,BCL2,BCL2L14,CCND1,CDKN1A,HIF1A,IGF2,MAPK1,MTHFR,MYC,SERPINB5,SKP2,VEGFA	TRUE
laryngeal disease	Disease Ontology	DOID:786	NA	NA	NA	NA	NA	NA	NA	NA	NA	NA	NA	NA	NA	NA	NA	NA	93	NA	NA	NA	NA	FALSE	Disease Ontology	laryngeal disease	22	4.62398e-08	0.0001033	4.69544e-06	3.4865	7.74415	27	0.00742488	0.0258869	296	0.00571619	1	0.0431418	1.94076	8.75946	17	93	0.0102348	0.182796	unnamed,unnamed,unnamed,unnamed,unnamed,unnamed,unnamed,unnamed,unnamed,unnamed,unnamed,unnamed,unnamed,unnamed,unnamed,unnamed,unnamed,unnamed,unnamed,unnamed,unnamed,unnamed,unnamed,unnamed,unnamed,unnamed,unnamed	ANGPT1,ANGPT2,AQP1,AURKB,BCL2,BCL2L14,CCND1,CDKN1A,HIF1A,IGF2,MAPK1,MCAM,MTHFR,MYC,SERPINB5,SKP2,VEGFA	TRUE
Niemann-Pick disease	Disease Ontology	DOID:14504	368	1.75081e-06	0.00391132	1.06286e-05	3.45377	6.08031	21	0.00106935	0.00369328	1047	0.308622	1	0.658512	1.4077	2.84151	4	10	0.000798244	0.4	unnamed,unnamed,unnamed,unnamed,unnamed,unnamed,unnamed,unnamed,unnamed,unnamed,unnamed,unnamed,unnamed,unnamed,unnamed,unnamed,unnamed,unnamed,unnamed,unnamed,unnamed	ABCA1,NPC1,SCARB1,SREBF2	FALSE	NA	NA	NA	NA	NA	NA	NA	NA	NA	NA	NA	NA	NA	NA	NA	NA	NA	NA	NA	NA	NA	NA	NA	FALSE
non-langerhans-cell histiocytosis	Disease Ontology	DOID:4330	385	3.10698e-06	0.006941	1.80286e-05	3.32582	6.31423	21	0.00111049	0.00369328	1169	0.384	1	0.733837	1.27973	3.12566	4	11	0.000798244	0.363636	unnamed,unnamed,unnamed,unnamed,unnamed,unnamed,unnamed,unnamed,unnamed,unnamed,unnamed,unnamed,unnamed,unnamed,unnamed,unnamed,unnamed,unnamed,unnamed,unnamed,unnamed	ABCA1,NPC1,SCARB1,SREBF2	FALSE	NA	NA	NA	NA	NA	NA	NA	NA	NA	NA	NA	NA	NA	NA	NA	NA	NA	NA	NA	NA	NA	NA	NA	FALSE
hemolytic-uremic syndrome	Disease Ontology	NA	NA	NA	NA	NA	NA	NA	NA	NA	NA	NA	NA	NA	NA	NA	NA	NA	NA	NA	NA	NA	NA	NA	NA	NA	NA	NA	NA	NA	NA	NA	NA	NA	NA	NA	NA	NA	NA	NA	NA	NA	NA	NA	NA	NA	NA	NA
brain edema	Disease Ontology	DOID:4724	476	0.000113631	0.253851	0.000533301	2.58556	8.12203	21	0.00142843	0.00369328	512	0.0615562	1	0.268587	1.91959	3.12566	6	11	0.00119737	0.545454	unnamed,unnamed,unnamed,unnamed,unnamed,unnamed,unnamed,unnamed,unnamed,unnamed,unnamed,unnamed,unnamed,unnamed,unnamed,unnamed,unnamed,unnamed,unnamed,unnamed,unnamed	CPT2,CRP,EDN1,IL1RN,SLC7A11,VEGFA	FALSE	Disease Ontology	brain edema	441	0.0180192	1	0.0912809	3.35605	1.48985	5	0.00142843	0.00479386	378	0.015066	1	0.0890409	3.86076	1.03607	4	11	0.00240819	0.363636	unnamed,unnamed,unnamed,unnamed,unnamed	AQP1,EDN1,IL6,VEGFA	FALSE
KLF	HGNC Gene Families	KLF	6	1.43734e-07	7.05732e-05	1.17622e-05	2.39426	19.2126	46	0.00337894	0.00809005	2	0.00039793	0.195383	0.0976917	2.58079	4.26226	11	15	0.00219517	0.733333	unnamed,unnamed,unnamed,unnamed,unnamed,unnamed,unnamed,unnamed,unnamed,unnamed,unnamed,unnamed,unnamed,unnamed,unnamed,unnamed,unnamed,unnamed,unnamed,unnamed,unnamed,unnamed,unnamed,unnamed,unnamed,unnamed,unnamed,unnamed,unnamed,unnamed,unnamed,unnamed,unnamed,unnamed,unnamed,unnamed,unnamed,unnamed,unnamed,unnamed,unnamed,unnamed,unnamed,unnamed,unnamed,unnamed	KLF10,KLF12,KLF13,KLF14,KLF15,KLF2,KLF3,KLF4,KLF6,KLF7,KLF9	FALSE	HGNC Gene Families	KLF	96	0.278985	1	1	1.41875	3.52423	5	0.00337894	0.00479386	18	0.0460375	1	1	2.83123	1.41281	4	15	0.00240819	0.266667	unnamed,unnamed,unnamed,unnamed,unnamed	KLF10,KLF2,KLF6,KLF7	FALSE
ALDH	HGNC Gene Families	ALDH	3	2.28116e-08	1.12005e-05	3.7335e-06	2.95971	12.1633	36	0.00213917	0.00633134	1	0.000136499	0.067021	0.067021	2.46348	5.68302	14	20	0.00279385	0.7	unnamed,unnamed,unnamed,unnamed,unnamed,unnamed,unnamed,unnamed,unnamed,unnamed,unnamed,unnamed,unnamed,unnamed,unnamed,unnamed,unnamed,unnamed,unnamed,unnamed,unnamed,unnamed,unnamed,unnamed,unnamed,unnamed,unnamed,unnamed,unnamed,unnamed,unnamed,unnamed,unnamed,unnamed,unnamed,unnamed	ALDH18A1,ALDH1A1,ALDH1B1,ALDH1L1,ALDH1L2,ALDH2,ALDH3A1,ALDH3A2,ALDH3B1,ALDH4A1,ALDH5A1,ALDH7A1,ALDH8A1,ALDH9A1	FALSE	HGNC Gene Families	ALDH	13	0.0262754	1	0.992403	2.68919	2.23116	6	0.00213917	0.00575264	14	0.0344328	1	1	2.65428	1.88375	5	20	0.00301023	0.25	unnamed,unnamed,unnamed,unnamed,unnamed,unnamed	ALDH1A1,ALDH6A1,ALDH7A1,ALDH8A1,ALDH9A1	FALSE
CYP	HGNC Gene Families	CYP	43	0.0105716	1	0.120713	1.57882	19.6349	31	0.00345321	0.00545199	146	0.389466	1	1	1.08777	15.6283	17	55	0.00339254	0.309091	unnamed,unnamed,unnamed,unnamed,unnamed,unnamed,unnamed,unnamed,unnamed,unnamed,unnamed,unnamed,unnamed,unnamed,unnamed,unnamed,unnamed,unnamed,unnamed,unnamed,unnamed,unnamed,unnamed,unnamed,unnamed,unnamed,unnamed,unnamed,unnamed,unnamed,unnamed	CYP17A1,CYP1B1,CYP24A1,CYP26A1,CYP26B1,CYP26C1,CYP27A1,CYP2C19,CYP2U1,CYP2W1,CYP39A1,CYP46A1,CYP4F22,CYP51A1,CYP7A1,CYP8B1,PTGIS	FALSE	HGNC Gene Families	CYP	98	0.293754	1	1	1.38823	3.6017	5	0.00345321	0.00479386	156	0.600769	1	1	0.965191	5.18032	5	55	0.00301023	0.0909091	unnamed,unnamed,unnamed,unnamed,unnamed	CYP1B1,CYP2R1,CYP2U1,CYP3A43,CYP7A1	FALSE
Genes involved in Metabolism of lipids and lipoproteins	MSigDB Pathway	REACTOME_METABOLISM_OF_LIPIDS_AND_LIPOPROTEINS	1	7.83272e-45	6.89279e-42	6.89279e-42	2.54431	114.766	292	0.0201839	0.0513542	1	7.78803e-12	6.85347e-09	6.85347e-09	1.74433	65.3547	114	230	0.02275	0.495652	unnamed,unnamed,unnamed,unnamed,unnamed,unnamed,unnamed,unnamed,unnamed,unnamed,unnamed,unnamed,unnamed,unnamed,unnamed,unnamed,unnamed,unnamed,unnamed,unnamed,unnamed,unnamed,unnamed,unnamed,unnamed,unnamed,unnamed,unnamed,unnamed,unnamed,unnamed,unnamed,unnamed,unnamed,unnamed,unnamed,unnamed,unnamed,unnamed,unnamed,unnamed,unnamed,unnamed,unnamed,unnamed,unnamed,unnamed,unnamed,unnamed,unnamed…	A2M,ABCA1,ABCB11,ABCB4,ABCC3,ABCG8,ACAA1,ACACA,ACACB,ACAT1,ACOX1,ACOX2,ACSL1,ADFP,AGPAT2,AGPAT3,AGPS,AGT,AKR1D1,ALB,AMACR,AMN,APOA1,APOA2,APOA4,APOA5,APOB,APOC3,BAAT,CD36,CETP,CH25H,CHD9,CPT1A,CPT2,CREBBP,CROT,CYP17A1,CYP27A1,CYP39A1,CYP46A1,CYP51A1,CYP7A1,CYP8B1,DECR1,DEGS2,DHCR24,DHCR7,EHHADH,FASN,FDFT1,GGPS1,GK,GPAM,GPD1,GPD2,HADH,HADHB,HMGCS1,HSD11B1,HSD17B4,HSD17B7,HSD3B2,IDH1,KDSR,LASS2,LAS…	TRUE	MSigDB Pathway	Genes involved in Metabolism of lipids and lipoproteins	74	0.0147205	1	0.175055	1.52006	21.0519	32	0.0201839	0.0306807	108	0.0645064	1	0.525608	1.33868	21.6632	29	230	0.0174594	0.126087	unnamed,unnamed,unnamed,unnamed,unnamed,unnamed,unnamed,unnamed,unnamed,unnamed,unnamed,unnamed,unnamed,unnamed,unnamed,unnamed,unnamed,unnamed,unnamed,unnamed,unnamed,unnamed,unnamed,unnamed,unnamed,unnamed,unnamed,unnamed,unnamed,unnamed,unnamed,unnamed	ABCA1,ABCB11,ABCG1,ACADS,ACER2,ADFP,AGT,ALB,BDH1,CETP,CYP7A1,DEGS1,EHHADH,HADH,LASS6,MVK,NCOA1,NCOA2,PPAP2A,PPAP2B,PPARA,PPP1CB,PPP1CC,SC5DL,SGPP1,SIN3A,SLC2A2,SMARCD3,TBL1XR1	FALSE
PPAR signaling pathway	MSigDB Pathway	KEGG_PPAR_SIGNALING_PATHWAY	4	1.8531e-24	1.63073e-21	4.07683e-22	3.66285	24.571	90	0.00432131	0.0158284	9	4.73443e-06	0.0041663	0.000462922	1.91045	19.8906	38	70	0.00758332	0.542857	unnamed,unnamed,unnamed,unnamed,unnamed,unnamed,unnamed,unnamed,unnamed,unnamed,unnamed,unnamed,unnamed,unnamed,unnamed,unnamed,unnamed,unnamed,unnamed,unnamed,unnamed,unnamed,unnamed,unnamed,unnamed,unnamed,unnamed,unnamed,unnamed,unnamed,unnamed,unnamed,unnamed,unnamed,unnamed,unnamed,unnamed,unnamed,unnamed,unnamed,unnamed,unnamed,unnamed,unnamed,unnamed,unnamed,unnamed,unnamed,unnamed,unnamed…	ACAA1,ACOX1,ACOX2,ACSL1,ACSL3,ACSL4,ACSL5,ADIPOQ,APOA1,APOA2,APOA5,APOC3,AQP7,CD36,CPT1A,CPT2,CYP27A1,CYP7A1,CYP8B1,DBI,EHHADH,FABP1,FABP5,GK,ME1,NR1H3,PCK1,PCK2,PLIN,PPARA,PPARD,PPARG,RXRA,SCP2,SLC27A2,SLC27A5,SORBS1,UBC	TRUE	MSigDB Pathway	PPAR signaling pathway	274	0.169448	1	0.544214	1.55309	4.50713	7	0.00432131	0.00671141	416	0.492826	1	1	1.06171	6.59314	7	70	0.00421433	0.1	unnamed,unnamed,unnamed,unnamed,unnamed,unnamed,unnamed	ACSL3,ACSL5,CYP7A1,EHHADH,FABP5,GK2,PPARA	FALSE
Genes involved in Lipoprotein metabolism	MSigDB Pathway	REACTOME_LIPOPROTEIN_METABOLISM	3	9.28514e-25	8.17092e-22	2.72364e-22	5.13405	12.271	63	0.00215811	0.0110799	18	4.06616e-05	0.0357822	0.0019879	2.34617	7.67207	18	27	0.0035921	0.666667	unnamed,unnamed,unnamed,unnamed,unnamed,unnamed,unnamed,unnamed,unnamed,unnamed,unnamed,unnamed,unnamed,unnamed,unnamed,unnamed,unnamed,unnamed,unnamed,unnamed,unnamed,unnamed,unnamed,unnamed,unnamed,unnamed,unnamed,unnamed,unnamed,unnamed,unnamed,unnamed,unnamed,unnamed,unnamed,unnamed,unnamed,unnamed,unnamed,unnamed,unnamed,unnamed,unnamed,unnamed,unnamed,unnamed,unnamed,unnamed,unnamed,unnamed…	A2M,ABCA1,ALB,AMN,APOA1,APOA2,APOA4,APOA5,APOB,APOC3,CETP,LDLR,LDLRAP1,LIPC,MTTP,SAR1B,SCARB1,SDC1	TRUE	MSigDB Pathway	Genes involved in Lipoprotein metabolism	294	0.190587	1	0.570463	1.77706	2.25091	4	0.00215811	0.00383509	251	0.246375	1	0.863785	1.5729	2.54307	4	27	0.00240819	0.148148	unnamed,unnamed,unnamed,unnamed	ABCA1,ABCG1,ALB,CETP	FALSE
Genes involved in Regulation of Lipid Metabolism by Peroxisome proliferator-activated receptor alpha (PPARalpha)	MSigDB Pathway	REACTOME_REGULATION_OF_LIPID_METABOLISM_BY_PEROXISOME_PROLIFERATOR_ACTIVATED_RECEPTOR_ALPHA	2	1.84535e-26	1.62391e-23	8.11953e-24	3.30565	33.8814	112	0.00595874	0.0196975	5	1.48052e-07	0.000130286	2.60572e-05	2.13463	17.3332	37	61	0.00738376	0.606557	unnamed,unnamed,unnamed,unnamed,unnamed,unnamed,unnamed,unnamed,unnamed,unnamed,unnamed,unnamed,unnamed,unnamed,unnamed,unnamed,unnamed,unnamed,unnamed,unnamed,unnamed,unnamed,unnamed,unnamed,unnamed,unnamed,unnamed,unnamed,unnamed,unnamed,unnamed,unnamed,unnamed,unnamed,unnamed,unnamed,unnamed,unnamed,unnamed,unnamed,unnamed,unnamed,unnamed,unnamed,unnamed,unnamed,unnamed,unnamed,unnamed,unnamed…	ABCA1,ABCB4,ACACA,ACOX1,ACSL1,ADFP,AGT,APOA1,APOA2,APOA5,CD36,CHD9,CPT1A,CPT2,CREBBP,CYP7A1,EHHADH,FASN,ME1,MED1,MTTP,NCOA2,NCOA3,NCOR2,NR1H3,PLIN,PPARA,RXRA,SCP2,SIN3A,SLC10A2,SLC2A2,SREBF1,SULT2A1,TBL1X,TBL1XR1,UGT1A4	TRUE	MSigDB Pathway	Genes involved in Regulation of Lipid Metabolism by Peroxisome proliferator-activated receptor alpha (PPARalpha)	45	0.0047619	1	0.0931215	2.25263	6.21497	14	0.00595874	0.0134228	33	0.0105089	1	0.280236	2.08861	5.74545	12	61	0.00722456	0.196721	unnamed,unnamed,unnamed,unnamed,unnamed,unnamed,unnamed,unnamed,unnamed,unnamed,unnamed,unnamed,unnamed,unnamed	ABCA1,ADFP,AGT,CYP7A1,EHHADH,NCOA1,NCOA2,PPARA,SIN3A,SLC2A2,SMARCD3,TBL1XR1	FALSE
Genes involved in Metabolism of amino acids	MSigDB Pathway	REACTOME_METABOLISM_OF_AMINO_ACIDS	5	3.18496e-24	2.80277e-21	5.60554e-22	2.38575	72.933	174	0.0128268	0.0306015	3	1.2181e-08	1.07193e-05	3.5731e-06	1.73791	46.0324	80	162	0.0159649	0.493827	unnamed,unnamed,unnamed,unnamed,unnamed,unnamed,unnamed,unnamed,unnamed,unnamed,unnamed,unnamed,unnamed,unnamed,unnamed,unnamed,unnamed,unnamed,unnamed,unnamed,unnamed,unnamed,unnamed,unnamed,unnamed,unnamed,unnamed,unnamed,unnamed,unnamed,unnamed,unnamed,unnamed,unnamed,unnamed,unnamed,unnamed,unnamed,unnamed,unnamed,unnamed,unnamed,unnamed,unnamed,unnamed,unnamed,unnamed,unnamed,unnamed,unnamed…	AASS,ACAT1,ACMSD,ADC,AFMID,ALDH18A1,ALDH4A1,ALDH7A1,ALDH9A1,AMDHD1,ARG1,ASS1,AUH,AZIN1,BBOX1,BCAT2,BCKDHB,CKMT2,CPS1,DBT,DLD,DLST,FAH,GATM,GLS2,GLUD1,GLUL,GOT1,GOT2,GPT2,HAAO,HAL,HGD,HIBADH,HIBCH,HPD,HSD17B10,IVD,KMO,KYNU,OAZ2,ODC1,OGDH,OTC,PAH,PCBD1,PRODH,PSMA1,PSMA3,PSMA5,PSMA6,PSMB3,PSMB4,PSMB7,PSMC5,PSMD1,PSMD14,PSMD6,PSMD7,PSMD9,PSMF1,QDPR,SAT1,SLC16A10,SLC1A4,SLC25A21,SLC38A2,SLC38A4,SLC3A1…	TRUE	MSigDB Pathway	Genes involved in Metabolism of amino acids	27	0.00132463	1	0.0431732	1.94344	13.3783	26	0.0128268	0.0249281	158	0.127521	1	0.710243	1.31075	15.2584	20	162	0.0120409	0.123457	unnamed,unnamed,unnamed,unnamed,unnamed,unnamed,unnamed,unnamed,unnamed,unnamed,unnamed,unnamed,unnamed,unnamed,unnamed,unnamed,unnamed,unnamed,unnamed,unnamed,unnamed,unnamed,unnamed,unnamed,unnamed,unnamed	ALDH6A1,ALDH7A1,ALDH9A1,AUH,AZIN1,BBOX1,BCAT2,CPS1,GLUD1,HIBADH,HPD,KYNU,OAZ1,ODC1,PSMA6,PSMD6,PSMD7,PSMD9,SLC43A1,SLC6A20	FALSE
Mechanism of Gene Regulation by Peroxisome Proliferators via PPARa(alpha)	MSigDB Pathway	BIOCARTA_PPARA_PATHWAY	7	8.12142e-21	7.14685e-18	1.02098e-18	2.7141	43.1083	117	0.00758147	0.0205769	26	8.0174e-05	0.0705531	0.00271358	1.8491	16.7649	31	59	0.00618639	0.525424	unnamed,unnamed,unnamed,unnamed,unnamed,unnamed,unnamed,unnamed,unnamed,unnamed,unnamed,unnamed,unnamed,unnamed,unnamed,unnamed,unnamed,unnamed,unnamed,unnamed,unnamed,unnamed,unnamed,unnamed,unnamed,unnamed,unnamed,unnamed,unnamed,unnamed,unnamed,unnamed,unnamed,unnamed,unnamed,unnamed,unnamed,unnamed,unnamed,unnamed,unnamed,unnamed,unnamed,unnamed,unnamed,unnamed,unnamed,unnamed,unnamed,unnamed…	ACOX1,APOA1,APOA2,CD36,CITED2,CREBBP,DUSP1,EHHADH,EP300,FABP1,HSD17B4,JUN,ME1,MED1,MYC,NCOR2,NFKBIA,NOS2,NR0B2,NR1H3,NRIP1,PDGFA,PIK3CG,PIK3R1,PPARA,PPARGC1A,PRKAR1A,PRKAR2A,RXRA,SRA1,STAT5A	TRUE	MSigDB Pathway	Mechanism of Gene Regulation by Peroxisome Proliferators via PPARa(alpha)	79	0.0153813	1	0.171336	1.89694	7.90748	15	0.00758147	0.0143816	88	0.0475075	1	0.475075	1.79951	5.55707	10	59	0.00602047	0.169491	unnamed,unnamed,unnamed,unnamed,unnamed,unnamed,unnamed,unnamed,unnamed,unnamed,unnamed,unnamed,unnamed,unnamed,unnamed	CITED2,EHHADH,FAT1,INS-IGF2,MAPK1,MYC,NCOA1,NFKBIA,PDGFA,PPARA	FALSE
Insulin signaling pathway	MSigDB Pathway	KEGG_INSULIN_SIGNALING_PATHWAY	10	2.03861e-18	1.79398e-15	1.79398e-16	2.12942	77.4858	165	0.0136275	0.0290186	23	6.71902e-05	0.0591274	0.00257076	1.54442	39.497	61	139	0.0121732	0.438849	unnamed,unnamed,unnamed,unnamed,unnamed,unnamed,unnamed,unnamed,unnamed,unnamed,unnamed,unnamed,unnamed,unnamed,unnamed,unnamed,unnamed,unnamed,unnamed,unnamed,unnamed,unnamed,unnamed,unnamed,unnamed,unnamed,unnamed,unnamed,unnamed,unnamed,unnamed,unnamed,unnamed,unnamed,unnamed,unnamed,unnamed,unnamed,unnamed,unnamed,unnamed,unnamed,unnamed,unnamed,unnamed,unnamed,unnamed,unnamed,unnamed,unnamed…	ACACA,ACACB,AK309452,AKT2,AKT3,BC070039,BRAF,CALM1,CALM2,CALML3,CBLB,CRKL,EIF4EBP1,FASN,FBP1,FBP2,FLOT1,FLOT2,FOXO1,G6PC,G6PC2,GCK,GRB2,GSK3B,GYS2,INSR,IRS1,IRS2,KRAS,MAP2K1,MAPK8,MKNK2,NRAS,PCK1,PCK2,PDE3A,PDE3B,PIK3CG,PIK3R1,PIK3R3,PPARGC1A,PPP1CB,PPP1R3A,PPP1R3B,PPP1R3C,PRKAA2,PRKAG2,PRKAR1A,PRKAR2A,PTPN1,PTPRF,PYGL,RAF1,RAPGEF1,RHEB,SH2B2,SOCS1,SOCS2,SOCS3,SORBS1,SREBF1	TRUE	MSigDB Pathway	Insulin signaling pathway	30	0.00149042	1	0.043719	1.89961	14.2135	27	0.0136275	0.0258869	49	0.0202858	1	0.364316	1.60402	13.0921	21	139	0.012643	0.151079	unnamed,unnamed,unnamed,unnamed,unnamed,unnamed,unnamed,unnamed,unnamed,unnamed,unnamed,unnamed,unnamed,unnamed,unnamed,unnamed,unnamed,unnamed,unnamed,unnamed,unnamed,unnamed,unnamed,unnamed,unnamed,unnamed,unnamed	BRAF,CALM1,CALM2,CBL,CBLC,FOXO1,G6PC2,INS-IGF2,INSR,IRS1,MAPK1,MAPK10,NRAS,PDE3A,PIK3R2,PPP1CB,PPP1CC,PPP1R3A,SH2B2,SHC4,TRIP10	FALSE
Adipocytokine signaling pathway	MSigDB Pathway	KEGG_ADIPOCYTOKINE_SIGNALING_PATHWAY	9	5.67373e-19	4.99289e-16	5.54765e-17	2.69617	39.6859	107	0.00697959	0.0188181	31	0.000134554	0.118408	0.0038196	1.75963	19.3223	34	68	0.00678507	0.5	unnamed,unnamed,unnamed,unnamed,unnamed,unnamed,unnamed,unnamed,unnamed,unnamed,unnamed,unnamed,unnamed,unnamed,unnamed,unnamed,unnamed,unnamed,unnamed,unnamed,unnamed,unnamed,unnamed,unnamed,unnamed,unnamed,unnamed,unnamed,unnamed,unnamed,unnamed,unnamed,unnamed,unnamed,unnamed,unnamed,unnamed,unnamed,unnamed,unnamed,unnamed,unnamed,unnamed,unnamed,unnamed,unnamed,unnamed,unnamed,unnamed,unnamed…	ACACB,ACSL1,ACSL3,ACSL4,ACSL5,ADIPOQ,ADIPOR2,AKT2,AKT3,CD36,CPT1A,G6PC,G6PC2,IRS1,IRS2,JAK2,MAPK8,NFKB1,NFKBIA,NFKBIB,NPY,PCK1,PCK2,PPARA,PPARGC1A,PRKAA2,PRKAG2,PRKCQ,RXRA,SOCS3,STAT3,TNFRSF1A,TNFRSF1B,TRAF2	TRUE	MSigDB Pathway	Adipocytokine signaling pathway	300	0.198303	1	0.58169	1.37368	7.27971	10	0.00697959	0.00958773	208	0.187417	1	0.792919	1.4052	6.40476	9	68	0.00541842	0.132353	unnamed,unnamed,unnamed,unnamed,unnamed,unnamed,unnamed,unnamed,unnamed,unnamed	ACSL3,ACSL5,G6PC2,IRS1,MAPK10,NFKBIA,PPARA,PRKCQ,PTPN11	FALSE
Map Kinase Inactivation of SMRT Corepressor	MSigDB Pathway	BIOCARTA_EGFR_SMRTE_PATHWAY	6	2.38488e-23	2.09869e-20	3.49782e-21	5.34029	10.6736	57	0.00187717	0.0100246	7	9.67438e-07	0.000851345	0.000121621	3.51926	3.12566	11	11	0.00219517	1	unnamed,unnamed,unnamed,unnamed,unnamed,unnamed,unnamed,unnamed,unnamed,unnamed,unnamed,unnamed,unnamed,unnamed,unnamed,unnamed,unnamed,unnamed,unnamed,unnamed,unnamed,unnamed,unnamed,unnamed,unnamed,unnamed,unnamed,unnamed,unnamed,unnamed,unnamed,unnamed,unnamed,unnamed,unnamed,unnamed,unnamed,unnamed,unnamed,unnamed,unnamed,unnamed,unnamed,unnamed,unnamed,unnamed,unnamed,unnamed,unnamed,unnamed…	EGF,EGFR,MAP2K1,MAP3K1,MAPK14,NCOR2,RARA,RXRA,THRA,THRB,ZBTB16	TRUE	MSigDB Pathway	Map Kinase Inactivation of SMRT Corepressor	241	0.135185	1	0.493623	2.04302	1.95789	4	0.00187717	0.00383509	39	0.015066	1	0.339951	3.86076	1.03607	4	11	0.00240819	0.363636	unnamed,unnamed,unnamed,unnamed	EGF,RARA,THRA,ZBTB16	FALSE
Complement and coagulation cascades	MSigDB Pathway	KEGG_COMPLEMENT_AND_COAGULATION_CASCADES	8	3.88831e-20	3.42171e-17	4.27714e-18	3.26472	26.0359	85	0.00457895	0.014949	2	2.02286e-09	1.78012e-06	8.9006e-07	2.21211	19.8906	44	70	0.00878068	0.628571	unnamed,unnamed,unnamed,unnamed,unnamed,unnamed,unnamed,unnamed,unnamed,unnamed,unnamed,unnamed,unnamed,unnamed,unnamed,unnamed,unnamed,unnamed,unnamed,unnamed,unnamed,unnamed,unnamed,unnamed,unnamed,unnamed,unnamed,unnamed,unnamed,unnamed,unnamed,unnamed,unnamed,unnamed,unnamed,unnamed,unnamed,unnamed,unnamed,unnamed,unnamed,unnamed,unnamed,unnamed,unnamed,unnamed,unnamed,unnamed,unnamed,unnamed…	A2M,BDKRB1,BDKRB2,C1R,C1S,C2,C4B,C4BPA,C4BPB,C5,C6,C7,C8A,C8B,C9,CD46,CFB,CFH,CPB2,F10,F11,F12,F13A1,F2,F5,F7,F9,FGA,FGB,FGG,KLKB1,MASP1,MBL2,PLG,PROC,PROS1,SERPINA1,SERPINA5,SERPINC1,SERPIND1,SERPINE1,SERPINF2,SERPING1,VWF	TRUE	MSigDB Pathway	Complement and coagulation cascades	26	0.00131997	1	0.0446758	2.72203	4.77584	13	0.00457895	0.0124641	35	0.0128128	1	0.322151	1.97175	6.59314	13	70	0.00782661	0.185714	unnamed,unnamed,unnamed,unnamed,unnamed,unnamed,unnamed,unnamed,unnamed,unnamed,unnamed,unnamed,unnamed	BDKRB1,C1R,C5AR1,C8B,CD55,CFB,CR2,F13A1,F2,F7,FGA,FGG,SERPINA1	FALSE
Fatty acid metabolism	MSigDB Pathway	KEGG_FATTY_ACID_METABOLISM	40	1.65848e-10	1.45946e-07	3.64866e-09	2.89149	16.9463	49	0.00298036	0.00861766	63	0.00135162	1	0.0188797	1.80055	12.2185	22	43	0.00439034	0.511628	unnamed,unnamed,unnamed,unnamed,unnamed,unnamed,unnamed,unnamed,unnamed,unnamed,unnamed,unnamed,unnamed,unnamed,unnamed,unnamed,unnamed,unnamed,unnamed,unnamed,unnamed,unnamed,unnamed,unnamed,unnamed,unnamed,unnamed,unnamed,unnamed,unnamed,unnamed,unnamed,unnamed,unnamed,unnamed,unnamed,unnamed,unnamed,unnamed,unnamed,unnamed,unnamed,unnamed,unnamed,unnamed,unnamed,unnamed,unnamed,unnamed	ACAA1,ACAA2,ACAT1,ACOX1,ACSL1,ACSL3,ACSL4,ACSL5,ADH1B,ADH4,ADH6,ALDH1B1,ALDH2,ALDH3A2,ALDH7A1,ALDH9A1,CPT1A,CPT2,EHHADH,HADH,HADHB,PECI	TRUE	MSigDB Pathway	Fatty acid metabolism	126	0.0390373	1	0.272642	2.25188	3.10851	7	0.00298036	0.00671141	140	0.105222	1	0.661394	1.72836	4.05007	7	43	0.00421433	0.162791	unnamed,unnamed,unnamed,unnamed,unnamed,unnamed,unnamed	ACADS,ACSL3,ACSL5,ALDH7A1,ALDH9A1,EHHADH,HADH	FALSE
Genes involved in Integrin alphaIIbbeta3 signaling	MSigDB Pathway	REACTOME_INTEGRIN_ALPHAIIBBETA3_SIGNALING	21	4.19468e-14	3.69132e-11	1.75777e-12	3.87222	11.8795	46	0.00208925	0.00809005	61	0.00115949	1	0.0167271	2.14216	6.53547	14	23	0.00279385	0.608696	unnamed,unnamed,unnamed,unnamed,unnamed,unnamed,unnamed,unnamed,unnamed,unnamed,unnamed,unnamed,unnamed,unnamed,unnamed,unnamed,unnamed,unnamed,unnamed,unnamed,unnamed,unnamed,unnamed,unnamed,unnamed,unnamed,unnamed,unnamed,unnamed,unnamed,unnamed,unnamed,unnamed,unnamed,unnamed,unnamed,unnamed,unnamed,unnamed,unnamed,unnamed,unnamed,unnamed,unnamed,unnamed,unnamed	APBB1IP,CSK,FGA,FGB,FGG,FN1,GRB2,PTK2,PTPN1,RAP1A,RAP1B,RAPGEF4,RASGRP3,VWF	TRUE	NA	NA	NA	NA	NA	NA	NA	NA	NA	NA	NA	NA	NA	NA	NA	NA	NA	NA	NA	NA	NA	NA	NA	FALSE
p38 MAPK Pathway	MSigDB Pathway	ST_P38_MAPK_PATHWAY	260	0.00211792	1	0.00716833	1.69539	21.234	36	0.00373444	0.00633134	118	0.00901561	1	0.0672351	1.70935	9.94528	17	35	0.00339254	0.485714	unnamed,unnamed,unnamed,unnamed,unnamed,unnamed,unnamed,unnamed,unnamed,unnamed,unnamed,unnamed,unnamed,unnamed,unnamed,unnamed,unnamed,unnamed,unnamed,unnamed,unnamed,unnamed,unnamed,unnamed,unnamed,unnamed,unnamed,unnamed,unnamed,unnamed,unnamed,unnamed,unnamed,unnamed,unnamed,unnamed	ATF1,DUSP1,DUSP10,EEF2K,GADD45A,HSPB1,IL1R1,MAP2K3,MAP2K6,MAP3K5,MAP3K7,MAPK13,MAPK14,MAPKAPK2,MAPKAPK5,MKNK2,NFKB1	FALSE	MSigDB Pathway	p38 MAPK Pathway	200	0.0996369	1	0.438402	1.79716	3.89503	7	0.00373444	0.00671141	235	0.229972	1	0.861172	1.51673	3.29657	5	35	0.00301023	0.142857	unnamed,unnamed,unnamed,unnamed,unnamed,unnamed,unnamed	CREB1,DUSP10,GADD45A,MAP3K5,MAPK1	FALSE
Genes involved in Biological oxidations	MSigDB Pathway	REACTOME_BIOLOGICAL_OXIDATIONS	18	1.26383e-14	1.11217e-11	6.17871e-13	2.3232	45.6268	106	0.00802441	0.0186423	56	0.00098161	0.863817	0.0154253	1.47868	33.8139	50	119	0.00997805	0.420168	unnamed,unnamed,unnamed,unnamed,unnamed,unnamed,unnamed,unnamed,unnamed,unnamed,unnamed,unnamed,unnamed,unnamed,unnamed,unnamed,unnamed,unnamed,unnamed,unnamed,unnamed,unnamed,unnamed,unnamed,unnamed,unnamed,unnamed,unnamed,unnamed,unnamed,unnamed,unnamed,unnamed,unnamed,unnamed,unnamed,unnamed,unnamed,unnamed,unnamed,unnamed,unnamed,unnamed,unnamed,unnamed,unnamed,unnamed,unnamed,unnamed,unnamed…	ACSM2B,ACSS1,ACSS2,ADH1B,ADH4,ADH6,AHCY,ALDH1A1,ALDH2,CYP17A1,CYP1B1,CYP24A1,CYP26A1,CYP26B1,CYP26C1,CYP27A1,CYP2C19,CYP2U1,CYP2W1,CYP39A1,CYP46A1,CYP51A1,CYP7A1,CYP8B1,FMO1,FMO2,FMO3,GCLC,GCLM,GSTA1,GSTA2,GSTA5,MAOA,MAOB,MAT1A,MAT2A,MGST1,MGST2,MGST3,MTR,NAT2,NNMT,PTGIS,SLC35D1,SULT1B1,SULT2A1,UGDH,UGP2,UGT1A4,UGT2A1	TRUE	MSigDB Pathway	Genes involved in Biological oxidations	134	0.0457457	1	0.30042	1.67275	8.36946	14	0.00802441	0.0134228	374	0.446799	1	1	1.07063	11.2083	12	119	0.00722456	0.10084	unnamed,unnamed,unnamed,unnamed,unnamed,unnamed,unnamed,unnamed,unnamed,unnamed,unnamed,unnamed,unnamed,unnamed	ALDH1A1,CYP1B1,CYP2R1,CYP2U1,CYP3A43,CYP7A1,GCLC,MAT1A,MGST2,MGST3,MTR,UGP2	FALSE
Maturity onset diabetes of the young	MSigDB Pathway	KEGG_MATURITY_ONSET_DIABETES_OF_THE_YOUNG	31	2.45944e-11	2.16431e-08	6.98164e-10	2.75239	21.0726	58	0.00370605	0.0102005	127	0.0108486	1	0.0751713	1.83001	7.10377	13	25	0.00259429	0.52	unnamed,unnamed,unnamed,unnamed,unnamed,unnamed,unnamed,unnamed,unnamed,unnamed,unnamed,unnamed,unnamed,unnamed,unnamed,unnamed,unnamed,unnamed,unnamed,unnamed,unnamed,unnamed,unnamed,unnamed,unnamed,unnamed,unnamed,unnamed,unnamed,unnamed,unnamed,unnamed,unnamed,unnamed,unnamed,unnamed,unnamed,unnamed,unnamed,unnamed,unnamed,unnamed,unnamed,unnamed,unnamed,unnamed,unnamed,unnamed,unnamed,unnamed…	FOXA2,FOXA3,GCK,HES1,HHEX,HNF1B,HNF4A,HNF4G,NKX6-1,NR5A2,ONECUT1,PDX1,SLC2A2	FALSE	NA	NA	NA	NA	NA	NA	NA	NA	NA	NA	NA	NA	NA	NA	NA	NA	NA	NA	NA	NA	NA	NA	NA	FALSE
Genes involved in Nuclear Receptor transcription pathway	MSigDB Pathway	REACTOME_NUCLEAR_RECEPTOR_TRANSCRIPTION_PATHWAY	14	3.30389e-16	2.90742e-13	2.07673e-14	2.32148	51.2605	119	0.00901521	0.0209286	6	1.74413e-07	0.000153484	2.55806e-05	2.25232	14.2075	32	50	0.00638595	0.64	unnamed,unnamed,unnamed,unnamed,unnamed,unnamed,unnamed,unnamed,unnamed,unnamed,unnamed,unnamed,unnamed,unnamed,unnamed,unnamed,unnamed,unnamed,unnamed,unnamed,unnamed,unnamed,unnamed,unnamed,unnamed,unnamed,unnamed,unnamed,unnamed,unnamed,unnamed,unnamed,unnamed,unnamed,unnamed,unnamed,unnamed,unnamed,unnamed,unnamed,unnamed,unnamed,unnamed,unnamed,unnamed,unnamed,unnamed,unnamed,unnamed,unnamed…	AR,ESR1,ESR2,ESRRA,HNF4A,HNF4G,MED1,NR0B1,NR0B2,NR1D1,NR1D2,NR1H3,NR1H4,NR2E3,NR2F6,NR3C1,NR3C2,NR4A2,NR4A3,NR5A2,NR6A1,NRBF2,PPARA,PPARD,PPARG,RARA,RARB,RORA,RORC,RXRA,THRA,THRB	TRUE	MSigDB Pathway	Genes involved in Nuclear Receptor transcription pathway	260	0.154504	1	0.522938	1.38256	9.40286	13	0.00901521	0.0124641	7	0.000559292	0.492177	0.070311	2.76045	4.70939	13	50	0.00782661	0.26	unnamed,unnamed,unnamed,unnamed,unnamed,unnamed,unnamed,unnamed,unnamed,unnamed,unnamed,unnamed,unnamed	AR,ESR1,ESR2,ESRRG,NR1I2,NR3C1,NR4A3,NR5A2,NR6A1,NRBF2,PPARA,RARA,THRA	FALSE
Genes involved in Phase II conjugation	MSigDB Pathway	REACTOME_PHASE_II_CONJUGATION	30	1.38324e-11	1.21725e-08	4.0575e-10	2.8246	20.1798	57	0.00354904	0.0100246	186	0.0344942	1	0.163198	1.43377	15.3442	22	54	0.00439034	0.407407	unnamed,unnamed,unnamed,unnamed,unnamed,unnamed,unnamed,unnamed,unnamed,unnamed,unnamed,unnamed,unnamed,unnamed,unnamed,unnamed,unnamed,unnamed,unnamed,unnamed,unnamed,unnamed,unnamed,unnamed,unnamed,unnamed,unnamed,unnamed,unnamed,unnamed,unnamed,unnamed,unnamed,unnamed,unnamed,unnamed,unnamed,unnamed,unnamed,unnamed,unnamed,unnamed,unnamed,unnamed,unnamed,unnamed,unnamed,unnamed,unnamed,unnamed…	ACSM2B,AHCY,GCLC,GCLM,GSTA1,GSTA2,GSTA5,MAT1A,MAT2A,MGST1,MGST2,MGST3,MTR,NAT2,NNMT,SLC35D1,SULT1B1,SULT2A1,UGDH,UGP2,UGT1A4,UGT2A1	FALSE	MSigDB Pathway	Genes involved in Phase II conjugation	178	0.0815939	1	0.403386	1.89105	3.70165	7	0.00354904	0.00671141	341	0.399772	1	1	1.17968	5.08614	6	54	0.00361228	0.111111	unnamed,unnamed,unnamed,unnamed,unnamed,unnamed,unnamed	GCLC,MAT1A,MGST2,MGST3,MTR,UGP2	FALSE
Glioma	MSigDB Pathway	KEGG_GLIOMA	117	5.81864e-06	0.0051204	4.37641e-05	1.7983	37.8135	68	0.00665029	0.0119592	154	0.0194825	1	0.111329	1.4397	18.754	27	66	0.00538815	0.409091	unnamed,unnamed,unnamed,unnamed,unnamed,unnamed,unnamed,unnamed,unnamed,unnamed,unnamed,unnamed,unnamed,unnamed,unnamed,unnamed,unnamed,unnamed,unnamed,unnamed,unnamed,unnamed,unnamed,unnamed,unnamed,unnamed,unnamed,unnamed,unnamed,unnamed,unnamed,unnamed,unnamed,unnamed,unnamed,unnamed,unnamed,unnamed,unnamed,unnamed,unnamed,unnamed,unnamed,unnamed,unnamed,unnamed,unnamed,unnamed,unnamed,unnamed…	AKT2,AKT3,BRAF,CALM1,CALM2,CALML3,CAMK2D,CCND1,CDK6,CDKN1A,E2F3,EGF,EGFR,GRB2,IGF1,KRAS,MAP2K1,MDM2,NRAS,PDGFA,PDGFRB,PIK3CG,PIK3R1,PIK3R3,PLCG2,PTEN,RAF1	FALSE	MSigDB Pathway	Glioma	1	3.53627e-06	0.00311192	0.00311192	3.17174	6.93625	22	0.00665029	0.021093	2	9.49786e-05	0.0835812	0.0417906	2.73471	6.21639	17	66	0.0102348	0.257576	unnamed,unnamed,unnamed,unnamed,unnamed,unnamed,unnamed,unnamed,unnamed,unnamed,unnamed,unnamed,unnamed,unnamed,unnamed,unnamed,unnamed,unnamed,unnamed,unnamed,unnamed,unnamed	BRAF,CALM1,CALM2,CAMK2G,CCND1,CDK6,CDKN1A,E2F2,EGF,IGF1,MAPK1,NRAS,PDGFA,PDGFRA,PIK3R2,PLCG2,SHC4	TRUE
B cell receptor signaling pathway	MSigDB Pathway	KEGG_B_CELL_RECEPTOR_SIGNALING_PATHWAY	73	5.91936e-08	5.20904e-05	7.13567e-07	1.95095	39.9805	78	0.0070314	0.0137179	189	0.0352551	1	0.164151	1.36078	21.3113	29	75	0.00578727	0.386667	unnamed,unnamed,unnamed,unnamed,unnamed,unnamed,unnamed,unnamed,unnamed,unnamed,unnamed,unnamed,unnamed,unnamed,unnamed,unnamed,unnamed,unnamed,unnamed,unnamed,unnamed,unnamed,unnamed,unnamed,unnamed,unnamed,unnamed,unnamed,unnamed,unnamed,unnamed,unnamed,unnamed,unnamed,unnamed,unnamed,unnamed,unnamed,unnamed,unnamed,unnamed,unnamed,unnamed,unnamed,unnamed,unnamed,unnamed,unnamed,unnamed,unnamed…	AKT2,AKT3,BCL10,BLNK,CD81,CHP,DAPP1,FOS,GRB2,GSK3B,JUN,KRAS,MAP2K1,NFATC2,NFATC3,NFKB1,NFKBIA,NFKBIB,NRAS,PIK3CG,PIK3R1,PIK3R3,PLCG2,PPP3CA,PPP3CC,RAF1,RASGRP3,SYK,VAV2	FALSE	MSigDB Pathway	B cell receptor signaling pathway	305	0.204242	1	0.58929	1.36356	7.33375	10	0.0070314	0.00958773	190	0.165484	1	0.766454	1.41561	7.06408	10	75	0.00602047	0.133333	unnamed,unnamed,unnamed,unnamed,unnamed,unnamed,unnamed,unnamed,unnamed,unnamed	BLNK,CR2,FOS,MALT1,MAPK1,NFKBIA,NRAS,PIK3R2,PLCG2,SYK	FALSE
Chronic myeloid leukemia	MSigDB Pathway	KEGG_CHRONIC_MYELOID_LEUKEMIA	205	0.000393254	0.346064	0.00168812	1.53258	46.9797	72	0.00826235	0.0126627	145	0.0164538	1	0.0998577	1.42673	21.0272	30	74	0.00598683	0.405405	unnamed,unnamed,unnamed,unnamed,unnamed,unnamed,unnamed,unnamed,unnamed,unnamed,unnamed,unnamed,unnamed,unnamed,unnamed,unnamed,unnamed,unnamed,unnamed,unnamed,unnamed,unnamed,unnamed,unnamed,unnamed,unnamed,unnamed,unnamed,unnamed,unnamed,unnamed,unnamed,unnamed,unnamed,unnamed,unnamed,unnamed,unnamed,unnamed,unnamed,unnamed,unnamed,unnamed,unnamed,unnamed,unnamed,unnamed,unnamed,unnamed,unnamed…	AKT2,AKT3,BCL2L1,BRAF,CBLB,CCND1,CDK6,CDKN1A,CRKL,CTBP2,E2F3,EVI1,GAB2,GRB2,KRAS,MAP2K1,MDM2,MYC,NFKB1,NFKBIA,NRAS,PIK3CG,PIK3R1,PIK3R3,RAF1,RUNX1,SMAD3,SMAD4,STAT5A,TGFBR2	FALSE	MSigDB Pathway	Chronic myeloid leukemia	3	1.10969e-05	0.00976523	0.00325508	2.78499	8.61763	24	0.00826235	0.0230106	3	0.000133176	0.117195	0.039065	2.58254	6.96989	18	74	0.0108369	0.243243	unnamed,unnamed,unnamed,unnamed,unnamed,unnamed,unnamed,unnamed,unnamed,unnamed,unnamed,unnamed,unnamed,unnamed,unnamed,unnamed,unnamed,unnamed,unnamed,unnamed,unnamed,unnamed,unnamed,unnamed	ABL1,BRAF,CBL,CBLC,CCND1,CDK6,CDKN1A,E2F2,MAPK1,MYC,NFKBIA,NRAS,PIK3R2,PTPN11,RUNX1,SHC4,TGFB2,TGFBR2	TRUE
Drug metabolism - cytochrome P450	MSigDB Pathway	KEGG_DRUG_METABOLISM_CYTOCHROME_P450	258	0.0019977	1	0.00681388	1.76434	18.137	32	0.00318977	0.00562786	399	0.230752	1	0.508927	1.17309	17.9015	21	63	0.00419078	0.333333	unnamed,unnamed,unnamed,unnamed,unnamed,unnamed,unnamed,unnamed,unnamed,unnamed,unnamed,unnamed,unnamed,unnamed,unnamed,unnamed,unnamed,unnamed,unnamed,unnamed,unnamed,unnamed,unnamed,unnamed,unnamed,unnamed,unnamed,unnamed,unnamed,unnamed,unnamed,unnamed	ADH1B,ADH4,ADH6,ALDH3A1,ALDH3B1,AOX1,CYP2C19,FMO1,FMO2,FMO3,FMO4,GSTA1,GSTA2,GSTA5,MAOA,MAOB,MGST1,MGST2,MGST3,UGT1A4,UGT2A1	FALSE	MSigDB Pathway	Drug metabolism - cytochrome P450	338	0.242135	1	0.63041	1.50289	3.32693	5	0.00318977	0.00479386	683	0.856394	1	1	0.674102	5.93382	4	63	0.00240819	0.0634921	unnamed,unnamed,unnamed,unnamed,unnamed	AOX1,CYP3A43,MGST2,MGST3	FALSE
Steroid hormone biosynthesis	MSigDB Pathway	KEGG_STEROID_HORMONE_BIOSYNTHESIS	119	9.21711e-06	0.00811106	6.81601e-05	2.14165	19.1442	41	0.00336689	0.00721069	524	0.435117	1	0.73073	1.07108	13.0709	14	46	0.00279385	0.304348	unnamed,unnamed,unnamed,unnamed,unnamed,unnamed,unnamed,unnamed,unnamed,unnamed,unnamed,unnamed,unnamed,unnamed,unnamed,unnamed,unnamed,unnamed,unnamed,unnamed,unnamed,unnamed,unnamed,unnamed,unnamed,unnamed,unnamed,unnamed,unnamed,unnamed,unnamed,unnamed,unnamed,unnamed,unnamed,unnamed,unnamed,unnamed,unnamed,unnamed,unnamed	AKR1D1,CYP17A1,CYP1B1,CYP7A1,HSD11B1,HSD11B2,HSD17B12,HSD17B2,HSD17B6,HSD17B7,HSD3B2,SRD5A2,UGT1A4,UGT2A1	FALSE	MSigDB Pathway	Steroid hormone biosynthesis	363	0.276604	1	0.670556	1.42382	3.51167	5	0.00336689	0.00479386	509	0.64076	1	1	0.923226	4.33263	4	46	0.00240819	0.0869565	unnamed,unnamed,unnamed,unnamed,unnamed	CYP1B1,CYP3A43,CYP7A1,SRD5A2	FALSE
Genes involved in Activated AMPK stimulates fatty-acid oxidation in muscle	MSigDB Pathway	REACTOME_ACTIVATED_AMPK_STIMULATES_FATTY_ACID_OXIDATION_IN_MUSCLE	185	0.000224168	0.197268	0.00106631	2.59457	7.32298	19	0.0012879	0.00334154	395	0.229184	1	0.510588	1.3686	5.11472	7	18	0.00139693	0.388889	unnamed,unnamed,unnamed,unnamed,unnamed,unnamed,unnamed,unnamed,unnamed,unnamed,unnamed,unnamed,unnamed,unnamed,unnamed,unnamed,unnamed,unnamed,unnamed	ACACB,ACSL1,CAB39,CPT2,PRKAA2,PRKAG2,SLC25A20	FALSE	NA	NA	NA	NA	NA	NA	NA	NA	NA	NA	NA	NA	NA	NA	NA	NA	NA	NA	NA	NA	NA	NA	NA	FALSE
STAT3 Pathway	MSigDB Pathway	ST_STAT3_PATHWAY	222	0.000644378	0.567052	0.00255429	2.70515	5.54497	15	0.000975198	0.00263806	350	0.176712	1	0.444306	1.59966	3.12566	5	11	0.000997805	0.454545	unnamed,unnamed,unnamed,unnamed,unnamed,unnamed,unnamed,unnamed,unnamed,unnamed,unnamed,unnamed,unnamed,unnamed,unnamed	CISH,IL6R,JAK1,JAK2,STAT3	FALSE	NA	NA	NA	NA	NA	NA	NA	NA	NA	NA	NA	NA	NA	NA	NA	NA	NA	NA	NA	NA	NA	NA	NA	FALSE
Metabolism of xenobiotics by cytochrome P450	MSigDB Pathway	KEGG_METABOLISM_OF_XENOBIOTICS_BY_CYTOCHROME_P450	344	0.0143433	1	0.0366922	1.6108	16.141	26	0.00283874	0.00457264	634	0.665271	1	0.923405	0.938469	17.0491	16	60	0.00319297	0.266667	unnamed,unnamed,unnamed,unnamed,unnamed,unnamed,unnamed,unnamed,unnamed,unnamed,unnamed,unnamed,unnamed,unnamed,unnamed,unnamed,unnamed,unnamed,unnamed,unnamed,unnamed,unnamed,unnamed,unnamed,unnamed,unnamed	ADH1B,ADH4,ADH6,ALDH3A1,ALDH3B1,CYP1B1,CYP2C19,EPHX1,GSTA1,GSTA2,GSTA5,MGST1,MGST2,MGST3,UGT1A4,UGT2A1	FALSE	MSigDB Pathway	Metabolism of xenobiotics by cytochrome P450	281	0.177949	1	0.557277	1.68873	2.9608	5	0.00283874	0.00479386	658	0.828992	1	1	0.707807	5.65126	4	60	0.00240819	0.0666667	unnamed,unnamed,unnamed,unnamed,unnamed	CYP1B1,CYP3A43,MGST2,MGST3	FALSE

## Sheet: Figure 3-source data 1D-HNF4A
Desc.x	Ontology.x	ID	BinomRank.x	BinomP.x	BinomBonfP.x	BinomFdrQ.x	RegionFoldEnrich.x	ExpRegions.x	ObsRegions.x	GenomeFrac.x	SetCov.x	HyperRank.x	HyperP.x	HyperBonfP.x	HyperFdrQ.x	GeneFoldEnrich.x	ExpGenes.x	ObsGenes.x	TotalGenes.x	GeneSetCov.x	TermCov.x	Regions.x	Genes.x	Significance.x	Ontology.y	Desc.y	BinomRank.y	BinomP.y	BinomBonfP.y	BinomFdrQ.y	RegionFoldEnrich.y	ExpRegions.y	ObsRegions.y	GenomeFrac.y	SetCov.y	HyperRank.y	HyperP.y	HyperBonfP.y	HyperFdrQ.y	GeneFoldEnrich.y	ExpGenes.y	ObsGenes.y	TotalGenes.y	GeneSetCov.y	TermCov.y	Regions.y	Genes.y	Significance.y
liver disease	Disease Ontology	DOID:409	2	1.54191e-121	3.44462e-118	1.72231e-118	2.06281	588.034	1213	0.058354	0.120373	36	2.0349e-11	4.54596e-08	1.26277e-09	1.33311	242.291	323	629	0.0475489	0.513513	unnamed,unnamed,unnamed,unnamed,unnamed,unnamed,unnamed,unnamed,unnamed,unnamed,unnamed,unnamed,unnamed,unnamed,unnamed,unnamed,unnamed,unnamed,unnamed,unnamed,unnamed,unnamed,unnamed,unnamed,unnamed,unnamed,unnamed,unnamed,unnamed,unnamed,unnamed,unnamed,unnamed,unnamed,unnamed,unnamed,unnamed,unnamed,unnamed,unnamed,unnamed,unnamed,unnamed,unnamed,unnamed,unnamed,unnamed,unnamed,unnamed,unnamed…	ABCB11,ABCB4,ABCC2,ABCC4,ABCG2,ACSL3,ACVRL1,ADFP,ADH1B,ADIPOQ,ADIPOR2,AFP,AGT,AGTR1,AHSG,AKT1,ALDH2,ALOX5,ALPL,AMBP,ANGPT2,ANXA2,AP1G1,APOA1,APOB,APOC1,APOC3,APOM,AR,ARG1,ATOX1,ATP7B,ATP8B1,B4GALT1,BACH1,BAX,BCAS4,BCL2,CAPNS1,CASP3,CAV2,CCBP2,CCL20,CCND1,CD14,CD27,CD28,CD4,CD58,CD81,CDH1,CDK4,CDKN1A,CDKN1B,CDKN3,CFTR,CIITA,CLDN1,CLU,CPB2,CPOX,CPT1A,CRP,CSNK1A1,CST3,CTGF,CTH,CTNNB1,CX3CR1,CXCL11,C…	TRUE	Disease Ontology	liver disease	11	6.90336e-06	0.0154221	0.00140201	1.38048	138.357	191	0.058354	0.0805567	78	6.43579e-05	0.143776	0.00184327	1.34112	110.356	148	629	0.0478345	0.235294	unnamed,unnamed,unnamed,unnamed,unnamed,unnamed,unnamed,unnamed,unnamed,unnamed,unnamed,unnamed,unnamed,unnamed,unnamed,unnamed,unnamed,unnamed,unnamed,unnamed,unnamed,unnamed,unnamed,unnamed,unnamed,unnamed,unnamed,unnamed,unnamed,unnamed,unnamed,unnamed,unnamed,unnamed,unnamed,unnamed,unnamed,unnamed,unnamed,unnamed,unnamed,unnamed,unnamed,unnamed,unnamed,unnamed,unnamed,unnamed,unnamed,unnamed…	ABCB4,ABCC2,ACSL3,ACVRL1,ADAMTS13,ADIPOR1,ADRB3,AFP,ALDH2,ALOX5,ALPL,ANGPT2,APOB,APOE,AQP1,AR,ATP7B,ATP8B1,BCL2,CASP3,CD28,CD58,CDIPT,CDKN1A,CDKN1B,CLU,CST3,CTGF,CTLA4,CTNNB1,CXCL12,CXCR3,CYP1A1,CYP1A2,DDB1,DDX3X,DDX6,DICER1,DLC1,DNMT3A,EDN1,EGFR,EIF4A1,ENPP1,ENPP2,ENTPD2,EPHX1,ERN1,ESR2,ETS2,F2R,F3,FECH,FGL2,FN1,FNDC3B,GHR,GHRL,GOT1,GSK3B,H6PD,HABP2,HNF1A,HNF1B,HNRNPD,IFNAR2,IGF2,IGFBP2,IL12A,IL…	FALSE
lipid metabolism disease	Disease Ontology	DOID:9455	15	3.68295e-93	8.22771e-90	5.48514e-91	2.63592	220.416	581	0.0218732	0.0576561	67	4.79999e-08	0.000107232	1.60047e-06	1.44345	92.8332	134	241	0.0197262	0.556017	unnamed,unnamed,unnamed,unnamed,unnamed,unnamed,unnamed,unnamed,unnamed,unnamed,unnamed,unnamed,unnamed,unnamed,unnamed,unnamed,unnamed,unnamed,unnamed,unnamed,unnamed,unnamed,unnamed,unnamed,unnamed,unnamed,unnamed,unnamed,unnamed,unnamed,unnamed,unnamed,unnamed,unnamed,unnamed,unnamed,unnamed,unnamed,unnamed,unnamed,unnamed,unnamed,unnamed,unnamed,unnamed,unnamed,unnamed,unnamed,unnamed,unnamed…	A4GALT,ABCA1,ABCG2,ABCG5,ABCG8,ACSL3,ACSL5,ADFP,ADIPOQ,ADIPOR2,ADRB2,AGPAT2,AGT,AGTR1,AHSG,ALB,ALOX5AP,AP2B1,APOA1,APOA2,APOA4,APOA5,APOB,APOC3,ASAH1,ATP5B,BAMBI,C7orf16,CBS,CEBPA,CETP,CLU,CP,CPB2,CRP,CYP27A1,CYP7A1,DAB2,DHCR7,ECM1,EGFR,EIF2S1,ESR1,F7,FAS,FASN,FDFT1,FGF19,FGF21,FGG,FN1,GCKR,GHRL,GP1BA,GPT,H6PD,HADHA,HMOX1,HSD11B1,ICAM1,IFNG,IGF1,IL10,INSIG2,IRS1,JUN,KLF6,KRT18,LCAT,LDLR,LDLRAP1,L…	TRUE	Disease Ontology	lipid metabolism disease	9	4.02566e-06	0.00899332	0.000999258	1.67755	51.8614	87	0.0218732	0.0366934	114	0.000504184	1	0.00988024	1.48997	42.2826	63	241	0.020362	0.261411	unnamed,unnamed,unnamed,unnamed,unnamed,unnamed,unnamed,unnamed,unnamed,unnamed,unnamed,unnamed,unnamed,unnamed,unnamed,unnamed,unnamed,unnamed,unnamed,unnamed,unnamed,unnamed,unnamed,unnamed,unnamed,unnamed,unnamed,unnamed,unnamed,unnamed,unnamed,unnamed,unnamed,unnamed,unnamed,unnamed,unnamed,unnamed,unnamed,unnamed,unnamed,unnamed,unnamed,unnamed,unnamed,unnamed,unnamed,unnamed,unnamed,unnamed…	A4GALT,ACSL3,ACSL5,ADIPOR1,AKR1B1,ALB,AP2B1,APOB,APOE,ASAH1,BAMBI,CD55,CEBPA,CLU,CP,CPE,CYP27A1,DAB2,DHCR7,EGFR,EIF2S1,F3,FN1,GHRL,H6PD,IL1A,IL6,INS-IGF2,INSIG2,IRS1,ITGB2,JUN,LEPR,LIPC,LPL,MET,MTHFR,NAMPT,NFKB1,NPC1L1,NR1H3,NR1H4,PEMT,PEPD,POLG,PPARA,PPARGC1A,PROX1,PTRF,RBP4,SCARB1,SERPINA12,SHH,SLC16A2,SLC25A13,SLC28A1,SLC6A4,SOD1,TCF7L2,VCAM1,VEGFA,VWF,XDH	FALSE
fatty liver	Disease Ontology	DOID:9452	28	4.50482e-77	1.00638e-73	3.5942e-75	3.54628	87.4155	310	0.00867475	0.0307631	98	1.59394e-06	0.00356086	3.63353e-05	1.63664	35.4384	58	92	0.0085382	0.630435	unnamed,unnamed,unnamed,unnamed,unnamed,unnamed,unnamed,unnamed,unnamed,unnamed,unnamed,unnamed,unnamed,unnamed,unnamed,unnamed,unnamed,unnamed,unnamed,unnamed,unnamed,unnamed,unnamed,unnamed,unnamed,unnamed,unnamed,unnamed,unnamed,unnamed,unnamed,unnamed,unnamed,unnamed,unnamed,unnamed,unnamed,unnamed,unnamed,unnamed,unnamed,unnamed,unnamed,unnamed,unnamed,unnamed,unnamed,unnamed,unnamed,unnamed…	ACSL5,ADFP,ADIPOQ,ADIPOR2,ADRB2,AGTR1,AHSG,ALB,APOB,APOC3,BAMBI,CRP,EIF2S1,FASN,FGF19,FGF21,GCKR,GHRL,GPT,H6PD,HADHA,HMOX1,HSD11B1,ICAM1,IL10,JUN,KLF6,KRT18,LIPC,MET,MTHFR,MTTP,NAMPT,NPY,NR1H3,NR1H4,NR1I2,PEMT,PEPD,PLIN,PNPLA3,PPARA,PPARG,PPARGC1A,RBP4,RGN,SCD,SERPINA1,SERPINA12,SERPINE1,SHH,SLC25A13,SREBF1,SREBF2,TCF7L2,TNFRSF11B,TNFSF10,VEGFA	TRUE	Disease Ontology	fatty liver	18	2.02645e-05	0.045271	0.00251506	2.04202	20.5678	42	0.00867475	0.017714	125	0.000766798	1	0.0137042	1.79666	16.1411	29	92	0.00937298	0.315217	unnamed,unnamed,unnamed,unnamed,unnamed,unnamed,unnamed,unnamed,unnamed,unnamed,unnamed,unnamed,unnamed,unnamed,unnamed,unnamed,unnamed,unnamed,unnamed,unnamed,unnamed,unnamed,unnamed,unnamed,unnamed,unnamed,unnamed,unnamed,unnamed,unnamed,unnamed,unnamed,unnamed,unnamed,unnamed,unnamed,unnamed,unnamed,unnamed,unnamed,unnamed,unnamed	ACSL5,ADIPOR1,ALB,APOB,APOE,BAMBI,EIF2S1,GHRL,H6PD,IL1A,JUN,LEPR,LIPC,MET,MTHFR,NAMPT,NPC1L1,NR1H3,NR1H4,PEMT,PEPD,PPARA,PPARGC1A,RBP4,SERPINA12,SHH,SLC25A13,TCF7L2,VEGFA	TRUE
sex differentiation disease	Disease Ontology	DOID:1923	37	1.19981e-64	2.68039e-61	7.24429e-63	2.33672	215.686	504	0.0214038	0.0500149	112	6.77305e-06	0.015131	0.000135098	1.41994	69.7212	99	181	0.0145738	0.546961	unnamed,unnamed,unnamed,unnamed,unnamed,unnamed,unnamed,unnamed,unnamed,unnamed,unnamed,unnamed,unnamed,unnamed,unnamed,unnamed,unnamed,unnamed,unnamed,unnamed,unnamed,unnamed,unnamed,unnamed,unnamed,unnamed,unnamed,unnamed,unnamed,unnamed,unnamed,unnamed,unnamed,unnamed,unnamed,unnamed,unnamed,unnamed,unnamed,unnamed,unnamed,unnamed,unnamed,unnamed,unnamed,unnamed,unnamed,unnamed,unnamed,unnamed…	ACVR1,ADIPOQ,ADIPOR2,ADM,ADRB2,AGT,AKT1,AKT2,APOC1,AQP9,AR,BRWD2,CAPN5,CCK,CDKAL1,CHD7,CPB2,CRP,CYP17A1,CYP1A1,CYR61,ENPP1,ESR1,ESR2,F5,FEM1A,FEM1B,FOXO1,FST,FTO,GATA6,GDF9,GHRL,GNAQ,GNRH1,GSK3B,H6PD,HAMP,HHEX,HMOX1,HSD11B1,HSD17B2,HSD17B6,IGF1,IGF2,IGFBP1,IL10,IL1RN,IL6ST,INHBA,INHBB,INSR,IRS1,IRS2,IRS4,KCNJ11,KRAS,LIPE,LPIN1,MCF2L2,MGMT,MTHFR,MTNR1B,NAMPT,NFIC,NR3C1,NRIP1,PALM2-AKAP2,PDE8A,PIK3…	TRUE	Disease Ontology	sex differentiation disease	124	0.00550043	1	0.0990965	1.37935	50.7485	70	0.0214038	0.0295234	91	0.000130321	0.291138	0.00319932	1.63749	31.7558	52	181	0.0168067	0.287293	unnamed,unnamed,unnamed,unnamed,unnamed,unnamed,unnamed,unnamed,unnamed,unnamed,unnamed,unnamed,unnamed,unnamed,unnamed,unnamed,unnamed,unnamed,unnamed,unnamed,unnamed,unnamed,unnamed,unnamed,unnamed,unnamed,unnamed,unnamed,unnamed,unnamed,unnamed,unnamed,unnamed,unnamed,unnamed,unnamed,unnamed,unnamed,unnamed,unnamed,unnamed,unnamed,unnamed,unnamed,unnamed,unnamed,unnamed,unnamed,unnamed,unnamed…	ADIPOR1,AR,BRWD2,CAPN5,CYP11A1,CYP17A1,CYP1A1,ENPP1,ESR2,FBN3,FEM1A,FOXO1,GATA6,GDF9,GHRL,GSK3B,H6PD,HSD17B10,IGF2,IL1A,IL1B,IL1RN,IL6,INHBA,INHBB,INS-IGF2,IRS1,IRS2,LEPR,MGMT,MMP2,MTHFR,NAMPT,NFIC,NR3C1,NRIP1,PALM2-AKAP2,PDE8A,PPARGC1A,PRKAA2,RBP4,SDC3,SERPINA12,SERPINF1,SGTA,SLC22A1,SORBS1,TCF7L2,TGFBR3,TNFRSF11A,TNFRSF1B,VEGFA	FALSE
hyperandrogenism	Disease Ontology	DOID:11613	47	1.66004e-56	3.70854e-53	7.8905e-55	2.35343	184.412	434	0.0183003	0.0430684	140	3.90889e-05	0.0873245	0.000623746	1.4003	63.558	89	165	0.0131017	0.539394	unnamed,unnamed,unnamed,unnamed,unnamed,unnamed,unnamed,unnamed,unnamed,unnamed,unnamed,unnamed,unnamed,unnamed,unnamed,unnamed,unnamed,unnamed,unnamed,unnamed,unnamed,unnamed,unnamed,unnamed,unnamed,unnamed,unnamed,unnamed,unnamed,unnamed,unnamed,unnamed,unnamed,unnamed,unnamed,unnamed,unnamed,unnamed,unnamed,unnamed,unnamed,unnamed,unnamed,unnamed,unnamed,unnamed,unnamed,unnamed,unnamed,unnamed…	ACVR1,ADIPOQ,ADIPOR2,ADM,ADRB2,AGT,AKT1,AKT2,APOC1,AQP9,AR,CAPN5,CCK,CDKAL1,CPB2,CRP,CYP17A1,CYP1A1,CYR61,ENPP1,ESR1,ESR2,F5,FEM1A,FEM1B,FOXO1,FST,FTO,GATA6,GDF9,GHRL,GNAQ,GSK3B,H6PD,HAMP,HHEX,HMOX1,HSD11B1,HSD17B2,HSD17B6,IGF1,IGF2,IGFBP1,IL10,IL1RN,IL6ST,INHBA,INHBB,INSR,IRS1,IRS2,IRS4,KCNJ11,KRAS,LIPE,LPIN1,MCF2L2,MTHFR,MTNR1B,NAMPT,NFIC,NRIP1,PDE8A,PIK3R1,PLIN,PON1,PPARG,PPARGC1A,PRKAA2,PTEN,…	TRUE	Disease Ontology	hyperandrogenism	113	0.00420003	1	0.0830342	1.4289	43.3899	62	0.0183003	0.0261493	98	0.000167319	0.373791	0.00381419	1.65811	28.9487	48	165	0.0155139	0.290909	unnamed,unnamed,unnamed,unnamed,unnamed,unnamed,unnamed,unnamed,unnamed,unnamed,unnamed,unnamed,unnamed,unnamed,unnamed,unnamed,unnamed,unnamed,unnamed,unnamed,unnamed,unnamed,unnamed,unnamed,unnamed,unnamed,unnamed,unnamed,unnamed,unnamed,unnamed,unnamed,unnamed,unnamed,unnamed,unnamed,unnamed,unnamed,unnamed,unnamed,unnamed,unnamed,unnamed,unnamed,unnamed,unnamed,unnamed,unnamed,unnamed,unnamed…	ADIPOR1,AR,CAPN5,CYP11A1,CYP17A1,CYP1A1,ENPP1,ESR2,FBN3,FEM1A,FOXO1,GATA6,GDF9,GHRL,GSK3B,H6PD,HSD17B10,IGF2,IL1A,IL1B,IL1RN,IL6,INHBA,INHBB,INS-IGF2,IRS1,IRS2,LEPR,MMP2,MTHFR,NAMPT,NFIC,NRIP1,PDE8A,PPARGC1A,PRKAA2,RBP4,SDC3,SERPINA12,SERPINF1,SGTA,SLC22A1,SORBS1,TCF7L2,TGFBR3,TNFRSF11A,TNFRSF1B,VEGFA	FALSE
polycystic ovary syndrome	Disease Ontology	DOID:11612	48	5.40528e-56	1.20754e-52	2.51571e-54	2.35073	183.347	431	0.0181946	0.0427707	145	5.55691e-05	0.124141	0.000856147	1.39301	63.1728	88	164	0.0129545	0.536585	unnamed,unnamed,unnamed,unnamed,unnamed,unnamed,unnamed,unnamed,unnamed,unnamed,unnamed,unnamed,unnamed,unnamed,unnamed,unnamed,unnamed,unnamed,unnamed,unnamed,unnamed,unnamed,unnamed,unnamed,unnamed,unnamed,unnamed,unnamed,unnamed,unnamed,unnamed,unnamed,unnamed,unnamed,unnamed,unnamed,unnamed,unnamed,unnamed,unnamed,unnamed,unnamed,unnamed,unnamed,unnamed,unnamed,unnamed,unnamed,unnamed,unnamed…	ACVR1,ADIPOQ,ADIPOR2,ADM,ADRB2,AGT,AKT1,AKT2,APOC1,AQP9,AR,CAPN5,CCK,CDKAL1,CPB2,CRP,CYP17A1,CYP1A1,CYR61,ENPP1,ESR1,ESR2,F5,FEM1A,FEM1B,FOXO1,FST,FTO,GATA6,GDF9,GHRL,GNAQ,GSK3B,H6PD,HAMP,HHEX,HMOX1,HSD11B1,HSD17B2,HSD17B6,IGF1,IGF2,IGFBP1,IL10,IL1RN,IL6ST,INHBA,INHBB,INSR,IRS1,IRS2,IRS4,KCNJ11,KRAS,LIPE,LPIN1,MCF2L2,MTHFR,MTNR1B,NAMPT,NFIC,NRIP1,PDE8A,PIK3R1,PLIN,PON1,PPARG,PPARGC1A,PRKAA2,PTEN,…	TRUE	Disease Ontology	polycystic ovary syndrome	125	0.00555047	1	0.0991981	1.41402	43.1395	61	0.0181946	0.0257275	107	0.000284543	0.635669	0.00594083	1.63346	28.7732	47	164	0.0151907	0.286585	unnamed,unnamed,unnamed,unnamed,unnamed,unnamed,unnamed,unnamed,unnamed,unnamed,unnamed,unnamed,unnamed,unnamed,unnamed,unnamed,unnamed,unnamed,unnamed,unnamed,unnamed,unnamed,unnamed,unnamed,unnamed,unnamed,unnamed,unnamed,unnamed,unnamed,unnamed,unnamed,unnamed,unnamed,unnamed,unnamed,unnamed,unnamed,unnamed,unnamed,unnamed,unnamed,unnamed,unnamed,unnamed,unnamed,unnamed,unnamed,unnamed,unnamed…	ADIPOR1,AR,CAPN5,CYP11A1,CYP17A1,CYP1A1,ENPP1,ESR2,FBN3,FEM1A,FOXO1,GATA6,GDF9,GHRL,GSK3B,H6PD,HSD17B10,IGF2,IL1A,IL1B,IL1RN,IL6,INHBA,INHBB,INS-IGF2,IRS1,IRS2,LEPR,MMP2,MTHFR,NAMPT,NFIC,NRIP1,PDE8A,PPARGC1A,PRKAA2,RBP4,SERPINA12,SERPINF1,SGTA,SLC22A1,SORBS1,TCF7L2,TGFBR3,TNFRSF11A,TNFRSF1B,VEGFA	FALSE
inborn errors lipid metabolism	Disease Ontology	DOID:3146	46	1.07826e-56	2.40882e-53	5.23657e-55	2.89192	104.775	303	0.0103974	0.0300685	179	0.000184743	0.412716	0.00230568	1.43003	45.4536	65	118	0.00956867	0.550848	unnamed,unnamed,unnamed,unnamed,unnamed,unnamed,unnamed,unnamed,unnamed,unnamed,unnamed,unnamed,unnamed,unnamed,unnamed,unnamed,unnamed,unnamed,unnamed,unnamed,unnamed,unnamed,unnamed,unnamed,unnamed,unnamed,unnamed,unnamed,unnamed,unnamed,unnamed,unnamed,unnamed,unnamed,unnamed,unnamed,unnamed,unnamed,unnamed,unnamed,unnamed,unnamed,unnamed,unnamed,unnamed,unnamed,unnamed,unnamed,unnamed,unnamed…	A4GALT,ABCA1,ABCG5,ABCG8,ACSL3,ACSL5,ADIPOQ,AGT,ALOX5AP,APOA1,APOA2,APOA4,APOA5,APOB,APOC3,ASAH1,CEBPA,CETP,CP,CYP27A1,CYP7A1,DHCR7,ECM1,EGFR,ESR1,F7,FN1,ICAM1,IGF1,IL10,IRS1,LCAT,LDLR,LPA,LRP1,MTHFR,MTTP,NAGA,NAMPT,NFKB1,NOS2,NPC1,NR1H4,OSBPL10,OSM,PCSK9,PHYH,PNPLA2,PON1,PPARA,PPARD,PPARG,PROX1,PTGS1,SCARB1,SCD,SERPINE1,SLC10A2,SLC6A4,SREBF2,TCF7L2,TXNIP,UMOD,VCAM1,XDH	TRUE	Disease Ontology	inborn errors lipid metabolism	33	0.000136041	0.303916	0.00920957	1.82539	24.6523	45	0.0103974	0.0189793	282	0.0196706	1	0.15583	1.44909	20.7027	30	118	0.00969619	0.254237	unnamed,unnamed,unnamed,unnamed,unnamed,unnamed,unnamed,unnamed,unnamed,unnamed,unnamed,unnamed,unnamed,unnamed,unnamed,unnamed,unnamed,unnamed,unnamed,unnamed,unnamed,unnamed,unnamed,unnamed,unnamed,unnamed,unnamed,unnamed,unnamed,unnamed,unnamed,unnamed,unnamed,unnamed,unnamed,unnamed,unnamed,unnamed,unnamed,unnamed,unnamed,unnamed,unnamed,unnamed,unnamed	A4GALT,ACSL3,ACSL5,AKR1B1,APOB,APOE,ASAH1,CD55,CEBPA,CP,CPE,CYP27A1,DHCR7,EGFR,FN1,IL6,IRS1,LPL,MTHFR,NAMPT,NFKB1,NPC1L1,NR1H4,PPARA,PROX1,SCARB1,SLC6A4,TCF7L2,VCAM1,XDH	FALSE
ovarian cyst	Disease Ontology	DOID:5119	56	6.22266e-53	1.39014e-49	2.4824e-51	2.28548	188.582	431	0.0187141	0.0427707	174	0.000171627	0.383414	0.00220353	1.35984	64.7136	88	168	0.0129545	0.52381	unnamed,unnamed,unnamed,unnamed,unnamed,unnamed,unnamed,unnamed,unnamed,unnamed,unnamed,unnamed,unnamed,unnamed,unnamed,unnamed,unnamed,unnamed,unnamed,unnamed,unnamed,unnamed,unnamed,unnamed,unnamed,unnamed,unnamed,unnamed,unnamed,unnamed,unnamed,unnamed,unnamed,unnamed,unnamed,unnamed,unnamed,unnamed,unnamed,unnamed,unnamed,unnamed,unnamed,unnamed,unnamed,unnamed,unnamed,unnamed,unnamed,unnamed…	ACVR1,ADIPOQ,ADIPOR2,ADM,ADRB2,AGT,AKT1,AKT2,APOC1,AQP9,AR,CAPN5,CCK,CDKAL1,CPB2,CRP,CYP17A1,CYP1A1,CYR61,ENPP1,ESR1,ESR2,F5,FEM1A,FEM1B,FOXO1,FST,FTO,GATA6,GDF9,GHRL,GNAQ,GSK3B,H6PD,HAMP,HHEX,HMOX1,HSD11B1,HSD17B2,HSD17B6,IGF1,IGF2,IGFBP1,IL10,IL1RN,IL6ST,INHBA,INHBB,INSR,IRS1,IRS2,IRS4,KCNJ11,KRAS,LIPE,LPIN1,MCF2L2,MTHFR,MTNR1B,NAMPT,NFIC,NRIP1,PDE8A,PIK3R1,PLIN,PON1,PPARG,PPARGC1A,PRKAA2,PTEN,…	TRUE	Disease Ontology	ovarian cyst	132	0.00662663	1	0.112151	1.39731	44.3711	62	0.0187141	0.0261493	105	0.000266667	0.595734	0.00567366	1.6285	29.475	48	168	0.0155139	0.285714	unnamed,unnamed,unnamed,unnamed,unnamed,unnamed,unnamed,unnamed,unnamed,unnamed,unnamed,unnamed,unnamed,unnamed,unnamed,unnamed,unnamed,unnamed,unnamed,unnamed,unnamed,unnamed,unnamed,unnamed,unnamed,unnamed,unnamed,unnamed,unnamed,unnamed,unnamed,unnamed,unnamed,unnamed,unnamed,unnamed,unnamed,unnamed,unnamed,unnamed,unnamed,unnamed,unnamed,unnamed,unnamed,unnamed,unnamed,unnamed,unnamed,unnamed…	ADIPOR1,AR,CAPN5,CYP11A1,CYP17A1,CYP1A1,ENPP1,ESR2,FBN3,FEM1A,FOXL2,FOXO1,GATA6,GDF9,GHRL,GSK3B,H6PD,HSD17B10,IGF2,IL1A,IL1B,IL1RN,IL6,INHBA,INHBB,INS-IGF2,IRS1,IRS2,LEPR,MMP2,MTHFR,NAMPT,NFIC,NRIP1,PDE8A,PPARGC1A,PRKAA2,RBP4,SERPINA12,SERPINF1,SGTA,SLC22A1,SORBS1,TCF7L2,TGFBR3,TNFRSF11A,TNFRSF1B,VEGFA	FALSE
hepatobiliary disease	Disease Ontology	DOID:3118	5	6.77011e-111	1.51244e-107	3.02489e-108	1.90881	700.434	1337	0.0695082	0.132678	38	8.39325e-11	1.87505e-07	4.93435e-09	1.29455	287.359	372	746	0.0547623	0.498659	unnamed,unnamed,unnamed,unnamed,unnamed,unnamed,unnamed,unnamed,unnamed,unnamed,unnamed,unnamed,unnamed,unnamed,unnamed,unnamed,unnamed,unnamed,unnamed,unnamed,unnamed,unnamed,unnamed,unnamed,unnamed,unnamed,unnamed,unnamed,unnamed,unnamed,unnamed,unnamed,unnamed,unnamed,unnamed,unnamed,unnamed,unnamed,unnamed,unnamed,unnamed,unnamed,unnamed,unnamed,unnamed,unnamed,unnamed,unnamed,unnamed,unnamed…	ABCB11,ABCB4,ABCC2,ABCC3,ABCC4,ABCG2,ABCG8,ACSL3,ACVRL1,ADFP,ADH1B,ADIPOQ,ADIPOR2,AFP,AGT,AGTR1,AHSG,AKT1,ALDH2,ALOX5,ALPL,AMBP,ANGPT2,ANXA1,ANXA2,AP1G1,APOA1,APOB,APOC1,APOC3,APOM,AR,ARG1,ASPH,ATOX1,ATP7B,ATP8B1,B4GALT1,BACH1,BAX,BCAS4,BCL2,CAPNS1,CASP3,CAV2,CCBP2,CCL20,CCND1,CD14,CD27,CD28,CD4,CD58,CD81,CDH1,CDK4,CDKN1A,CDKN1B,CDKN3,CDX2,CFTR,CIITA,CLDN1,CLDN2,CLU,CP,CPB2,CPOX,CPT1A,CRP,CSNK1A1…	FALSE	Disease Ontology	hepatobiliary disease	29	0.00010403	0.232403	0.00801388	1.29244	164.804	213	0.0695082	0.0898355	84	7.96987e-05	0.178047	0.00211961	1.30651	130.883	171	746	0.0552683	0.229222	unnamed,unnamed,unnamed,unnamed,unnamed,unnamed,unnamed,unnamed,unnamed,unnamed,unnamed,unnamed,unnamed,unnamed,unnamed,unnamed,unnamed,unnamed,unnamed,unnamed,unnamed,unnamed,unnamed,unnamed,unnamed,unnamed,unnamed,unnamed,unnamed,unnamed,unnamed,unnamed,unnamed,unnamed,unnamed,unnamed,unnamed,unnamed,unnamed,unnamed,unnamed,unnamed,unnamed,unnamed,unnamed,unnamed,unnamed,unnamed,unnamed,unnamed…	ABCB4,ABCC2,ACSL3,ACVRL1,ADAMTS13,ADIPOR1,ADRB3,AFP,ALDH2,ALOX5,ALPL,ANGPT2,APOB,APOE,AQP1,AR,ASPH,ATP7B,ATP8B1,BCL2,CASP3,CD151,CD28,CD58,CDIPT,CDKN1A,CDKN1B,CDKN2B,CLU,CP,CST3,CTGF,CTLA4,CTNNB1,CTNND1,CXCL12,CXCR3,CYP1A1,CYP1A2,DAPK1,DDB1,DDX3X,DDX6,DICER1,DLC1,DNMT3A,DUSP1,EDN1,EGFR,EIF4A1,ENPP1,ENPP2,ENTPD2,EPHX1,ERN1,ESR2,ETS2,EZR,F2R,F2RL1,F3,FECH,FGL2,FN1,FNDC3B,FSCN1,GALNT3,GHR,GHRL,GOT1,…	FALSE
hepatitis	Disease Ontology	DOID:2237	27	2.14136e-78	4.7838e-75	1.77178e-76	2.0538	391.957	805	0.0388962	0.0798849	66	3.78386e-08	8.45314e-05	1.28078e-06	1.33511	161.784	216	420	0.0317974	0.514286	unnamed,unnamed,unnamed,unnamed,unnamed,unnamed,unnamed,unnamed,unnamed,unnamed,unnamed,unnamed,unnamed,unnamed,unnamed,unnamed,unnamed,unnamed,unnamed,unnamed,unnamed,unnamed,unnamed,unnamed,unnamed,unnamed,unnamed,unnamed,unnamed,unnamed,unnamed,unnamed,unnamed,unnamed,unnamed,unnamed,unnamed,unnamed,unnamed,unnamed,unnamed,unnamed,unnamed,unnamed,unnamed,unnamed,unnamed,unnamed,unnamed,unnamed…	ACSL3,ADIPOQ,ADIPOR2,AFP,AGT,AHSG,ALOX5,AMBP,ANGPT2,AP1G1,APOA1,APOC1,APOC3,APOM,AR,ARG1,ATP7B,B4GALT1,BACH1,BAX,BCAS4,BCL2,CAPNS1,CCBP2,CCL20,CD14,CD27,CD28,CD4,CD58,CD81,CDKN1A,CDKN1B,CDKN3,CIITA,CLDN1,CLU,CPT1A,CSNK1A1,CTNNB1,CX3CR1,CXCL11,CXCL12,CXCL9,CXCR3,CYP1A1,CYP2D6,DBT,DDB1,DDB2,DDX3X,DDX5,DDX58,DDX6,DFFA,DICER1,DLC1,DNM2,DPP4,EGFR,EGR2,EIF2AK3,EIF2C2,ENPP1,ENPP2,EPHX1,ERN1,ESR1,ETS2,F2…	TRUE	Disease Ontology	hepatitis	31	0.000126448	0.282485	0.00911241	1.39878	92.2229	129	0.0388962	0.0544074	161	0.00297868	1	0.0413315	1.3028	73.6876	96	420	0.0310278	0.228571	unnamed,unnamed,unnamed,unnamed,unnamed,unnamed,unnamed,unnamed,unnamed,unnamed,unnamed,unnamed,unnamed,unnamed,unnamed,unnamed,unnamed,unnamed,unnamed,unnamed,unnamed,unnamed,unnamed,unnamed,unnamed,unnamed,unnamed,unnamed,unnamed,unnamed,unnamed,unnamed,unnamed,unnamed,unnamed,unnamed,unnamed,unnamed,unnamed,unnamed,unnamed,unnamed,unnamed,unnamed,unnamed,unnamed,unnamed,unnamed,unnamed,unnamed…	ACSL3,ADAMTS13,ADIPOR1,AFP,ALOX5,ANGPT2,APOE,AQP1,AR,ATP7B,BCL2,CD28,CD58,CDKN1A,CDKN1B,CLU,CTLA4,CTNNB1,CXCL12,CXCR3,CYP1A1,DDB1,DDX3X,DDX6,DICER1,DLC1,DNMT3A,EGFR,EIF4A1,ENPP1,ENPP2,EPHX1,ERN1,ETS2,F2R,FGL2,FNDC3B,GSK3B,HNF1A,HNRNPD,IFNAR2,IGF2,IL12A,IL1A,IL1B,IL1R1,IL1R2,IL1RN,IL6,IRF1,IRS1,IRS2,ISG20,JUN,MAF,MAP3K14,MAT2A,MGMT,MMP2,MTHFR,MYD88,NAMPT,NFKB1,NR2F1,NR5A2,NRF1,ORM1,PHGDH,PPARA,PPA…	FALSE
nutrition disease	Disease Ontology	DOID:374	31	3.52738e-72	7.88017e-69	2.54199e-70	1.99788	396.921	793	0.0393888	0.0786941	51	4.68954e-09	1.04764e-05	2.0542e-07	1.38222	142.524	197	370	0.0290004	0.532432	unnamed,unnamed,unnamed,unnamed,unnamed,unnamed,unnamed,unnamed,unnamed,unnamed,unnamed,unnamed,unnamed,unnamed,unnamed,unnamed,unnamed,unnamed,unnamed,unnamed,unnamed,unnamed,unnamed,unnamed,unnamed,unnamed,unnamed,unnamed,unnamed,unnamed,unnamed,unnamed,unnamed,unnamed,unnamed,unnamed,unnamed,unnamed,unnamed,unnamed,unnamed,unnamed,unnamed,unnamed,unnamed,unnamed,unnamed,unnamed,unnamed,unnamed…	ABCA1,ABCB1,ACSM3,ADIPOQ,ADIPOR2,ADM,ADRB1,ADRB2,ADRBK1,AGT,AGTR1,AHSG,ALMS1,ANGPTL3,ANGPTL4,APOA1,APOA2,APOA4,APOA5,APOB,APOC1,APOC3,APP,AQP7,AQP9,AR,ATF3,ATXN2,BMPR1A,C1QTNF3,CAPN3,CAPN5,CDK4,CEBPA,CEBPB,CEBPD,CES1,CETP,CHRNA2,COL18A1,CRP,CRTC2,CST3,CTGF,CTNNBL1,CX3CR1,CYP2J2,DGAT2,DOK5,DPP4,DUSP1,EDN1,ENPP1,ENPP2,ESR1,ESR2,ETFA,F11R,F7,FASN,FDFT1,FGF19,FGF21,FRAP1,FTO,GC,GCK,GCKR,GFPT1,GHRL,GH…	FALSE	Disease Ontology	nutrition disease	52	0.000593857	1	0.025513	1.34917	93.3908	126	0.0393888	0.0531421	92	0.000131569	0.293926	0.00319484	1.43264	64.9152	93	370	0.0300582	0.251351	unnamed,unnamed,unnamed,unnamed,unnamed,unnamed,unnamed,unnamed,unnamed,unnamed,unnamed,unnamed,unnamed,unnamed,unnamed,unnamed,unnamed,unnamed,unnamed,unnamed,unnamed,unnamed,unnamed,unnamed,unnamed,unnamed,unnamed,unnamed,unnamed,unnamed,unnamed,unnamed,unnamed,unnamed,unnamed,unnamed,unnamed,unnamed,unnamed,unnamed,unnamed,unnamed,unnamed,unnamed,unnamed,unnamed,unnamed,unnamed,unnamed,unnamed…	ABCB1,ADIPOR1,ADRB3,ADRBK1,ALOX15,APOB,APOE,APP,AR,ATF3,ATXN2,BMPR1A,CAPN5,CEBPA,CEBPB,CRTC2,CST3,CTGF,DGAT2,DUSP1,EDN1,ENPP1,ENPP2,ESR2,F11R,F3,GALR1,GCK,GHRL,GHSR,GOT1,HNF1A,HSD11B2,HSPA1B,IGF2,IGFBP2,IL1A,IL1B,IL1RN,IL6,INHBB,INS-IGF2,INSIG2,IRS1,IRS2,ITGB2,KLF7,LEPR,LIPC,LPL,LRP5,MAF,MAOA,MMP2,MTHFR,NAMPT,NEDD4L,NMB,NNAT,NOS1AP,NR1H3,NR3C1,OXT,PCSK1,PEMT,PGR,PINK1,PKLR,PLA2G16,PPARA,PPARGC1A,…	FALSE
uterine corpus soft tissue neoplasm	Disease Ontology	DOID:5069	157	1.15319e-21	2.57622e-18	1.6409e-20	2.12636	93.587	199	0.00928718	0.0197479	329	0.0172758	1	0.117307	1.29803	34.668	45	90	0.00662447	0.5	unnamed,unnamed,unnamed,unnamed,unnamed,unnamed,unnamed,unnamed,unnamed,unnamed,unnamed,unnamed,unnamed,unnamed,unnamed,unnamed,unnamed,unnamed,unnamed,unnamed,unnamed,unnamed,unnamed,unnamed,unnamed,unnamed,unnamed,unnamed,unnamed,unnamed,unnamed,unnamed,unnamed,unnamed,unnamed,unnamed,unnamed,unnamed,unnamed,unnamed,unnamed,unnamed,unnamed,unnamed,unnamed,unnamed,unnamed,unnamed,unnamed,unnamed…	AR,BCL2,CCND1,CD34,CDKN1A,CDKN1B,CEBPB,COL4A6,COL5A1,CYP17A1,CYP1A1,DAPK1,DRD1,EGF,EGFR,EGR1,EPAS1,ESR1,ESR2,FGF1,FGF2,FH,FOXO1,GNRH2,IGF1,IGF1R,IGF2,KLF11,LAMB1,LGALS1,OPN3,PDGFRB,PECAM1,PPARG,PTEN,PTHLH,SELENBP1,SLC7A5,SRF,TMEM49,TNFRSF1A,VEGFA,VWF,WNT5B,YWHAG	FALSE	Disease Ontology	uterine corpus soft tissue neoplasm	3	4.27721e-07	0.000955529	0.00031851	2.22526	22.0199	49	0.00928718	0.0206664	69	3.2273e-05	0.0720979	0.0010449	2.02657	15.7902	32	90	0.0103426	0.355556	unnamed,unnamed,unnamed,unnamed,unnamed,unnamed,unnamed,unnamed,unnamed,unnamed,unnamed,unnamed,unnamed,unnamed,unnamed,unnamed,unnamed,unnamed,unnamed,unnamed,unnamed,unnamed,unnamed,unnamed,unnamed,unnamed,unnamed,unnamed,unnamed,unnamed,unnamed,unnamed,unnamed,unnamed,unnamed,unnamed,unnamed,unnamed,unnamed,unnamed,unnamed,unnamed,unnamed,unnamed,unnamed,unnamed,unnamed,unnamed,unnamed	AR,BCL2,CD34,CDKN1A,CDKN1B,CEBPB,COL5A1,CYP17A1,CYP1A1,DAPK1,EGFR,EPAS1,ESR2,FGF1,FOXO1,FSCN1,IGF2,IL1B,IL6,KLF11,LGALS1,MMP2,OPN3,PDGFRA,PGR,PTHLH,SELENBP1,SLC7A5,TNFRSF1A,VEGFA,VWF,XPA	TRUE
fibroid tumor	Disease Ontology	DOID:127	168	4.51046e-20	1.00764e-16	5.99783e-19	2.1429	83.9981	180	0.00833563	0.0178625	322	0.0154963	1	0.107512	1.3133	32.742	43	85	0.00633005	0.505882	unnamed,unnamed,unnamed,unnamed,unnamed,unnamed,unnamed,unnamed,unnamed,unnamed,unnamed,unnamed,unnamed,unnamed,unnamed,unnamed,unnamed,unnamed,unnamed,unnamed,unnamed,unnamed,unnamed,unnamed,unnamed,unnamed,unnamed,unnamed,unnamed,unnamed,unnamed,unnamed,unnamed,unnamed,unnamed,unnamed,unnamed,unnamed,unnamed,unnamed,unnamed,unnamed,unnamed,unnamed,unnamed,unnamed,unnamed,unnamed,unnamed,unnamed…	AR,BCL2,CCND1,CD34,CDKN1A,CDKN1B,CEBPB,COL4A6,COL5A1,CYP17A1,CYP1A1,DAPK1,DRD1,EGF,EGFR,EGR1,ESR1,ESR2,FGF1,FGF2,FH,FOXO1,GNRH2,IGF1,IGF1R,IGF2,KLF11,LAMB1,LGALS1,OPN3,PECAM1,PPARG,PTEN,PTHLH,SELENBP1,SLC7A5,SRF,TMEM49,TNFRSF1A,VEGFA,VWF,WNT5B,YWHAG	FALSE	Disease Ontology	fibroid tumor	2	2.8557e-07	0.000637963	0.000318981	2.32749	19.7638	46	0.00833563	0.0194011	79	6.58685e-05	0.14715	0.00186266	2.01167	14.913	30	85	0.00969619	0.352941	unnamed,unnamed,unnamed,unnamed,unnamed,unnamed,unnamed,unnamed,unnamed,unnamed,unnamed,unnamed,unnamed,unnamed,unnamed,unnamed,unnamed,unnamed,unnamed,unnamed,unnamed,unnamed,unnamed,unnamed,unnamed,unnamed,unnamed,unnamed,unnamed,unnamed,unnamed,unnamed,unnamed,unnamed,unnamed,unnamed,unnamed,unnamed,unnamed,unnamed,unnamed,unnamed,unnamed,unnamed,unnamed,unnamed	AR,BCL2,CD34,CDKN1A,CDKN1B,CEBPB,COL5A1,CYP17A1,CYP1A1,DAPK1,EGFR,ESR2,FGF1,FOXO1,FSCN1,IGF2,IL1B,IL6,KLF11,LGALS1,MMP2,OPN3,PGR,PTHLH,SELENBP1,SLC7A5,TNFRSF1A,VEGFA,VWF,XPA	TRUE
uterine fibroid	Disease Ontology	DOID:13223	171	2.82586e-19	6.31297e-16	3.69179e-18	2.10269	85.6045	180	0.00849504	0.0178625	338	0.0196375	1	0.129794	1.29803	33.1272	43	86	0.00633005	0.5	unnamed,unnamed,unnamed,unnamed,unnamed,unnamed,unnamed,unnamed,unnamed,unnamed,unnamed,unnamed,unnamed,unnamed,unnamed,unnamed,unnamed,unnamed,unnamed,unnamed,unnamed,unnamed,unnamed,unnamed,unnamed,unnamed,unnamed,unnamed,unnamed,unnamed,unnamed,unnamed,unnamed,unnamed,unnamed,unnamed,unnamed,unnamed,unnamed,unnamed,unnamed,unnamed,unnamed,unnamed,unnamed,unnamed,unnamed,unnamed,unnamed,unnamed…	AR,BCL2,CCND1,CD34,CDKN1A,CDKN1B,CEBPB,COL4A6,COL5A1,CYP17A1,CYP1A1,DAPK1,DRD1,EGF,EGFR,EGR1,ESR1,ESR2,FGF1,FGF2,FH,FOXO1,GNRH2,IGF1,IGF1R,IGF2,KLF11,LAMB1,LGALS1,OPN3,PECAM1,PPARG,PTEN,PTHLH,SELENBP1,SLC7A5,SRF,TMEM49,TNFRSF1A,VEGFA,VWF,WNT5B,YWHAG	FALSE	Disease Ontology	uterine fibroid	4	4.75938e-07	0.00106324	0.000265811	2.28382	20.1417	46	0.00849504	0.0194011	85	8.43545e-05	0.188448	0.00221704	1.98828	15.0884	30	86	0.00969619	0.348837	unnamed,unnamed,unnamed,unnamed,unnamed,unnamed,unnamed,unnamed,unnamed,unnamed,unnamed,unnamed,unnamed,unnamed,unnamed,unnamed,unnamed,unnamed,unnamed,unnamed,unnamed,unnamed,unnamed,unnamed,unnamed,unnamed,unnamed,unnamed,unnamed,unnamed,unnamed,unnamed,unnamed,unnamed,unnamed,unnamed,unnamed,unnamed,unnamed,unnamed,unnamed,unnamed,unnamed,unnamed,unnamed,unnamed	AR,BCL2,CD34,CDKN1A,CDKN1B,CEBPB,COL5A1,CYP17A1,CYP1A1,DAPK1,EGFR,ESR2,FGF1,FOXO1,FSCN1,IGF2,IL1B,IL6,KLF11,LGALS1,MMP2,OPN3,PGR,PTHLH,SELENBP1,SLC7A5,TNFRSF1A,VEGFA,VWF,XPA	TRUE
epithelial ovarian cancer	Disease Ontology	DOID:4001	225	6.57771e-15	1.46946e-11	6.53093e-14	1.47539	292.805	432	0.0290567	0.0428699	219	0.00119025	1	0.0121416	1.23359	108.626	134	282	0.0197262	0.475177	unnamed,unnamed,unnamed,unnamed,unnamed,unnamed,unnamed,unnamed,unnamed,unnamed,unnamed,unnamed,unnamed,unnamed,unnamed,unnamed,unnamed,unnamed,unnamed,unnamed,unnamed,unnamed,unnamed,unnamed,unnamed,unnamed,unnamed,unnamed,unnamed,unnamed,unnamed,unnamed,unnamed,unnamed,unnamed,unnamed,unnamed,unnamed,unnamed,unnamed,unnamed,unnamed,unnamed,unnamed,unnamed,unnamed,unnamed,unnamed,unnamed,unnamed…	ABCB1,ABCB11,ABCB4,ABCC2,ACTN4,AKT1,ALCAM,ALDH1A1,ANPEP,ATP5B,ATP7B,AURKA,BAX,BCL2,BMP2,BMPR1A,BMPR1B,BMPR2,BRCA1,BRCA2,C11orf30,CASP3,CCND1,CD44,CDC2,CDH1,CDK4,CDKN1A,CDKN1B,CFL1,CFL1,CFLAR,CLDN5,CLDN7,CTGF,CTNNB1,DKFZp564L0678,DPP4,DPYD,DUSP1,EBAG9,EDN1,EGF,EGFR,EIF4EBP1,EIF5A2,EPCAM,ERBB2,ERCC1,ESR1,ESR2,ETV5,FAS,FHL2,FOS,GAB2,GDF15,GPC3,HAS2,HBEGF,HIF1A,HSD3B2,HSPB1,IGF2,IL10,INHBA,ITGB1,JAG1…	FALSE	Disease Ontology	epithelial ovarian cancer	328	0.0645582	1	0.439704	1.19024	68.8935	82	0.0290567	0.0345846	162	0.00302472	1	0.0417112	1.37441	49.4759	68	282	0.021978	0.241135	unnamed,unnamed,unnamed,unnamed,unnamed,unnamed,unnamed,unnamed,unnamed,unnamed,unnamed,unnamed,unnamed,unnamed,unnamed,unnamed,unnamed,unnamed,unnamed,unnamed,unnamed,unnamed,unnamed,unnamed,unnamed,unnamed,unnamed,unnamed,unnamed,unnamed,unnamed,unnamed,unnamed,unnamed,unnamed,unnamed,unnamed,unnamed,unnamed,unnamed,unnamed,unnamed,unnamed,unnamed,unnamed,unnamed,unnamed,unnamed,unnamed,unnamed…	ABCB1,ABCB4,ABCC2,ACTN4,ALCAM,ANPEP,ATP7B,AURKB,BCL2,BIRC2,BMP2,BMPR1A,BMPR1B,BMPR2,CASP3,CBR3,CDC2,CDKN1A,CDKN1B,CFLAR,CTGF,CTNNB1,DUSP1,EBAG9,EDN1,EGFR,EIF4EBP1,EIF5A2,EPCAM,ESR2,ETV5,F2R,FHL2,HBEGF,IGF2,IL6,INHBA,ITGB1,LZTS1,MDM4,MMP2,MYD88,NFKB1,OPCML,PAX8,PLA2G16,PLSCR1,PPARGC1A,PRKAB1,RBL2,RCAN1,RUNX3,SDC1,SRC,ST3GAL5,STAT3,TGFA,TGM2,THY1,TNFRSF1A,TNFRSF1B,TPT1,TSC22D1,TXN,USP2,VEGFA,WWOX,X…	FALSE
in situ carcinoma	Disease Ontology	DOID:8719	350	5.93232e-09	1.32528e-05	3.78651e-08	1.44458	184.829	267	0.0183417	0.026496	211	0.000726251	1	0.00768931	1.33089	60.8616	81	158	0.011924	0.512658	unnamed,unnamed,unnamed,unnamed,unnamed,unnamed,unnamed,unnamed,unnamed,unnamed,unnamed,unnamed,unnamed,unnamed,unnamed,unnamed,unnamed,unnamed,unnamed,unnamed,unnamed,unnamed,unnamed,unnamed,unnamed,unnamed,unnamed,unnamed,unnamed,unnamed,unnamed,unnamed,unnamed,unnamed,unnamed,unnamed,unnamed,unnamed,unnamed,unnamed,unnamed,unnamed,unnamed,unnamed,unnamed,unnamed,unnamed,unnamed,unnamed,unnamed…	ABCB1,ABCG2,ADIPOQ,AGT,AK309452,AR,ATF1,BACE1,BC070039,BCL2L11,BRCA1,BRCA2,CADM1,CALB2,CAMK1D,CCND1,CCNT1,CDH1,CDK9,CDKN1A,CDX2,CEBPB,CISH,CLDN7,CROT,CSK,CYP2D6,DIRAS3,EGFR,EGLN1,EPCAM,ERBB2,ESR1,ESR2,FHIT,FKBP4,FOXC1,GHR,HMOX1,HNF4A,ICAM1,IFNG,IGF1,IGF2,INHBA,ITGB1,JAK2,MAP3K8,MAPT,MET,MLH1,MME,NME1-NME2,PARN,PNMT,PPIA,PPIB,PPP2R2B,PPP2R4,PRDX2,PRKCA,PTEN,RGR,RUNX3,S100A9,SIRPA,SLC11A1,SOCS1,SOC…	FALSE	NA	NA	NA	NA	NA	NA	NA	NA	NA	NA	NA	NA	NA	NA	NA	NA	NA	NA	NA	NA	NA	NA	NA	FALSE
laryngeal squamous cell carcinoma	Disease Ontology	DOID:2876	277	1.34862e-11	3.01281e-08	1.08766e-10	1.93273	65.1926	126	0.00646945	0.0125037	474	0.0672916	1	0.317151	1.23146	30.0456	37	78	0.00544678	0.474359	unnamed,unnamed,unnamed,unnamed,unnamed,unnamed,unnamed,unnamed,unnamed,unnamed,unnamed,unnamed,unnamed,unnamed,unnamed,unnamed,unnamed,unnamed,unnamed,unnamed,unnamed,unnamed,unnamed,unnamed,unnamed,unnamed,unnamed,unnamed,unnamed,unnamed,unnamed,unnamed,unnamed,unnamed,unnamed,unnamed,unnamed,unnamed,unnamed,unnamed,unnamed,unnamed,unnamed,unnamed,unnamed,unnamed,unnamed,unnamed,unnamed,unnamed…	AKT2,ANGPT2,BCL2,BCL2L14,BMF,CCND1,CD44,CDH1,CDKN1A,CFLAR,CSNK2A1,CTGF,EIF4E,ELAVL1,ERBB2,FGF2,FHIT,HIF1A,IGF2,IGF2R,ILK,MLH1,MTHFR,MYC,NAT2,NDRG1,NME1-NME2,PRKCA,PTEN,SERPINB5,SKP2,STAT3,STMN1,SYTL2,TP63,TYMP,VEGFA	FALSE	Disease Ontology	laryngeal squamous cell carcinoma	324	0.0633072	1	0.436507	1.43425	15.3391	22	0.00646945	0.00927878	543	0.128915	1	0.530379	1.31533	13.6848	18	78	0.00581771	0.230769	unnamed,unnamed,unnamed,unnamed,unnamed,unnamed,unnamed,unnamed,unnamed,unnamed,unnamed,unnamed,unnamed,unnamed,unnamed,unnamed,unnamed,unnamed,unnamed,unnamed,unnamed,unnamed	ANGPT2,AURKB,BCL2,BMF,CCNB1,CDKN1A,CFLAR,CTCF,CTGF,ELAVL1,FSCN1,IGF2,IGF2R,MMP2,MTHFR,NDRG1,STAT3,VEGFA	FALSE
uremia	Disease Ontology	DOID:4676	339	3.6988e-09	8.26313e-06	2.4375e-08	2.75931	16.3084	45	0.00161838	0.00446562	263	0.00508775	1	0.0432168	1.66889	10.7856	18	28	0.00264979	0.642857	unnamed,unnamed,unnamed,unnamed,unnamed,unnamed,unnamed,unnamed,unnamed,unnamed,unnamed,unnamed,unnamed,unnamed,unnamed,unnamed,unnamed,unnamed,unnamed,unnamed,unnamed,unnamed,unnamed,unnamed,unnamed,unnamed,unnamed,unnamed,unnamed,unnamed,unnamed,unnamed,unnamed,unnamed,unnamed,unnamed,unnamed,unnamed,unnamed,unnamed,unnamed,unnamed,unnamed,unnamed,unnamed	A4GALT,AOC3,C4BPA,CD46,CFB,CFH,CFHR1,CFHR5,CFI,CHGA,CLU,DAO,IL10,IL2RA,IL4R,NAMPT,PROC,PROS1	TRUE	Disease Ontology	uremia	1	1.51571e-10	3.3861e-07	3.3861e-07	5.73338	3.83717	22	0.00161838	0.00927878	59	1.65343e-05	0.0369377	0.000626063	3.05343	4.9125	15	28	0.00484809	0.535714	unnamed,unnamed,unnamed,unnamed,unnamed,unnamed,unnamed,unnamed,unnamed,unnamed,unnamed,unnamed,unnamed,unnamed,unnamed,unnamed,unnamed,unnamed,unnamed,unnamed,unnamed,unnamed	A4GALT,ADAMTS13,AOC3,C4BPA,CFB,CFH,CFHR1,CFI,CHGA,CLU,DAO,F3,IL4R,IL6,NAMPT	TRUE
laryngeal neoplasm	Disease Ontology	DOID:2598	328	1.61956e-09	3.6181e-06	1.10308e-08	1.77904	71.3867	127	0.00708412	0.012603	576	0.124335	1	0.482228	1.17441	32.3568	38	84	0.00559399	0.452381	unnamed,unnamed,unnamed,unnamed,unnamed,unnamed,unnamed,unnamed,unnamed,unnamed,unnamed,unnamed,unnamed,unnamed,unnamed,unnamed,unnamed,unnamed,unnamed,unnamed,unnamed,unnamed,unnamed,unnamed,unnamed,unnamed,unnamed,unnamed,unnamed,unnamed,unnamed,unnamed,unnamed,unnamed,unnamed,unnamed,unnamed,unnamed,unnamed,unnamed,unnamed,unnamed,unnamed,unnamed,unnamed,unnamed,unnamed,unnamed,unnamed,unnamed…	AKT2,ANGPT2,BCL2,BCL2L14,BMF,CCND1,CD44,CDH1,CDK4,CDKN1A,CFLAR,CSNK2A1,CTGF,EIF4E,ELAVL1,ERBB2,FGF2,FHIT,HIF1A,IGF2,IGF2R,ILK,MLH1,MTHFR,MYC,NAT2,NDRG1,NME1-NME2,PRKCA,PTEN,SERPINB5,SKP2,STAT3,STMN1,SYTL2,TP63,TYMP,VEGFA	FALSE	Disease Ontology	laryngeal neoplasm	314	0.0563651	1	0.401018	1.42887	16.7965	24	0.00708412	0.0101223	488	0.0888812	1	0.406887	1.35708	14.7375	20	84	0.00646412	0.238095	unnamed,unnamed,unnamed,unnamed,unnamed,unnamed,unnamed,unnamed,unnamed,unnamed,unnamed,unnamed,unnamed,unnamed,unnamed,unnamed,unnamed,unnamed,unnamed,unnamed,unnamed,unnamed,unnamed,unnamed	ANGPT2,AQP1,AURKB,BCL2,BMF,CCNB1,CDKN1A,CFLAR,CTCF,CTGF,ELAVL1,FSCN1,IGF2,IGF2R,MMP2,MTHFR,NDRG1,STAT3,THBS2,VEGFA	FALSE
laryngeal disease	Disease Ontology	DOID:786	354	7.24615e-09	1.61879e-05	4.57286e-08	1.72413	74.8205	129	0.00742488	0.0128014	760	0.215249	1	0.63272	1.11658	35.8236	40	93	0.00588842	0.430107	unnamed,unnamed,unnamed,unnamed,unnamed,unnamed,unnamed,unnamed,unnamed,unnamed,unnamed,unnamed,unnamed,unnamed,unnamed,unnamed,unnamed,unnamed,unnamed,unnamed,unnamed,unnamed,unnamed,unnamed,unnamed,unnamed,unnamed,unnamed,unnamed,unnamed,unnamed,unnamed,unnamed,unnamed,unnamed,unnamed,unnamed,unnamed,unnamed,unnamed,unnamed,unnamed,unnamed,unnamed,unnamed,unnamed,unnamed,unnamed,unnamed,unnamed…	AKT2,ANGPT2,BCL2,BCL2L14,BMF,CCND1,CD44,CDH1,CDK4,CDKN1A,CFLAR,CSNK2A1,CTGF,EIF4E,ELAVL1,ERBB2,FGF2,FHIT,HIF1A,IGF2,IGF2R,ILK,MLH1,MTHFR,MUC3A,MUC6,MYC,NAT2,NDRG1,NME1-NME2,PRKCA,PTEN,SERPINB5,SKP2,STAT3,STMN1,SYTL2,TP63,TYMP,VEGFA	FALSE	Disease Ontology	laryngeal disease	310	0.0554271	1	0.399433	1.4201	17.6044	25	0.00742488	0.0105441	542	0.12779	1	0.52672	1.28704	16.3165	21	93	0.00678733	0.225806	unnamed,unnamed,unnamed,unnamed,unnamed,unnamed,unnamed,unnamed,unnamed,unnamed,unnamed,unnamed,unnamed,unnamed,unnamed,unnamed,unnamed,unnamed,unnamed,unnamed,unnamed,unnamed,unnamed,unnamed,unnamed	ANGPT2,AQP1,AURKB,BCL2,BMF,CCNB1,CDKN1A,CFLAR,CTCF,CTGF,ELAVL1,FSCN1,IGF2,IGF2R,MMP2,MTHFR,MUC6,NDRG1,STAT3,THBS2,VEGFA	FALSE
Niemann-Pick disease	Disease Ontology	DOID:14504	456	1.10697e-06	0.00247298	5.4232e-06	2.78401	10.7758	30	0.00106935	0.00297708	1409	0.579986	1	0.91958	1.03842	3.852	4	10	0.000588841	0.4	unnamed,unnamed,unnamed,unnamed,unnamed,unnamed,unnamed,unnamed,unnamed,unnamed,unnamed,unnamed,unnamed,unnamed,unnamed,unnamed,unnamed,unnamed,unnamed,unnamed,unnamed,unnamed,unnamed,unnamed,unnamed,unnamed,unnamed,unnamed,unnamed,unnamed	ABCA1,NPC1,SCARB1,SREBF2	FALSE	NA	NA	NA	NA	NA	NA	NA	NA	NA	NA	NA	NA	NA	NA	NA	NA	NA	NA	NA	NA	NA	NA	NA	FALSE
non-langerhans-cell histiocytosis	Disease Ontology	DOID:4330	479	2.31647e-06	0.005175	1.08038e-05	2.68087	11.1904	30	0.00111049	0.00297708	1601	0.667725	1	0.931729	0.94402	4.2372	4	11	0.000588841	0.363636	unnamed,unnamed,unnamed,unnamed,unnamed,unnamed,unnamed,unnamed,unnamed,unnamed,unnamed,unnamed,unnamed,unnamed,unnamed,unnamed,unnamed,unnamed,unnamed,unnamed,unnamed,unnamed,unnamed,unnamed,unnamed,unnamed,unnamed,unnamed,unnamed,unnamed	ABCA1,NPC1,SCARB1,SREBF2	FALSE	Disease Ontology	non-langerhans-cell histiocytosis	454	0.12717	1	0.625767	1.899	2.63296	5	0.00111049	0.00210881	906	0.301547	1	0.743549	1.55448	1.92991	3	11	0.000969619	0.272727	unnamed,unnamed,unnamed,unnamed,unnamed	IL1B,NPC1L1,SCARB1	FALSE
hemolytic-uremic syndrome	Disease Ontology	DOID:12554	NA	NA	NA	NA	NA	NA	NA	NA	NA	NA	NA	NA	NA	NA	NA	NA	17	NA	NA	NA	NA	FALSE	Disease Ontology	hemolytic-uremic syndrome	8	3.28008e-06	0.0073277	0.000915963	6.06887	1.81253	11	0.000764457	0.00463939	97	0.000158918	0.355023	0.00366003	3.35279	2.98259	10	17	0.00323206	0.588235	unnamed,unnamed,unnamed,unnamed,unnamed,unnamed,unnamed,unnamed,unnamed,unnamed,unnamed	A4GALT,ADAMTS13,C4BPA,CFB,CFH,CFHR1,CFI,CLU,F3,IL4R	TRUE
brain edema	Disease Ontology	DOID:4724	NA	NA	NA	NA	NA	NA	NA	NA	NA	NA	NA	NA	NA	NA	NA	NA	11	NA	NA	NA	NA	FALSE	Disease Ontology	brain edema	212	0.0225294	1	0.237409	2.36211	3.3868	8	0.00142843	0.0033741	200	0.00598935	1	0.0669011	3.10895	1.92991	6	11	0.00193924	0.545454	unnamed,unnamed,unnamed,unnamed,unnamed,unnamed,unnamed,unnamed	AQP1,CPT2,EDN1,IL1RN,IL6,VEGFA	FALSE
KLF	HGNC Gene Families	KLF	1	7.21104e-18	3.54062e-15	3.54062e-15	2.79005	34.0496	95	0.00337894	0.00942741	2	1.50984e-05	0.00741333	0.00370667	2.42298	5.778	14	15	0.00206094	0.933333	unnamed,unnamed,unnamed,unnamed,unnamed,unnamed,unnamed,unnamed,unnamed,unnamed,unnamed,unnamed,unnamed,unnamed,unnamed,unnamed,unnamed,unnamed,unnamed,unnamed,unnamed,unnamed,unnamed,unnamed,unnamed,unnamed,unnamed,unnamed,unnamed,unnamed,unnamed,unnamed,unnamed,unnamed,unnamed,unnamed,unnamed,unnamed,unnamed,unnamed,unnamed,unnamed,unnamed,unnamed,unnamed,unnamed,unnamed,unnamed,unnamed,unnamed…	KLF1,KLF10,KLF11,KLF12,KLF13,KLF14,KLF15,KLF2,KLF3,KLF4,KLF5,KLF6,KLF7,KLF9	TRUE	HGNC Gene Families	KLF	29	0.0342699	1	0.580224	1.7475	8.01146	14	0.00337894	0.00590468	1	0.000280678	0.137813	0.137813	3.41985	2.6317	9	15	0.00290886	0.6	unnamed,unnamed,unnamed,unnamed,unnamed,unnamed,unnamed,unnamed,unnamed,unnamed,unnamed,unnamed,unnamed,unnamed	KLF10,KLF11,KLF12,KLF13,KLF15,KLF16,KLF2,KLF3,KLF7	FALSE
ALDH	HGNC Gene Families	ALDH	3	1.10512e-14	5.42612e-12	1.80871e-12	3.06173	21.5565	66	0.00213917	0.00654957	3	2.63901e-05	0.0129575	0.00431918	2.20665	7.704	17	20	0.00250258	0.85	unnamed,unnamed,unnamed,unnamed,unnamed,unnamed,unnamed,unnamed,unnamed,unnamed,unnamed,unnamed,unnamed,unnamed,unnamed,unnamed,unnamed,unnamed,unnamed,unnamed,unnamed,unnamed,unnamed,unnamed,unnamed,unnamed,unnamed,unnamed,unnamed,unnamed,unnamed,unnamed,unnamed,unnamed,unnamed,unnamed,unnamed,unnamed,unnamed,unnamed,unnamed,unnamed,unnamed,unnamed,unnamed,unnamed,unnamed,unnamed,unnamed,unnamed…	ALDH18A1,ALDH1A1,ALDH1A2,ALDH1A3,ALDH1B1,ALDH1L1,ALDH1L2,ALDH2,ALDH3A1,ALDH3A2,ALDH3B1,ALDH4A1,ALDH5A1,ALDH6A1,ALDH7A1,ALDH8A1,ALDH9A1	TRUE	HGNC Gene Families	ALDH	71	0.140775	1	0.973532	1.57729	5.07198	8	0.00213917	0.0033741	95	0.2661	1	1	1.42494	3.50893	5	20	0.00161603	0.25	unnamed,unnamed,unnamed,unnamed,unnamed,unnamed,unnamed,unnamed	ALDH1A3,ALDH1L1,ALDH2,ALDH4A1,ALDH8A1	FALSE
CYP	HGNC Gene Families	CYP	29	6.35075e-05	0.0311822	0.00107525	1.72424	34.798	60	0.00345321	0.00595415	49	0.116303	1	1	1.22723	21.186	26	55	0.00382747	0.472727	unnamed,unnamed,unnamed,unnamed,unnamed,unnamed,unnamed,unnamed,unnamed,unnamed,unnamed,unnamed,unnamed,unnamed,unnamed,unnamed,unnamed,unnamed,unnamed,unnamed,unnamed,unnamed,unnamed,unnamed,unnamed,unnamed,unnamed,unnamed,unnamed,unnamed,unnamed,unnamed,unnamed,unnamed,unnamed,unnamed,unnamed,unnamed,unnamed,unnamed,unnamed,unnamed,unnamed,unnamed,unnamed,unnamed,unnamed,unnamed,unnamed,unnamed…	CYP17A1,CYP1A1,CYP1A2,CYP1B1,CYP24A1,CYP26A1,CYP26B1,CYP27A1,CYP27C1,CYP2C19,CYP2D6,CYP2J2,CYP2R1,CYP2U1,CYP2W1,CYP39A1,CYP46A1,CYP4A22,CYP4F22,CYP4F8,CYP4V2,CYP51A1,CYP7A1,CYP7B1,CYP8B1,PTGIS	FALSE	HGNC Gene Families	CYP	117	0.306725	1	1	1.22137	8.18756	10	0.00345321	0.00421763	209	0.646101	1	1	0.932685	9.64956	9	55	0.00290886	0.163636	unnamed,unnamed,unnamed,unnamed,unnamed,unnamed,unnamed,unnamed,unnamed,unnamed	CYP11A1,CYP17A1,CYP1A1,CYP1A2,CYP26B1,CYP27A1,CYP4V2,PTGIS,TBXAS1	FALSE
Genes involved in Metabolism of lipids and lipoproteins	MSigDB Pathway	REACTOME_METABOLISM_OF_LIPIDS_AND_LIPOPROTEINS	1	2.63858e-66	2.32195e-63	2.32195e-63	2.4042	203.394	489	0.0201839	0.0485264	1	1.12348e-11	9.88666e-09	9.88666e-09	1.56892	88.596	139	230	0.0204622	0.604348	unnamed,unnamed,unnamed,unnamed,unnamed,unnamed,unnamed,unnamed,unnamed,unnamed,unnamed,unnamed,unnamed,unnamed,unnamed,unnamed,unnamed,unnamed,unnamed,unnamed,unnamed,unnamed,unnamed,unnamed,unnamed,unnamed,unnamed,unnamed,unnamed,unnamed,unnamed,unnamed,unnamed,unnamed,unnamed,unnamed,unnamed,unnamed,unnamed,unnamed,unnamed,unnamed,unnamed,unnamed,unnamed,unnamed,unnamed,unnamed,unnamed,unnamed…	A2M,ABCA1,ABCB11,ABCB4,ABCC3,ABCG5,ABCG8,ABHD5,ACAA1,ACACA,ACACB,ACADL,ACADM,ACAT1,ACER3,ACOX1,ACOX2,ACSL1,ADFP,AGPAT1,AGPAT2,AGPAT3,AGPS,AGT,AKR1D1,ALB,AMACR,AMN,ANGPTL4,APOA1,APOA2,APOA4,APOA5,APOB,APOC2,APOC3,BAAT,BDH1,BMP1,CETP,CH25H,CHD9,CPT1A,CRAT,CREBBP,CROT,CYP17A1,CYP27A1,CYP39A1,CYP46A1,CYP4A22,CYP51A1,CYP7A1,CYP7B1,CYP8B1,DECR1,DEGS2,DHCR24,DHCR7,EHHADH,FAR2,FASN,FDFT1,GK,GNPAT,GPAM,GP…	TRUE	MSigDB Pathway	Genes involved in Metabolism of lipids and lipoproteins	4	3.23329e-07	0.00028453	7.11325e-05	1.79705	47.8561	86	0.0201839	0.0362716	21	0.00204744	1	0.0857973	1.43733	40.3527	58	230	0.018746	0.252174	unnamed,unnamed,unnamed,unnamed,unnamed,unnamed,unnamed,unnamed,unnamed,unnamed,unnamed,unnamed,unnamed,unnamed,unnamed,unnamed,unnamed,unnamed,unnamed,unnamed,unnamed,unnamed,unnamed,unnamed,unnamed,unnamed,unnamed,unnamed,unnamed,unnamed,unnamed,unnamed,unnamed,unnamed,unnamed,unnamed,unnamed,unnamed,unnamed,unnamed,unnamed,unnamed,unnamed,unnamed,unnamed,unnamed,unnamed,unnamed,unnamed,unnamed…	A2M,ABCB4,ACAA1,ACACB,ACADS,ACADVL,ACSL1,AGPAT1,AGPAT3,ALB,AMACR,AMN,APOB,APOE,BAAT,BDH1,CH25H,CHD9,CPT2,CYP11A1,CYP17A1,CYP27A1,DEGS1,DHCR7,EBP,GDF1,GPAM,HMGCS1,HMGCS2,HSD17B4,HSD17B7,LASS2,LASS5,LASS6,LIPC,LPL,MGLL,MVK,NCOR2,NPC1L1,NR1H3,OSBP,PMVK,PPAP2B,PPARA,PPP1CB,PRKACA,PRKACG,RXRA,SC4MOL,SCARB1,SDC1,SGMS1,SLC10A1,SLC25A20,SLC27A2,SLC27A5,SLC2A2	FALSE
PPAR signaling pathway	MSigDB Pathway	KEGG_PPAR_SIGNALING_PATHWAY	2	4.25342e-56	3.74301e-53	1.87151e-53	4.20246	43.5459	183	0.00432131	0.0181602	44	0.000216559	0.190572	0.00433118	1.55763	26.964	42	70	0.00618284	0.6	unnamed,unnamed,unnamed,unnamed,unnamed,unnamed,unnamed,unnamed,unnamed,unnamed,unnamed,unnamed,unnamed,unnamed,unnamed,unnamed,unnamed,unnamed,unnamed,unnamed,unnamed,unnamed,unnamed,unnamed,unnamed,unnamed,unnamed,unnamed,unnamed,unnamed,unnamed,unnamed,unnamed,unnamed,unnamed,unnamed,unnamed,unnamed,unnamed,unnamed,unnamed,unnamed,unnamed,unnamed,unnamed,unnamed,unnamed,unnamed,unnamed,unnamed…	ACAA1,ACADL,ACADM,ACOX1,ACOX2,ACSL1,ACSL3,ACSL4,ACSL5,ADIPOQ,ANGPTL4,APOA1,APOA2,APOA5,APOC3,AQP7,CPT1A,CYP27A1,CYP4A22,CYP7A1,CYP8B1,DBI,EHHADH,FABP1,FABP5,GK,HMGCS2,ILK,NR1H3,PCK1,PCK2,PLIN,PPARA,PPARD,PPARG,RXRA,SCD,SCP2,SLC27A2,SLC27A5,SORBS1,UBC	TRUE	MSigDB Pathway	PPAR signaling pathway	2	1.16605e-08	1.02613e-05	5.13064e-06	3.22082	10.2458	33	0.00432131	0.0139182	129	0.0550951	1	0.375842	1.46565	12.2813	18	70	0.00581771	0.257143	unnamed,unnamed,unnamed,unnamed,unnamed,unnamed,unnamed,unnamed,unnamed,unnamed,unnamed,unnamed,unnamed,unnamed,unnamed,unnamed,unnamed,unnamed,unnamed,unnamed,unnamed,unnamed,unnamed,unnamed,unnamed,unnamed,unnamed,unnamed,unnamed,unnamed,unnamed,unnamed,unnamed	ACAA1,ACSL1,ACSL3,ACSL5,ACSL6,CPT2,CYP27A1,DBI,HMGCS2,LPL,NR1H3,PPARA,RXRA,RXRB,SLC27A2,SLC27A5,SORBS1,UBC	FALSE
Genes involved in Lipoprotein metabolism	MSigDB Pathway	REACTOME_LIPOPROTEIN_METABOLISM	3	1.76341e-43	1.5518e-40	5.17267e-41	5.19605	21.7473	113	0.00215811	0.0112137	24	3.76288e-05	0.0331134	0.00137972	2.01915	10.4004	21	27	0.00309142	0.777778	unnamed,unnamed,unnamed,unnamed,unnamed,unnamed,unnamed,unnamed,unnamed,unnamed,unnamed,unnamed,unnamed,unnamed,unnamed,unnamed,unnamed,unnamed,unnamed,unnamed,unnamed,unnamed,unnamed,unnamed,unnamed,unnamed,unnamed,unnamed,unnamed,unnamed,unnamed,unnamed,unnamed,unnamed,unnamed,unnamed,unnamed,unnamed,unnamed,unnamed,unnamed,unnamed,unnamed,unnamed,unnamed,unnamed,unnamed,unnamed,unnamed,unnamed…	A2M,ABCA1,ALB,AMN,APOA1,APOA2,APOA4,APOA5,APOB,APOC2,APOC3,BMP1,CETP,LCAT,LDLR,LDLRAP1,LIPC,MTTP,SAR1B,SCARB1,SDC1	TRUE	MSigDB Pathway	Genes involved in Lipoprotein metabolism	42	0.0024246	1	0.0508012	2.54061	5.11688	13	0.00215811	0.00548292	102	0.0355349	1	0.306575	1.89991	4.73706	9	27	0.00290886	0.333333	unnamed,unnamed,unnamed,unnamed,unnamed,unnamed,unnamed,unnamed,unnamed,unnamed,unnamed,unnamed,unnamed	A2M,ALB,AMN,APOB,APOE,LIPC,LPL,SCARB1,SDC1	FALSE
Genes involved in Regulation of Lipid Metabolism by Peroxisome proliferator-activated receptor alpha (PPARalpha)	MSigDB Pathway	REACTOME_REGULATION_OF_LIPID_METABOLISM_BY_PEROXISOME_PROLIFERATOR_ACTIVATED_RECEPTOR_ALPHA	4	1.44492e-39	1.27153e-36	3.17883e-37	3.11427	60.0463	187	0.00595874	0.0185571	13	5.1969e-06	0.00457327	0.00035179	1.74489	23.4972	41	61	0.00603563	0.672131	unnamed,unnamed,unnamed,unnamed,unnamed,unnamed,unnamed,unnamed,unnamed,unnamed,unnamed,unnamed,unnamed,unnamed,unnamed,unnamed,unnamed,unnamed,unnamed,unnamed,unnamed,unnamed,unnamed,unnamed,unnamed,unnamed,unnamed,unnamed,unnamed,unnamed,unnamed,unnamed,unnamed,unnamed,unnamed,unnamed,unnamed,unnamed,unnamed,unnamed,unnamed,unnamed,unnamed,unnamed,unnamed,unnamed,unnamed,unnamed,unnamed,unnamed…	ABCA1,ABCB4,ACACA,ACADM,ACOX1,ACSL1,ADFP,AGT,ANGPTL4,APOA1,APOA2,APOA5,CHD9,CPT1A,CREBBP,CYP4A22,CYP7A1,EHHADH,FASN,MED1,MTTP,NCOA2,NCOA3,NCOA6,NCOR1,NCOR2,NR1H3,PEX11A,PLIN,PPARA,RXRA,SCD,SCP2,SIN3A,SLC10A2,SLC2A2,SREBF1,SULT2A1,TBL1X,TBL1XR1,UGT1A4	TRUE	MSigDB Pathway	Genes involved in Regulation of Lipid Metabolism by Peroxisome proliferator-activated receptor alpha (PPARalpha)	215	0.0812401	1	0.332518	1.41561	14.1282	20	0.00595874	0.00843526	606	0.645716	1	0.937674	0.934384	10.7022	10	61	0.00323206	0.163934	unnamed,unnamed,unnamed,unnamed,unnamed,unnamed,unnamed,unnamed,unnamed,unnamed,unnamed,unnamed,unnamed,unnamed,unnamed,unnamed,unnamed,unnamed,unnamed,unnamed	ABCB4,ACSL1,CHD9,CPT2,LPL,NCOR2,NR1H3,PPARA,RXRA,SLC2A2	FALSE
Genes involved in Metabolism of amino acids	MSigDB Pathway	REACTOME_METABOLISM_OF_AMINO_ACIDS	6	4.37232e-36	3.84764e-33	6.41273e-34	2.27457	129.255	294	0.0128268	0.0291753	8	3.52049e-07	0.000309803	3.87254e-05	1.50635	62.4024	94	162	0.0138378	0.580247	unnamed,unnamed,unnamed,unnamed,unnamed,unnamed,unnamed,unnamed,unnamed,unnamed,unnamed,unnamed,unnamed,unnamed,unnamed,unnamed,unnamed,unnamed,unnamed,unnamed,unnamed,unnamed,unnamed,unnamed,unnamed,unnamed,unnamed,unnamed,unnamed,unnamed,unnamed,unnamed,unnamed,unnamed,unnamed,unnamed,unnamed,unnamed,unnamed,unnamed,unnamed,unnamed,unnamed,unnamed,unnamed,unnamed,unnamed,unnamed,unnamed,unnamed…	AADAT,AASS,ACADSB,ACAT1,ACMSD,AFMID,AGMAT,ALDH18A1,ALDH4A1,ALDH6A1,ALDH7A1,ALDH9A1,AMDHD1,ARG1,ASS1,AUH,AZIN1,BBOX1,BCAT2,BCKDHB,CKMT2,CPS1,DBT,DLD,DLST,FAH,FTCD,GAMT,GATM,GCDH,GLS,GLS2,GLUD1,GLUL,GOT1,GOT2,GPT,GPT2,HAAO,HAL,HGD,HIBADH,HIBCH,HPD,IVD,KMO,KYNU,MCCC1,NAGS,OAZ2,ODC1,OGDH,OTC,PAH,PCBD1,PRODH,PSMA1,PSMA3,PSMA5,PSMA6,PSMB1,PSMB2,PSMB3,PSMB4,PSMB7,PSMC5,PSMD1,PSMD14,PSMD3,PSMD6,PSMD7,PSM…	TRUE	MSigDB Pathway	Genes involved in Metabolism of amino acids	116	0.0258404	1	0.19603	1.38102	30.4123	42	0.0128268	0.017714	607	0.64802	1	0.939469	0.949957	28.4223	27	162	0.00872657	0.166667	unnamed,unnamed,unnamed,unnamed,unnamed,unnamed,unnamed,unnamed,unnamed,unnamed,unnamed,unnamed,unnamed,unnamed,unnamed,unnamed,unnamed,unnamed,unnamed,unnamed,unnamed,unnamed,unnamed,unnamed,unnamed,unnamed,unnamed,unnamed,unnamed,unnamed,unnamed,unnamed,unnamed,unnamed,unnamed,unnamed,unnamed,unnamed,unnamed,unnamed,unnamed,unnamed	ACAD8,ALDH4A1,ASS1,AUH,AZIN1,BBOX1,GOT1,GSTZ1,HAAO,HSD17B10,KYNU,OAZ2,PSMC2,PSMD1,PSMD6,PSME1,QDPR,SAT1,SLC16A10,SLC1A4,SLC36A1,SLC36A2,SLC38A3,SLC43A1,SLC6A12,SLC7A10,SLC7A5	FALSE
Mechanism of Gene Regulation by Peroxisome Proliferators via PPARa(alpha)	MSigDB Pathway	BIOCARTA_PPARA_PATHWAY	8	2.60324e-32	2.29085e-29	2.86356e-30	2.61785	76.3985	200	0.00758147	0.0198472	38	0.000141782	0.124768	0.00328337	1.62803	22.7268	37	59	0.00544678	0.627119	unnamed,unnamed,unnamed,unnamed,unnamed,unnamed,unnamed,unnamed,unnamed,unnamed,unnamed,unnamed,unnamed,unnamed,unnamed,unnamed,unnamed,unnamed,unnamed,unnamed,unnamed,unnamed,unnamed,unnamed,unnamed,unnamed,unnamed,unnamed,unnamed,unnamed,unnamed,unnamed,unnamed,unnamed,unnamed,unnamed,unnamed,unnamed,unnamed,unnamed,unnamed,unnamed,unnamed,unnamed,unnamed,unnamed,unnamed,unnamed,unnamed,unnamed…	ACOX1,APOA1,APOA2,CITED2,CREBBP,DUSP1,EHHADH,EP300,FABP1,FAT1,HSD17B4,HSPA1A,JUN,MED1,MYC,NCOR1,NCOR2,NFKBIA,NOS2,NR0B2,NR1H3,NR2F1,NRIP1,PDGFA,PIK3CG,PIK3R1,PPARA,PPARGC1A,PRKAR1A,PRKAR2A,PRKCA,RELA,RXRA,SP1,SRA1,STAT5A,STAT5B	TRUE	MSigDB Pathway	Mechanism of Gene Regulation by Peroxisome Proliferators via PPARa(alpha)	124	0.0273454	1	0.194064	1.50203	17.9757	27	0.00758147	0.0113876	48	0.0103505	1	0.189759	1.7389	10.3514	18	59	0.00581771	0.305085	unnamed,unnamed,unnamed,unnamed,unnamed,unnamed,unnamed,unnamed,unnamed,unnamed,unnamed,unnamed,unnamed,unnamed,unnamed,unnamed,unnamed,unnamed,unnamed,unnamed,unnamed,unnamed,unnamed,unnamed,unnamed,unnamed,unnamed	DUSP1,HSD17B4,HSPA1B,INS-IGF2,JUN,LPL,NCOR2,NR1H3,NR2F1,NRIP1,PIK3CG,PPARA,PPARGC1A,PRKACG,PRKAR1A,PRKAR2A,RXRA,STAT5B	FALSE
Insulin signaling pathway	MSigDB Pathway	KEGG_INSULIN_SIGNALING_PATHWAY	5	7.26276e-39	6.39123e-36	1.27825e-36	2.28656	137.324	314	0.0136275	0.0311601	12	3.94684e-06	0.00347322	0.000289435	1.49413	53.5428	80	139	0.0117768	0.57554	unnamed,unnamed,unnamed,unnamed,unnamed,unnamed,unnamed,unnamed,unnamed,unnamed,unnamed,unnamed,unnamed,unnamed,unnamed,unnamed,unnamed,unnamed,unnamed,unnamed,unnamed,unnamed,unnamed,unnamed,unnamed,unnamed,unnamed,unnamed,unnamed,unnamed,unnamed,unnamed,unnamed,unnamed,unnamed,unnamed,unnamed,unnamed,unnamed,unnamed,unnamed,unnamed,unnamed,unnamed,unnamed,unnamed,unnamed,unnamed,unnamed,unnamed…	ACACA,ACACB,AK309452,AKT1,AKT2,AKT3,BC070039,CALM1,CALM2,CALML3,CALML5,CBLB,CBLC,CRK,CRKL,EIF4E,EIF4EBP1,FASN,FBP1,FBP2,FLOT1,FLOT2,FOXO1,FRAP1,G6PC,GCK,GRB2,GSK3B,GYS2,INPP5K,INSR,IRS1,IRS2,IRS4,KIAA1303,KRAS,LIPE,MAP2K1,MAP2K2,MAPK10,MAPK8,MKNK2,NRAS,PCK1,PCK2,PDE3A,PDE3B,PHKA2,PHKB,PHKG2,PIK3CG,PIK3R1,PIK3R2,PIK3R3,PPARGC1A,PPP1CB,PPP1R3B,PPP1R3C,PRKAA1,PRKAA2,PRKAB2,PRKAG2,PRKAR1A,PRKAR2A,PRK…	TRUE	MSigDB Pathway	Insulin signaling pathway	1	3.90838e-10	3.43938e-07	3.43938e-07	2.25931	32.3107	73	0.0136275	0.0307887	3	1.52801e-05	0.0134465	0.00448217	1.84524	24.3871	45	139	0.0145443	0.323741	unnamed,unnamed,unnamed,unnamed,unnamed,unnamed,unnamed,unnamed,unnamed,unnamed,unnamed,unnamed,unnamed,unnamed,unnamed,unnamed,unnamed,unnamed,unnamed,unnamed,unnamed,unnamed,unnamed,unnamed,unnamed,unnamed,unnamed,unnamed,unnamed,unnamed,unnamed,unnamed,unnamed,unnamed,unnamed,unnamed,unnamed,unnamed,unnamed,unnamed,unnamed,unnamed,unnamed,unnamed,unnamed,unnamed,unnamed,unnamed,unnamed,unnamed…	ACACB,CALM2,CALM3,CBLC,CRKL,EIF4E2,EIF4EBP1,FOXO1,G6PC,G6PC2,GCK,GSK3B,INS-IGF2,IRS1,IRS2,MAPK10,MAPK9,NRAS,PHKA2,PHKG2,PIK3CG,PIK3R2,PIK3R3,PKLR,PPARGC1A,PPP1CB,PPP1R3B,PRKAA2,PRKAB1,PRKAB2,PRKACA,PRKACG,PRKAG2,PRKAR1A,PRKAR2A,PRKCI,PTPN1,PTPRF,RHEB,SH2B2,SHC1,SHC3,SOCS3,SORBS1,TRIP10	TRUE
Adipocytokine signaling pathway	MSigDB Pathway	KEGG_ADIPOCYTOKINE_SIGNALING_PATHWAY	7	3.48228e-34	3.06441e-31	4.37773e-32	2.75829	70.3333	194	0.00697959	0.0192518	58	0.000538442	0.473829	0.00816946	1.52709	26.1936	40	68	0.00588842	0.588235	unnamed,unnamed,unnamed,unnamed,unnamed,unnamed,unnamed,unnamed,unnamed,unnamed,unnamed,unnamed,unnamed,unnamed,unnamed,unnamed,unnamed,unnamed,unnamed,unnamed,unnamed,unnamed,unnamed,unnamed,unnamed,unnamed,unnamed,unnamed,unnamed,unnamed,unnamed,unnamed,unnamed,unnamed,unnamed,unnamed,unnamed,unnamed,unnamed,unnamed,unnamed,unnamed,unnamed,unnamed,unnamed,unnamed,unnamed,unnamed,unnamed,unnamed…	ACACB,ACSL1,ACSL3,ACSL4,ACSL5,ADIPOQ,ADIPOR2,AKT1,AKT2,AKT3,CAMKK2,CPT1A,FRAP1,G6PC,IRS1,IRS2,IRS4,JAK2,MAPK10,MAPK8,NFKB1,NFKBIA,NFKBIB,NPY,PCK1,PCK2,PPARA,PPARGC1A,PRKAA1,PRKAA2,PRKAB2,PRKAG2,PRKCQ,RELA,RXRA,SOCS3,STAT3,TNFRSF1A,TNFRSF1B,TRAF2	TRUE	MSigDB Pathway	Adipocytokine signaling pathway	5	6.63603e-07	0.000583971	0.000116794	2.41712	16.5486	40	0.00697959	0.0168705	1	4.0639e-06	0.00357624	0.00357624	2.34695	11.9304	28	68	0.00904977	0.411765	unnamed,unnamed,unnamed,unnamed,unnamed,unnamed,unnamed,unnamed,unnamed,unnamed,unnamed,unnamed,unnamed,unnamed,unnamed,unnamed,unnamed,unnamed,unnamed,unnamed,unnamed,unnamed,unnamed,unnamed,unnamed,unnamed,unnamed,unnamed,unnamed,unnamed,unnamed,unnamed,unnamed,unnamed,unnamed,unnamed,unnamed,unnamed,unnamed,unnamed	ACACB,ACSL1,ACSL3,ACSL5,ACSL6,ADIPOR1,CAMKK2,G6PC,G6PC2,IRS1,IRS2,LEPR,MAPK10,MAPK9,NFKB1,PPARA,PPARGC1A,PRKAA2,PRKAB1,PRKAB2,PRKAG2,RXRA,RXRB,SOCS3,STAT3,STK11,TNFRSF1A,TNFRSF1B	TRUE
Map Kinase Inactivation of SMRT Corepressor	MSigDB Pathway	BIOCARTA_EGFR_SMRTE_PATHWAY	14	2.99345e-26	2.63423e-23	1.8816e-24	4.28204	18.9162	81	0.00187717	0.00803811	21	2.75667e-05	0.0242587	0.00115518	2.59605	4.2372	11	11	0.00161931	1	unnamed,unnamed,unnamed,unnamed,unnamed,unnamed,unnamed,unnamed,unnamed,unnamed,unnamed,unnamed,unnamed,unnamed,unnamed,unnamed,unnamed,unnamed,unnamed,unnamed,unnamed,unnamed,unnamed,unnamed,unnamed,unnamed,unnamed,unnamed,unnamed,unnamed,unnamed,unnamed,unnamed,unnamed,unnamed,unnamed,unnamed,unnamed,unnamed,unnamed,unnamed,unnamed,unnamed,unnamed,unnamed,unnamed,unnamed,unnamed,unnamed,unnamed…	EGF,EGFR,MAP2K1,MAP3K1,MAPK14,NCOR2,RARA,RXRA,THRA,THRB,ZBTB16	TRUE	MSigDB Pathway	Map Kinase Inactivation of SMRT Corepressor	322	0.16251	1	0.444128	1.57276	4.45077	7	0.00187717	0.00295234	89	0.0300985	1	0.297603	2.59079	1.92991	5	11	0.00161603	0.454545	unnamed,unnamed,unnamed,unnamed,unnamed,unnamed,unnamed	EGFR,MAP3K1,NCOR2,RXRA,ZBTB16	FALSE
Complement and coagulation cascades	MSigDB Pathway	KEGG_COMPLEMENT_AND_COAGULATION_CASCADES	9	6.33833e-30	5.57774e-27	6.19748e-28	3.07746	46.142	142	0.00457895	0.0140915	7	3.27706e-07	0.000288381	4.11973e-05	1.78015	26.964	48	70	0.0070661	0.685714	unnamed,unnamed,unnamed,unnamed,unnamed,unnamed,unnamed,unnamed,unnamed,unnamed,unnamed,unnamed,unnamed,unnamed,unnamed,unnamed,unnamed,unnamed,unnamed,unnamed,unnamed,unnamed,unnamed,unnamed,unnamed,unnamed,unnamed,unnamed,unnamed,unnamed,unnamed,unnamed,unnamed,unnamed,unnamed,unnamed,unnamed,unnamed,unnamed,unnamed,unnamed,unnamed,unnamed,unnamed,unnamed,unnamed,unnamed,unnamed,unnamed,unnamed…	A2M,BDKRB2,C1R,C1S,C2,C4B,C4B,C4BPA,C4BPB,C5,C6,C7,C8A,C8B,C8G,C9,CD46,CFB,CFH,CFI,CPB2,F10,F11,F12,F13A1,F13B,F2,F5,F7,F9,FGA,FGB,FGG,KLKB1,MASP1,MASP2,MBL2,PLG,PROC,PROS1,SERPINA1,SERPINA5,SERPINC1,SERPIND1,SERPINE1,SERPINF2,SERPING1,VWF	TRUE	MSigDB Pathway	Complement and coagulation cascades	165	0.0504327	1	0.268974	1.56586	10.8567	17	0.00457895	0.00716997	129	0.0550951	1	0.375842	1.46565	12.2813	18	70	0.00581771	0.257143	unnamed,unnamed,unnamed,unnamed,unnamed,unnamed,unnamed,unnamed,unnamed,unnamed,unnamed,unnamed,unnamed,unnamed,unnamed,unnamed,unnamed	A2M,C1R,C1S,C2,C4BPA,C5,C8A,C8B,CD55,CFB,CFH,CFI,F2R,F3,KLKB1,SERPINC1,SERPINF2,VWF	FALSE
Fatty acid metabolism	MSigDB Pathway	KEGG_FATTY_ACID_METABOLISM	32	6.64807e-18	5.8503e-15	1.82822e-16	2.93011	30.033	88	0.00298036	0.00873276	52	0.000367894	0.323746	0.00622589	1.69045	16.5636	28	43	0.00412189	0.651163	unnamed,unnamed,unnamed,unnamed,unnamed,unnamed,unnamed,unnamed,unnamed,unnamed,unnamed,unnamed,unnamed,unnamed,unnamed,unnamed,unnamed,unnamed,unnamed,unnamed,unnamed,unnamed,unnamed,unnamed,unnamed,unnamed,unnamed,unnamed,unnamed,unnamed,unnamed,unnamed,unnamed,unnamed,unnamed,unnamed,unnamed,unnamed,unnamed,unnamed,unnamed,unnamed,unnamed,unnamed,unnamed,unnamed,unnamed,unnamed,unnamed,unnamed…	ACAA1,ACAA2,ACADL,ACADM,ACADSB,ACAT1,ACOX1,ACSL1,ACSL3,ACSL4,ACSL5,ADH1B,ADH4,ADH5,ADH6,ALDH1B1,ALDH2,ALDH3A2,ALDH7A1,ALDH9A1,CPT1A,CYP4A22,EHHADH,GCDH,HADH,HADHA,HADHB,PECI	TRUE	MSigDB Pathway	Fatty acid metabolism	14	0.000393703	0.346459	0.0247471	2.54726	7.06642	18	0.00298036	0.00759173	141	0.0619886	1	0.386879	1.59063	7.5442	12	43	0.00387847	0.27907	unnamed,unnamed,unnamed,unnamed,unnamed,unnamed,unnamed,unnamed,unnamed,unnamed,unnamed,unnamed,unnamed,unnamed,unnamed,unnamed,unnamed,unnamed	ACAA1,ACADS,ACADVL,ACAT2,ACSL1,ACSL3,ACSL5,ACSL6,ADH4,ADH6,ALDH2,CPT2	FALSE
Genes involved in Integrin alphaIIbbeta3 signaling	MSigDB Pathway	REACTOME_INTEGRIN_ALPHAIIBBETA3_SIGNALING	17	5.48254e-24	4.82464e-21	2.83802e-22	3.89486	21.0534	82	0.00208925	0.00813734	33	0.000121196	0.106653	0.0032319	2.0317	8.8596	18	23	0.00264979	0.782609	unnamed,unnamed,unnamed,unnamed,unnamed,unnamed,unnamed,unnamed,unnamed,unnamed,unnamed,unnamed,unnamed,unnamed,unnamed,unnamed,unnamed,unnamed,unnamed,unnamed,unnamed,unnamed,unnamed,unnamed,unnamed,unnamed,unnamed,unnamed,unnamed,unnamed,unnamed,unnamed,unnamed,unnamed,unnamed,unnamed,unnamed,unnamed,unnamed,unnamed,unnamed,unnamed,unnamed,unnamed,unnamed,unnamed,unnamed,unnamed,unnamed,unnamed…	APBB1IP,BCAR1,CRK,CSK,FGA,FGB,FGG,FN1,GRB2,PTK2,PTPN1,RAP1A,RAP1B,RAPGEF4,RASGRP3,SRC,TLN1,VWF	TRUE	MSigDB Pathway	Genes involved in Integrin alphaIIbbeta3 signaling	9	1.71964e-05	0.0151328	0.00168143	3.43184	4.95361	17	0.00208925	0.00716997	284	0.204394	1	0.633333	1.48689	4.03527	6	23	0.00193924	0.26087	unnamed,unnamed,unnamed,unnamed,unnamed,unnamed,unnamed,unnamed,unnamed,unnamed,unnamed,unnamed,unnamed,unnamed,unnamed,unnamed,unnamed	BCAR1,CSK,FN1,PTPN1,SRC,VWF	FALSE
p38 MAPK Pathway	MSigDB Pathway	ST_P38_MAPK_PATHWAY	60	1.65561e-12	1.45694e-09	2.42823e-11	2.33844	37.632	88	0.00373444	0.00873276	69	0.00101489	0.893103	0.0129435	1.70598	13.482	23	35	0.00338584	0.657143	unnamed,unnamed,unnamed,unnamed,unnamed,unnamed,unnamed,unnamed,unnamed,unnamed,unnamed,unnamed,unnamed,unnamed,unnamed,unnamed,unnamed,unnamed,unnamed,unnamed,unnamed,unnamed,unnamed,unnamed,unnamed,unnamed,unnamed,unnamed,unnamed,unnamed,unnamed,unnamed,unnamed,unnamed,unnamed,unnamed,unnamed,unnamed,unnamed,unnamed,unnamed,unnamed,unnamed,unnamed,unnamed,unnamed,unnamed,unnamed,unnamed,unnamed…	AKT1,ATF1,CREB3,CREB5,DUSP1,DUSP10,EEF2K,EIF4E,GADD45A,HSPB1,IL1R1,MAP2K3,MAP2K6,MAP3K4,MAP3K5,MAPK13,MAPK14,MAPKAPK2,MAPKAPK5,MKNK2,NFKB1,NR2C2,SRF	TRUE	MSigDB Pathway	p38 MAPK Pathway	105	0.0191389	1	0.160403	1.80702	8.85437	16	0.00373444	0.00674821	27	0.00460225	1	0.149999	2.11705	6.14063	13	35	0.00420168	0.371429	unnamed,unnamed,unnamed,unnamed,unnamed,unnamed,unnamed,unnamed,unnamed,unnamed,unnamed,unnamed,unnamed,unnamed,unnamed,unnamed	ATF1,CREB5,DUSP1,DUSP10,EEF2K,GADD45A,IL1R1,MAP2K3,MAPK12,MAPKAPK5,NFKB1,NR2C2,TRAF6	FALSE
Genes involved in Biological oxidations	MSigDB Pathway	REACTOME_BIOLOGICAL_OXIDATIONS	15	5.29576e-25	4.66027e-22	3.10685e-23	2.33731	80.862	189	0.00802441	0.0187556	68	0.000946786	0.833172	0.0122525	1.37438	45.8388	63	119	0.00927425	0.529412	unnamed,unnamed,unnamed,unnamed,unnamed,unnamed,unnamed,unnamed,unnamed,unnamed,unnamed,unnamed,unnamed,unnamed,unnamed,unnamed,unnamed,unnamed,unnamed,unnamed,unnamed,unnamed,unnamed,unnamed,unnamed,unnamed,unnamed,unnamed,unnamed,unnamed,unnamed,unnamed,unnamed,unnamed,unnamed,unnamed,unnamed,unnamed,unnamed,unnamed,unnamed,unnamed,unnamed,unnamed,unnamed,unnamed,unnamed,unnamed,unnamed,unnamed…	ACSM2B,ACSS1,ACSS2,ADH1B,ADH4,ADH6,AHCY,ALDH1A1,ALDH2,CYP17A1,CYP1A1,CYP1A2,CYP1B1,CYP24A1,CYP26A1,CYP26B1,CYP27A1,CYP2C19,CYP2D6,CYP2J2,CYP2R1,CYP2U1,CYP2W1,CYP39A1,CYP46A1,CYP4F8,CYP51A1,CYP7A1,CYP7B1,CYP8B1,FMO1,FMO2,FMO3,GCLC,GCLM,GSS,GSTA1,GSTA2,GSTA5,GSTO1,GSTO2,MAOA,MAOB,MAT1A,MAT2A,MAT2B,MGST1,MGST2,MGST3,MTR,NAT1,NAT2,NNMT,PTGIS,PTGS1,SLC35D1,SULT1B1,SULT1E1,SULT2A1,UGDH,UGP2,UGT1A4,UGT2…	TRUE	MSigDB Pathway	Genes involved in Biological oxidations	365	0.2078	1	0.500998	1.20888	19.0259	23	0.00802441	0.00970055	527	0.526133	1	0.878552	1.00584	20.8781	21	119	0.00678733	0.176471	unnamed,unnamed,unnamed,unnamed,unnamed,unnamed,unnamed,unnamed,unnamed,unnamed,unnamed,unnamed,unnamed,unnamed,unnamed,unnamed,unnamed,unnamed,unnamed,unnamed,unnamed,unnamed,unnamed	ADH4,ADH6,AHCY,ALDH2,CYP11A1,CYP17A1,CYP1A1,CYP1A2,CYP26B1,CYP27A1,GCLM,GSTA2,MAOA,MAOB,MAT1A,MAT2A,MGST1,PTGIS,SLC35D1,SULT2B1,TBXAS1	FALSE
Maturity onset diabetes of the young	MSigDB Pathway	KEGG_MATURITY_ONSET_DIABETES_OF_THE_YOUNG	35	3.82542e-17	3.36637e-14	9.6182e-16	2.65089	37.3459	99	0.00370605	0.00982435	191	0.0240358	1	0.110741	1.55763	9.63	15	25	0.00220815	0.6	unnamed,unnamed,unnamed,unnamed,unnamed,unnamed,unnamed,unnamed,unnamed,unnamed,unnamed,unnamed,unnamed,unnamed,unnamed,unnamed,unnamed,unnamed,unnamed,unnamed,unnamed,unnamed,unnamed,unnamed,unnamed,unnamed,unnamed,unnamed,unnamed,unnamed,unnamed,unnamed,unnamed,unnamed,unnamed,unnamed,unnamed,unnamed,unnamed,unnamed,unnamed,unnamed,unnamed,unnamed,unnamed,unnamed,unnamed,unnamed,unnamed,unnamed…	BHLHA15,FOXA2,FOXA3,GCK,HES1,HHEX,HNF1A,HNF1B,HNF4A,HNF4G,NKX6-1,NR5A2,ONECUT1,PDX1,SLC2A2	FALSE	MSigDB Pathway	Maturity onset diabetes of the young	103	0.0179904	1	0.153704	1.82086	8.78705	16	0.00370605	0.00674821	20	0.00188973	1	0.0831482	2.50789	4.38616	11	25	0.00355527	0.44	unnamed,unnamed,unnamed,unnamed,unnamed,unnamed,unnamed,unnamed,unnamed,unnamed,unnamed,unnamed,unnamed,unnamed,unnamed,unnamed	BHLHA15,FOXA3,GCK,HES1,HNF1A,HNF1B,INS-IGF2,MAFA,NR5A2,PKLR,SLC2A2	FALSE
Genes involved in Nuclear Receptor transcription pathway	MSigDB Pathway	REACTOME_NUCLEAR_RECEPTOR_TRANSCRIPTION_PATHWAY	42	2.27461e-15	2.00166e-12	4.76585e-14	1.92633	90.8462	175	0.00901521	0.0173663	5	7.54615e-08	6.64061e-05	1.32812e-05	1.973	19.26	38	50	0.00559399	0.76	unnamed,unnamed,unnamed,unnamed,unnamed,unnamed,unnamed,unnamed,unnamed,unnamed,unnamed,unnamed,unnamed,unnamed,unnamed,unnamed,unnamed,unnamed,unnamed,unnamed,unnamed,unnamed,unnamed,unnamed,unnamed,unnamed,unnamed,unnamed,unnamed,unnamed,unnamed,unnamed,unnamed,unnamed,unnamed,unnamed,unnamed,unnamed,unnamed,unnamed,unnamed,unnamed,unnamed,unnamed,unnamed,unnamed,unnamed,unnamed,unnamed,unnamed…	AR,ESR1,ESR2,ESRRA,ESRRB,HNF4A,HNF4G,MED1,NR0B1,NR0B2,NR1D1,NR1D2,NR1H3,NR1H4,NR1I2,NR1I3,NR2C2,NR2E3,NR2F1,NR2F6,NR3C1,NR3C2,NR4A2,NR4A3,NR5A2,NR6A1,NRBF2,PPARA,PPARD,PPARG,RARA,RARB,RORA,RORB,RORC,RXRA,THRA,THRB	FALSE	MSigDB Pathway	Genes involved in Nuclear Receptor transcription pathway	341	0.182888	1	0.471969	1.21637	21.3751	26	0.00901521	0.0109658	42	0.00934909	1	0.195886	1.82392	8.77233	16	50	0.0051713	0.32	unnamed,unnamed,unnamed,unnamed,unnamed,unnamed,unnamed,unnamed,unnamed,unnamed,unnamed,unnamed,unnamed,unnamed,unnamed,unnamed,unnamed,unnamed,unnamed,unnamed,unnamed,unnamed,unnamed,unnamed,unnamed,unnamed	AR,ESR2,NR1H3,NR1H4,NR2C2,NR2E3,NR2F1,NR3C1,NR5A2,NRBF2,PGR,PPARA,RORA,RORC,RXRA,RXRB	FALSE
Genes involved in Phase II conjugation	MSigDB Pathway	REACTOME_PHASE_II_CONJUGATION	28	2.47564e-18	2.17856e-15	7.78058e-17	2.76817	35.7637	99	0.00354904	0.00982435	213	0.031628	1	0.13067	1.3461	20.8008	28	54	0.00412189	0.518518	unnamed,unnamed,unnamed,unnamed,unnamed,unnamed,unnamed,unnamed,unnamed,unnamed,unnamed,unnamed,unnamed,unnamed,unnamed,unnamed,unnamed,unnamed,unnamed,unnamed,unnamed,unnamed,unnamed,unnamed,unnamed,unnamed,unnamed,unnamed,unnamed,unnamed,unnamed,unnamed,unnamed,unnamed,unnamed,unnamed,unnamed,unnamed,unnamed,unnamed,unnamed,unnamed,unnamed,unnamed,unnamed,unnamed,unnamed,unnamed,unnamed,unnamed…	ACSM2B,AHCY,GCLC,GCLM,GSS,GSTA1,GSTA2,GSTA5,GSTO1,GSTO2,MAT1A,MAT2A,MAT2B,MGST1,MGST2,MGST3,MTR,NAT1,NAT2,NNMT,SLC35D1,SULT1B1,SULT1E1,SULT2A1,UGDH,UGP2,UGT1A4,UGT2A1	FALSE	MSigDB Pathway	Genes involved in Phase II conjugation	455	0.335852	1	0.64956	1.18839	8.41477	10	0.00354904	0.00421763	673	0.754002	1	0.985916	0.844406	9.47411	8	54	0.00258565	0.148148	unnamed,unnamed,unnamed,unnamed,unnamed,unnamed,unnamed,unnamed,unnamed,unnamed	AHCY,GCLM,GSTA2,MAT1A,MAT2A,MGST1,SLC35D1,SULT2B1	FALSE
Glioma	MSigDB Pathway	KEGG_GLIOMA	87	9.23519e-10	8.12697e-07	9.34135e-09	1.82049	67.0149	122	0.00665029	0.0121068	46	0.000224906	0.197918	0.00430256	1.57337	25.4232	40	66	0.00588842	0.606061	unnamed,unnamed,unnamed,unnamed,unnamed,unnamed,unnamed,unnamed,unnamed,unnamed,unnamed,unnamed,unnamed,unnamed,unnamed,unnamed,unnamed,unnamed,unnamed,unnamed,unnamed,unnamed,unnamed,unnamed,unnamed,unnamed,unnamed,unnamed,unnamed,unnamed,unnamed,unnamed,unnamed,unnamed,unnamed,unnamed,unnamed,unnamed,unnamed,unnamed,unnamed,unnamed,unnamed,unnamed,unnamed,unnamed,unnamed,unnamed,unnamed,unnamed…	AKT1,AKT2,AKT3,CALM1,CALM2,CALML3,CALML5,CAMK2B,CAMK2D,CAMK2G,CCND1,CDK4,CDK6,CDKN1A,E2F3,EGF,EGFR,FRAP1,GRB2,IGF1,IGF1R,KRAS,MAP2K1,MAP2K2,MDM2,NRAS,PDGFA,PDGFB,PDGFRB,PIK3CG,PIK3R1,PIK3R2,PIK3R3,PLCG1,PLCG2,PRKCA,PTEN,RAF1,SHC1,SHC4	FALSE	MSigDB Pathway	Glioma	166	0.0507686	1	0.269134	1.45867	15.7678	23	0.00665029	0.00970055	136	0.0602511	1	0.38986	1.46812	11.5795	17	66	0.00549451	0.257576	unnamed,unnamed,unnamed,unnamed,unnamed,unnamed,unnamed,unnamed,unnamed,unnamed,unnamed,unnamed,unnamed,unnamed,unnamed,unnamed,unnamed,unnamed,unnamed,unnamed,unnamed,unnamed,unnamed	CALM2,CALM3,CAMK2B,CAMK2G,CDK6,CDKN1A,EGFR,NRAS,PDGFRA,PIK3CG,PIK3R2,PIK3R3,PLCG1,PLCG2,SHC1,SHC3,TGFA	FALSE
B cell receptor signaling pathway	MSigDB Pathway	KEGG_B_CELL_RECEPTOR_SIGNALING_PATHWAY	125	3.3974e-08	2.98971e-05	2.39177e-07	1.7077	70.8554	121	0.0070314	0.0120075	215	0.0363952	1	0.148967	1.28072	28.89	37	75	0.00544678	0.493333	unnamed,unnamed,unnamed,unnamed,unnamed,unnamed,unnamed,unnamed,unnamed,unnamed,unnamed,unnamed,unnamed,unnamed,unnamed,unnamed,unnamed,unnamed,unnamed,unnamed,unnamed,unnamed,unnamed,unnamed,unnamed,unnamed,unnamed,unnamed,unnamed,unnamed,unnamed,unnamed,unnamed,unnamed,unnamed,unnamed,unnamed,unnamed,unnamed,unnamed,unnamed,unnamed,unnamed,unnamed,unnamed,unnamed,unnamed,unnamed,unnamed,unnamed…	AKT1,AKT2,AKT3,BCL10,BLNK,CD81,CHP,DAPP1,FOS,GRB2,GSK3B,JUN,KRAS,LYN,MAP2K1,MAP2K2,NFATC2,NFATC3,NFATC4,NFKB1,NFKBIA,NFKBIB,NRAS,PIK3AP1,PIK3CG,PIK3R1,PIK3R2,PIK3R3,PLCG2,PPP3CA,PPP3CC,PTPN6,RAF1,RASGRP3,RELA,SYK,VAV2	FALSE	NA	NA	NA	NA	NA	NA	NA	NA	NA	NA	NA	NA	NA	NA	NA	NA	NA	NA	NA	NA	NA	NA	NA	FALSE
Chronic myeloid leukemia	MSigDB Pathway	KEGG_CHRONIC_MYELOID_LEUKEMIA	227	3.82912e-05	0.0336962	0.000148442	1.4653	83.2597	122	0.00826235	0.0121068	93	0.00232471	1	0.0219973	1.43836	28.5048	41	74	0.00603563	0.554054	unnamed,unnamed,unnamed,unnamed,unnamed,unnamed,unnamed,unnamed,unnamed,unnamed,unnamed,unnamed,unnamed,unnamed,unnamed,unnamed,unnamed,unnamed,unnamed,unnamed,unnamed,unnamed,unnamed,unnamed,unnamed,unnamed,unnamed,unnamed,unnamed,unnamed,unnamed,unnamed,unnamed,unnamed,unnamed,unnamed,unnamed,unnamed,unnamed,unnamed,unnamed,unnamed,unnamed,unnamed,unnamed,unnamed,unnamed,unnamed,unnamed,unnamed…	AKT1,AKT2,AKT3,BCL2L1,CBLB,CBLC,CCND1,CDK4,CDK6,CDKN1A,CDKN1B,CRK,CRKL,CTBP2,E2F3,EVI1,GAB2,GRB2,HDAC1,KRAS,MAP2K1,MAP2K2,MDM2,MYC,NFKB1,NFKBIA,NRAS,PIK3CG,PIK3R1,PIK3R2,PIK3R3,RAF1,RELA,RUNX1,SHC1,SHC4,SMAD3,SMAD4,STAT5A,STAT5B,TGFBR2	FALSE	MSigDB Pathway	Chronic myeloid leukemia	344	0.18507	1	0.473435	1.22511	19.59	24	0.00826235	0.0101223	174	0.0869973	1	0.439987	1.38642	12.9831	18	74	0.00581771	0.243243	unnamed,unnamed,unnamed,unnamed,unnamed,unnamed,unnamed,unnamed,unnamed,unnamed,unnamed,unnamed,unnamed,unnamed,unnamed,unnamed,unnamed,unnamed,unnamed,unnamed,unnamed,unnamed,unnamed,unnamed	ABL1,CBLC,CDK6,CDKN1A,CDKN1B,CRKL,CTBP1,NFKB1,NRAS,PIK3CG,PIK3R2,PIK3R3,RUNX1,SHC1,SHC3,SMAD3,STAT5B,TGFBR1	FALSE
Drug metabolism - cytochrome P450	MSigDB Pathway	KEGG_DRUG_METABOLISM_CYTOCHROME_P450	204	1.33596e-05	0.0117564	5.76295e-05	1.83553	32.1433	59	0.00318977	0.00585492	425	0.200162	1	0.414454	1.1538	24.2676	28	63	0.00412189	0.444444	unnamed,unnamed,unnamed,unnamed,unnamed,unnamed,unnamed,unnamed,unnamed,unnamed,unnamed,unnamed,unnamed,unnamed,unnamed,unnamed,unnamed,unnamed,unnamed,unnamed,unnamed,unnamed,unnamed,unnamed,unnamed,unnamed,unnamed,unnamed,unnamed,unnamed,unnamed,unnamed,unnamed,unnamed,unnamed,unnamed,unnamed,unnamed,unnamed,unnamed,unnamed,unnamed,unnamed,unnamed,unnamed,unnamed,unnamed,unnamed,unnamed,unnamed…	ADH1B,ADH4,ADH5,ADH6,ALDH1A3,ALDH3A1,ALDH3B1,AOX1,CYP1A2,CYP2C19,CYP2D6,FMO1,FMO2,FMO3,FMO4,GSTA1,GSTA2,GSTA5,GSTK1,GSTO1,GSTO2,MAOA,MAOB,MGST1,MGST2,MGST3,UGT1A4,UGT2A1	FALSE	MSigDB Pathway	Drug metabolism - cytochrome P450	459	0.346599	1	0.664504	1.19001	7.56295	9	0.00318977	0.00379587	630	0.687195	1	0.959891	0.904721	11.0531	10	63	0.00323206	0.15873	unnamed,unnamed,unnamed,unnamed,unnamed,unnamed,unnamed,unnamed,unnamed	ADH4,ADH6,ALDH1A3,CYP1A2,FMO4,GSTA2,GSTZ1,MAOA,MAOB,MGST1	FALSE
Steroid hormone biosynthesis	MSigDB Pathway	KEGG_STEROID_HORMONE_BIOSYNTHESIS	211	1.75029e-05	0.0154025	7.29977e-05	1.79791	33.9282	61	0.00336689	0.00605339	483	0.291912	1	0.531847	1.12872	17.7192	20	46	0.00294421	0.434783	unnamed,unnamed,unnamed,unnamed,unnamed,unnamed,unnamed,unnamed,unnamed,unnamed,unnamed,unnamed,unnamed,unnamed,unnamed,unnamed,unnamed,unnamed,unnamed,unnamed,unnamed,unnamed,unnamed,unnamed,unnamed,unnamed,unnamed,unnamed,unnamed,unnamed,unnamed,unnamed,unnamed,unnamed,unnamed,unnamed,unnamed,unnamed,unnamed,unnamed,unnamed,unnamed,unnamed,unnamed,unnamed,unnamed,unnamed,unnamed,unnamed,unnamed…	AKR1D1,CYP17A1,CYP1A1,CYP1B1,CYP7A1,CYP7B1,HSD11B1,HSD11B2,HSD17B12,HSD17B2,HSD17B3,HSD17B6,HSD17B7,HSD3B2,SRD5A1,SRD5A2,STS,SULT1E1,UGT1A4,UGT2A1	FALSE	MSigDB Pathway	Steroid hormone biosynthesis	256	0.110329	1	0.379255	1.50321	7.9829	12	0.00336689	0.00506116	463	0.417845	1	0.794176	1.11517	8.07054	9	46	0.00290886	0.195652	unnamed,unnamed,unnamed,unnamed,unnamed,unnamed,unnamed,unnamed,unnamed,unnamed,unnamed,unnamed	CYP11A1,CYP17A1,CYP1A1,HSD11B2,HSD17B12,HSD17B7,HSD17B8,SRD5A1,SULT2B1	FALSE
Genes involved in Activated AMPK stimulates fatty-acid oxidation in muscle	MSigDB Pathway	REACTOME_ACTIVATED_AMPK_STIMULATES_FATTY_ACID_OXIDATION_IN_MUSCLE	249	8.58553e-05	0.0755527	0.000303425	2.23453	12.9781	29	0.0012879	0.00287784	541	0.385637	1	0.627284	1.1538	6.9336	8	18	0.00117768	0.444444	unnamed,unnamed,unnamed,unnamed,unnamed,unnamed,unnamed,unnamed,unnamed,unnamed,unnamed,unnamed,unnamed,unnamed,unnamed,unnamed,unnamed,unnamed,unnamed,unnamed,unnamed,unnamed,unnamed,unnamed,unnamed,unnamed,unnamed,unnamed,unnamed	ACACB,ACSL1,CAB39,PRKAA1,PRKAA2,PRKAB2,PRKAG2,SLC25A20	FALSE	MSigDB Pathway	Genes involved in Activated AMPK stimulates fatty-acid oxidation in muscle	3	1.51588e-07	0.000133398	4.44659e-05	5.23971	3.0536	16	0.0012879	0.00674821	4	4.49759e-05	0.0395788	0.0098947	3.48318	3.15804	11	18	0.00355527	0.611111	unnamed,unnamed,unnamed,unnamed,unnamed,unnamed,unnamed,unnamed,unnamed,unnamed,unnamed,unnamed,unnamed,unnamed,unnamed,unnamed	ACACB,ACSL1,CPT2,PRKAA2,PRKAB1,PRKAB2,PRKAG2,SLC25A20,STK11,STRADA,STRADB	TRUE
STAT3 Pathway	MSigDB Pathway	ST_STAT3_PATHWAY	223	3.53296e-05	0.03109	0.000139417	2.54399	9.82707	25	0.000975198	0.0024809	306	0.0822426	1	0.236515	1.65203	4.2372	7	11	0.00103047	0.636364	unnamed,unnamed,unnamed,unnamed,unnamed,unnamed,unnamed,unnamed,unnamed,unnamed,unnamed,unnamed,unnamed,unnamed,unnamed,unnamed,unnamed,unnamed,unnamed,unnamed,unnamed,unnamed,unnamed,unnamed,unnamed	CISH,IL6R,JAK1,JAK2,PTPRU,SRC,STAT3	FALSE	MSigDB Pathway	STAT3 Pathway	361	0.203068	1	0.495014	1.72996	2.31219	4	0.000975198	0.00168705	356	0.301547	1	0.745396	1.55448	1.92991	3	11	0.000969619	0.272727	unnamed,unnamed,unnamed,unnamed	IL6,SRC,STAT3	FALSE
Metabolism of xenobiotics by cytochrome P450	MSigDB Pathway	KEGG_METABOLISM_OF_XENOBIOTICS_BY_CYTOCHROME_P450	330	0.000971542	0.854957	0.00259078	1.64301	28.6059	47	0.00283874	0.00466409	629	0.560594	1	0.784297	0.995154	23.112	23	60	0.00338584	0.383333	unnamed,unnamed,unnamed,unnamed,unnamed,unnamed,unnamed,unnamed,unnamed,unnamed,unnamed,unnamed,unnamed,unnamed,unnamed,unnamed,unnamed,unnamed,unnamed,unnamed,unnamed,unnamed,unnamed,unnamed,unnamed,unnamed,unnamed,unnamed,unnamed,unnamed,unnamed,unnamed,unnamed,unnamed,unnamed,unnamed,unnamed,unnamed,unnamed,unnamed,unnamed,unnamed,unnamed,unnamed,unnamed,unnamed,unnamed	ADH1B,ADH4,ADH5,ADH6,ALDH1A3,ALDH3A1,ALDH3B1,CYP1A1,CYP1A2,CYP1B1,CYP2C19,EPHX1,GSTA1,GSTA2,GSTA5,GSTK1,GSTO1,GSTO2,MGST1,MGST2,MGST3,UGT1A4,UGT2A1	FALSE	MSigDB Pathway	Metabolism of xenobiotics by cytochrome P450	385	0.236301	1	0.540117	1.33717	6.73064	9	0.00283874	0.00379587	667	0.748248	1	0.987194	0.854961	10.5268	9	60	0.00290886	0.15	unnamed,unnamed,unnamed,unnamed,unnamed,unnamed,unnamed,unnamed,unnamed	ADH4,ADH6,ALDH1A3,CYP1A1,CYP1A2,EPHX1,GSTA2,GSTZ1,MGST1	FALSE

## Sheet: Figure 3-source data 1E-FOXA1
Desc.x	Ontology.x	ID	BinomRank.x	BinomP.x	BinomBonfP.x	BinomFdrQ.x	RegionFoldEnrich.x	ExpRegions.x	ObsRegions.x	GenomeFrac.x	SetCov.x	HyperRank.x	HyperP.x	HyperBonfP.x	HyperFdrQ.x	GeneFoldEnrich.x	ExpGenes.x	ObsGenes.x	TotalGenes.x	GeneSetCov.x	TermCov.x	Regions.x	Genes.x	Significance.x	Ontology.y	Desc.y	BinomRank.y	BinomP.y	BinomBonfP.y	BinomFdrQ.y	RegionFoldEnrich.y	ExpRegions.y	ObsRegions.y	GenomeFrac.y	SetCov.y	HyperRank.y	HyperP.y	HyperBonfP.y	HyperFdrQ.y	GeneFoldEnrich.y	ExpGenes.y	ObsGenes.y	TotalGenes.y	GeneSetCov.y	TermCov.y	Regions.y	Genes.y	Significance.y
liver disease	Disease Ontology	DOID:409	2	4.36553e-120	9.75259e-117	4.8763e-117	2.09741	548.294	1150	0.058354	0.122393	35	3.45198e-12	7.71173e-09	2.20335e-10	1.36774	225.919	309	629	0.0487843	0.491256	unnamed,unnamed,unnamed,unnamed,unnamed,unnamed,unnamed,unnamed,unnamed,unnamed,unnamed,unnamed,unnamed,unnamed,unnamed,unnamed,unnamed,unnamed,unnamed,unnamed,unnamed,unnamed,unnamed,unnamed,unnamed,unnamed,unnamed,unnamed,unnamed,unnamed,unnamed,unnamed,unnamed,unnamed,unnamed,unnamed,unnamed,unnamed,unnamed,unnamed,unnamed,unnamed,unnamed,unnamed,unnamed,unnamed,unnamed,unnamed,unnamed,unnamed…	ABCB11,ABCB4,ABCC2,ABCC4,ABCG2,ACSL3,ADFP,ADH1B,ADIPOQ,ADIPOR2,AGT,AGTR1,AHSG,AKT1,ALDH2,ALOX5,ALPL,ALPP,AMBP,ANGPT2,ANXA2,AP1G1,APOA1,APOB,APOC1,APOC3,APOM,AR,ARG1,ATM,ATOX1,ATP7B,ATP8B1,B4GALT1,BACH1,BCAS4,BCL2,CASP3,CAV2,CCBP2,CD14,CD27,CD28,CD4,CD58,CD81,CDH1,CDKN1A,CDKN1B,CDKN3,CFTR,CIITA,CLDN1,CLU,CPB2,CPOX,CPT1A,CRP,CSNK1A1,CST3,CTGF,CTNNB1,CX3CR1,CXCL11,CXCL12,CXCR3,CYP1A1,CYP1A2,CYP2C19,…	TRUE	Disease Ontology	liver disease	140	0.00651665	1	0.103987	1.31473	66.1735	87	0.058354	0.0767196	159	0.00609392	1	0.0856215	1.32456	58.8874	78	629	0.0472441	0.124006	unnamed,unnamed,unnamed,unnamed,unnamed,unnamed,unnamed,unnamed,unnamed,unnamed,unnamed,unnamed,unnamed,unnamed,unnamed,unnamed,unnamed,unnamed,unnamed,unnamed,unnamed,unnamed,unnamed,unnamed,unnamed,unnamed,unnamed,unnamed,unnamed,unnamed,unnamed,unnamed,unnamed,unnamed,unnamed,unnamed,unnamed,unnamed,unnamed,unnamed,unnamed,unnamed,unnamed,unnamed,unnamed,unnamed,unnamed,unnamed,unnamed,unnamed…	ABCC4,ANXA2,APLN,APOA1,BCAS4,CLDN1,CX3CR1,DDB1,DDR1,DDX58,DLC1,DNMT3A,DPYD,EDN1,ETS2,F8,FADD,FGL2,FNDC3B,FOXA2,GC,GCLC,GHR,GNB5,GSK3B,HABP2,HIF1A,HLA-C,HNF1A,HNF1B,HNF4A,HSP90AA1,ICOS,IGFBP2,IL1RN,IL6,IL6R,IL8,IRS1,ITGB1,JAK1,JAK2,KLF6,LEF1,LGALS9,MATN2,MDM2,MET,MYC,NR1H4,NR1I2,NR2F1,NR5A2,ORM1,PEPD,PI4KA,PIK3CA,PITX1,PPARG,PPARGC1A,PROC,PTBP1,PTBP2,SMAD3,SREBF1,SRPK1,SRPK2,ST6GAL1,STAT3,TCF7L2,T…	FALSE
lipid metabolism disease	Disease Ontology	DOID:9455	10	4.72715e-96	1.05605e-92	1.05604e-93	2.73452	205.52	562	0.0218732	0.0598127	42	1.2599e-10	2.81462e-07	6.70147e-09	1.5596	86.5605	135	241	0.0213136	0.560166	unnamed,unnamed,unnamed,unnamed,unnamed,unnamed,unnamed,unnamed,unnamed,unnamed,unnamed,unnamed,unnamed,unnamed,unnamed,unnamed,unnamed,unnamed,unnamed,unnamed,unnamed,unnamed,unnamed,unnamed,unnamed,unnamed,unnamed,unnamed,unnamed,unnamed,unnamed,unnamed,unnamed,unnamed,unnamed,unnamed,unnamed,unnamed,unnamed,unnamed,unnamed,unnamed,unnamed,unnamed,unnamed,unnamed,unnamed,unnamed,unnamed,unnamed…	A4GALT,ABCA1,ABCG2,ABCG5,ABCG8,ACSL3,ACSL5,ADFP,ADIPOQ,ADIPOR2,ADRB2,AGPAT2,AGT,AGTR1,AHSG,AKR1B1,ALB,ALOX5AP,APOA1,APOA2,APOA4,APOA5,APOB,APOC3,ATP5B,BAMBI,C7orf16,CBS,CEBPA,CETP,CLU,CP,CPB2,CRP,CYP27A1,CYP7A1,DAB2,DHCR7,DIO2,ECM1,EGFR,ESR1,F7,FASN,FDFT1,FGF19,FGF21,FGG,FN1,GCKR,GGT1,GP1BA,GPT,H6PD,HADHA,HMOX1,HSD11B1,ICAM1,IFNG,IGF1,IL10,INSIG2,IRS1,JUN,KLF6,KRT18,LCAT,LDLR,LDLRAP1,LIPC,LPA,LPI…	TRUE	Disease Ontology	lipid metabolism disease	104	0.00272129	1	0.0584554	1.61263	24.8042	40	0.0218732	0.0352734	301	0.0431774	1	0.32046	1.37396	22.5626	31	241	0.0187765	0.128631	unnamed,unnamed,unnamed,unnamed,unnamed,unnamed,unnamed,unnamed,unnamed,unnamed,unnamed,unnamed,unnamed,unnamed,unnamed,unnamed,unnamed,unnamed,unnamed,unnamed,unnamed,unnamed,unnamed,unnamed,unnamed,unnamed,unnamed,unnamed,unnamed,unnamed,unnamed,unnamed,unnamed,unnamed,unnamed,unnamed,unnamed,unnamed,unnamed,unnamed	ABCA1,ABCG8,ALOX5AP,APLN,APOA1,APOA2,ARSA,BSCL2,CYBB,DAB2,HLA-C,HMGCR,IL6,IL8,IRS1,KLF6,MET,MTRR,NR1H4,NR1I2,PCSK9,PEMT,PEPD,PPARG,PPARGC1A,PROX1,SCD,SREBF1,TCF7L2,TNFSF10,VEGFA	FALSE
fatty liver	Disease Ontology	DOID:9452	33	1.23591e-68	2.76102e-65	8.36672e-67	3.47205	81.508	283	0.00867475	0.0301192	65	1.0524e-07	0.000235106	3.61701e-06	1.75524	33.0438	58	92	0.00915693	0.630435	unnamed,unnamed,unnamed,unnamed,unnamed,unnamed,unnamed,unnamed,unnamed,unnamed,unnamed,unnamed,unnamed,unnamed,unnamed,unnamed,unnamed,unnamed,unnamed,unnamed,unnamed,unnamed,unnamed,unnamed,unnamed,unnamed,unnamed,unnamed,unnamed,unnamed,unnamed,unnamed,unnamed,unnamed,unnamed,unnamed,unnamed,unnamed,unnamed,unnamed,unnamed,unnamed,unnamed,unnamed,unnamed,unnamed,unnamed,unnamed,unnamed,unnamed…	ACSL5,ADFP,ADIPOQ,ADIPOR2,ADRB2,AGTR1,AHSG,ALB,APOB,APOC3,BAMBI,CRP,FASN,FGF19,FGF21,GCKR,GGT1,GPT,H6PD,HADHA,HMOX1,HSD11B1,ICAM1,IL10,JUN,KLF6,KRT18,LIPC,MET,MTHFR,MTTP,NAMPT,NPY,NR1H3,NR1H4,NR1I2,PEMT,PEPD,PLIN,PNPLA3,PPARA,PPARG,PPARGC1A,RBP4,RETN,RGN,SCD,SERPINA1,SERPINA12,SERPINE1,SHH,SLC25A13,SREBF1,SREBF2,TCF7L2,TNFRSF11B,TNFSF10,VEGFA	TRUE	Disease Ontology	fatty liver	105	0.00276315	1	0.0587893	2.03311	9.83717	20	0.00867475	0.0176367	315	0.0467394	1	0.331479	1.62543	8.6131	14	92	0.00847971	0.152174	unnamed,unnamed,unnamed,unnamed,unnamed,unnamed,unnamed,unnamed,unnamed,unnamed,unnamed,unnamed,unnamed,unnamed,unnamed,unnamed,unnamed,unnamed,unnamed,unnamed	APLN,KLF6,MET,NR1H4,NR1I2,PEMT,PEPD,PPARG,PPARGC1A,SCD,SREBF1,TCF7L2,TNFSF10,VEGFA	FALSE
sex differentiation disease	Disease Ontology	DOID:1923	35	1.10603e-66	2.47087e-63	7.05964e-65	2.41658	201.111	486	0.0214038	0.0517241	103	3.4742e-06	0.00776137	7.53531e-05	1.46131	65.0101	95	181	0.0149984	0.524862	unnamed,unnamed,unnamed,unnamed,unnamed,unnamed,unnamed,unnamed,unnamed,unnamed,unnamed,unnamed,unnamed,unnamed,unnamed,unnamed,unnamed,unnamed,unnamed,unnamed,unnamed,unnamed,unnamed,unnamed,unnamed,unnamed,unnamed,unnamed,unnamed,unnamed,unnamed,unnamed,unnamed,unnamed,unnamed,unnamed,unnamed,unnamed,unnamed,unnamed,unnamed,unnamed,unnamed,unnamed,unnamed,unnamed,unnamed,unnamed,unnamed,unnamed…	ACVR1,ADIPOQ,ADIPOR2,ADM,ADRB2,AGT,AKT1,AKT2,APOC1,AQP9,AR,BRWD2,CAPN5,CCK,CDKAL1,CHD7,CPB2,CRP,CYP17A1,CYP1A1,CYR61,ENPP1,ESR1,ESR2,F5,FEM1A,FEM1B,FOXO1,FST,FTO,GATA6,GDF9,GNAQ,GNRH1,GSK3B,H6PD,HAMP,HHEX,HMOX1,HSD11B1,HSD17B2,HSD17B6,IGF1,IGFBP1,IL10,IL1RN,IL6ST,INHBA,INHBB,INSR,IRS1,IRS2,IRS4,KCNJ11,KRAS,LPIN1,MCF2L2,MGMT,MTHFR,MTNR1B,NAMPT,NFIC,NR3C1,NRIP1,PALM2-AKAP2,PDE8A,PIK3R1,PLIN,PON1,PP…	TRUE	Disease Ontology	sex differentiation disease	49	0.000319084	0.712834	0.0145476	1.77159	24.272	43	0.0214038	0.0379189	99	0.000699117	1	0.015776	1.82941	16.9453	31	181	0.0187765	0.171271	unnamed,unnamed,unnamed,unnamed,unnamed,unnamed,unnamed,unnamed,unnamed,unnamed,unnamed,unnamed,unnamed,unnamed,unnamed,unnamed,unnamed,unnamed,unnamed,unnamed,unnamed,unnamed,unnamed,unnamed,unnamed,unnamed,unnamed,unnamed,unnamed,unnamed,unnamed,unnamed,unnamed,unnamed,unnamed,unnamed,unnamed,unnamed,unnamed,unnamed,unnamed,unnamed,unnamed	ACVR1,CDKAL1,CYP17A1,CYP19A1,FBN3,FOXO1,FTO,GATA6,GNAQ,GNRH1,GSK3B,HHEX,HMGCR,IL1RN,IL6,IL6ST,INHBA,INHBB,IRS1,NFIC,NR3C1,NRIP1,PALM2-AKAP2,PDE8A,PPARG,PPARGC1A,PRKAA2,SLC22A1,TCF7L2,TGFBR3,VEGFA	FALSE
hyperandrogenism	Disease Ontology	DOID:11613	36	2.1732e-65	4.85492e-62	1.34859e-63	2.53563	171.949	436	0.0183003	0.0464027	135	2.77166e-05	0.0619188	0.000458658	1.43427	59.2634	85	165	0.0134196	0.515151	unnamed,unnamed,unnamed,unnamed,unnamed,unnamed,unnamed,unnamed,unnamed,unnamed,unnamed,unnamed,unnamed,unnamed,unnamed,unnamed,unnamed,unnamed,unnamed,unnamed,unnamed,unnamed,unnamed,unnamed,unnamed,unnamed,unnamed,unnamed,unnamed,unnamed,unnamed,unnamed,unnamed,unnamed,unnamed,unnamed,unnamed,unnamed,unnamed,unnamed,unnamed,unnamed,unnamed,unnamed,unnamed,unnamed,unnamed,unnamed,unnamed,unnamed…	ACVR1,ADIPOQ,ADIPOR2,ADM,ADRB2,AGT,AKT1,AKT2,APOC1,AQP9,AR,CAPN5,CCK,CDKAL1,CPB2,CRP,CYP17A1,CYP1A1,CYR61,ENPP1,ESR1,ESR2,F5,FEM1A,FEM1B,FOXO1,FST,FTO,GATA6,GDF9,GNAQ,GSK3B,H6PD,HAMP,HHEX,HMOX1,HSD11B1,HSD17B2,HSD17B6,IGF1,IGFBP1,IL10,IL1RN,IL6ST,INHBA,INHBB,INSR,IRS1,IRS2,IRS4,KCNJ11,KRAS,LPIN1,MCF2L2,MTHFR,MTNR1B,NAMPT,NFIC,NRIP1,PDE8A,PIK3R1,PLIN,PON1,PPARG,PPARGC1A,PRKAA2,PTEN,RBP4,RETN,SDC3,…	TRUE	Disease Ontology	hyperandrogenism	53	0.000377695	0.843771	0.0159202	1.8311	20.7525	38	0.0183003	0.0335097	120	0.00142716	1	0.0265689	1.8126	15.4474	28	165	0.0169594	0.169697	unnamed,unnamed,unnamed,unnamed,unnamed,unnamed,unnamed,unnamed,unnamed,unnamed,unnamed,unnamed,unnamed,unnamed,unnamed,unnamed,unnamed,unnamed,unnamed,unnamed,unnamed,unnamed,unnamed,unnamed,unnamed,unnamed,unnamed,unnamed,unnamed,unnamed,unnamed,unnamed,unnamed,unnamed,unnamed,unnamed,unnamed,unnamed	ACVR1,CDKAL1,CYP17A1,CYP19A1,FBN3,FOXO1,FTO,GATA6,GNAQ,GSK3B,HHEX,HMGCR,IL1RN,IL6,IL6ST,INHBA,INHBB,IRS1,NFIC,NRIP1,PDE8A,PPARG,PPARGC1A,PRKAA2,SLC22A1,TCF7L2,TGFBR3,VEGFA	FALSE
polycystic ovary syndrome	Disease Ontology	DOID:11612	37	3.13861e-65	7.01166e-62	1.89504e-63	2.53865	170.957	434	0.0181946	0.0461899	142	4.03798e-05	0.0902085	0.000635271	1.42604	58.9042	84	164	0.0132618	0.512195	unnamed,unnamed,unnamed,unnamed,unnamed,unnamed,unnamed,unnamed,unnamed,unnamed,unnamed,unnamed,unnamed,unnamed,unnamed,unnamed,unnamed,unnamed,unnamed,unnamed,unnamed,unnamed,unnamed,unnamed,unnamed,unnamed,unnamed,unnamed,unnamed,unnamed,unnamed,unnamed,unnamed,unnamed,unnamed,unnamed,unnamed,unnamed,unnamed,unnamed,unnamed,unnamed,unnamed,unnamed,unnamed,unnamed,unnamed,unnamed,unnamed,unnamed…	ACVR1,ADIPOQ,ADIPOR2,ADM,ADRB2,AGT,AKT1,AKT2,APOC1,AQP9,AR,CAPN5,CCK,CDKAL1,CPB2,CRP,CYP17A1,CYP1A1,CYR61,ENPP1,ESR1,ESR2,F5,FEM1A,FEM1B,FOXO1,FST,FTO,GATA6,GDF9,GNAQ,GSK3B,H6PD,HAMP,HHEX,HMOX1,HSD11B1,HSD17B2,HSD17B6,IGF1,IGFBP1,IL10,IL1RN,IL6ST,INHBA,INHBB,INSR,IRS1,IRS2,IRS4,KCNJ11,KRAS,LPIN1,MCF2L2,MTHFR,MTNR1B,NAMPT,NFIC,NRIP1,PDE8A,PIK3R1,PLIN,PON1,PPARG,PPARGC1A,PRKAA2,PTEN,RBP4,RETN,SERPI…	TRUE	Disease Ontology	polycystic ovary syndrome	50	0.000339062	0.757465	0.0151493	1.84174	20.6327	38	0.0181946	0.0335097	117	0.00129832	1	0.0247901	1.82366	15.3538	28	164	0.0169594	0.170732	unnamed,unnamed,unnamed,unnamed,unnamed,unnamed,unnamed,unnamed,unnamed,unnamed,unnamed,unnamed,unnamed,unnamed,unnamed,unnamed,unnamed,unnamed,unnamed,unnamed,unnamed,unnamed,unnamed,unnamed,unnamed,unnamed,unnamed,unnamed,unnamed,unnamed,unnamed,unnamed,unnamed,unnamed,unnamed,unnamed,unnamed,unnamed	ACVR1,CDKAL1,CYP17A1,CYP19A1,FBN3,FOXO1,FTO,GATA6,GNAQ,GSK3B,HHEX,HMGCR,IL1RN,IL6,IL6ST,INHBA,INHBB,IRS1,NFIC,NRIP1,PDE8A,PPARG,PPARGC1A,PRKAA2,SLC22A1,TCF7L2,TGFBR3,VEGFA	FALSE
inborn errors lipid metabolism	Disease Ontology	DOID:3146	49	5.09479e-58	1.13818e-54	2.32281e-56	2.99916	97.6941	293	0.0103974	0.0311835	101	2.91298e-06	0.00650761	6.44318e-05	1.58085	42.3823	67	118	0.0105778	0.567797	unnamed,unnamed,unnamed,unnamed,unnamed,unnamed,unnamed,unnamed,unnamed,unnamed,unnamed,unnamed,unnamed,unnamed,unnamed,unnamed,unnamed,unnamed,unnamed,unnamed,unnamed,unnamed,unnamed,unnamed,unnamed,unnamed,unnamed,unnamed,unnamed,unnamed,unnamed,unnamed,unnamed,unnamed,unnamed,unnamed,unnamed,unnamed,unnamed,unnamed,unnamed,unnamed,unnamed,unnamed,unnamed,unnamed,unnamed,unnamed,unnamed,unnamed…	A4GALT,ABCA1,ABCG5,ABCG8,ACSL3,ACSL5,ADIPOQ,AGT,AKR1B1,ALOX5AP,APOA1,APOA2,APOA4,APOA5,APOB,APOC3,CEBPA,CETP,CP,CYP27A1,CYP7A1,DHCR7,ECM1,EGFR,ESR1,F7,FN1,ICAM1,IGF1,IL10,IRS1,LCAT,LDLR,LPA,LPL,LRP1,MTHFR,MTTP,NAGA,NAMPT,NFKB1,NOS2,NPC1,NR1H4,OSBPL10,OSM,PCSK9,PHYH,PNPLA2,PON1,PPARA,PPARD,PPARG,PROX1,PTGS1,SCARB1,SCD,SELE,SERPINE1,SLC10A2,SLC6A4,SREBF2,TCF7L2,TXNIP,UMOD,VCAM1,XDH	TRUE	Disease Ontology	inborn errors lipid metabolism	218	0.0175706	1	0.180059	1.69626	11.7907	20	0.0103974	0.0176367	384	0.0839301	1	0.488281	1.44833	11.0472	16	118	0.0096911	0.135593	unnamed,unnamed,unnamed,unnamed,unnamed,unnamed,unnamed,unnamed,unnamed,unnamed,unnamed,unnamed,unnamed,unnamed,unnamed,unnamed,unnamed,unnamed,unnamed,unnamed	ABCA1,ABCG8,ALOX5AP,APOA1,APOA2,ARSA,IL6,IL8,IRS1,MTRR,NR1H4,PCSK9,PPARG,PROX1,SCD,TCF7L2	FALSE
ovarian cyst	Disease Ontology	DOID:5119	41	2.20943e-62	4.93588e-59	1.20387e-60	2.47387	175.838	435	0.0187141	0.0462963	154	6.44502e-05	0.143982	0.000934947	1.40866	60.3409	85	168	0.0134196	0.505952	unnamed,unnamed,unnamed,unnamed,unnamed,unnamed,unnamed,unnamed,unnamed,unnamed,unnamed,unnamed,unnamed,unnamed,unnamed,unnamed,unnamed,unnamed,unnamed,unnamed,unnamed,unnamed,unnamed,unnamed,unnamed,unnamed,unnamed,unnamed,unnamed,unnamed,unnamed,unnamed,unnamed,unnamed,unnamed,unnamed,unnamed,unnamed,unnamed,unnamed,unnamed,unnamed,unnamed,unnamed,unnamed,unnamed,unnamed,unnamed,unnamed,unnamed…	ACVR1,ADIPOQ,ADIPOR2,ADM,ADRB2,AGT,AKT1,AKT2,APOC1,AQP9,AR,CAPN5,CCK,CDKAL1,CPB2,CRP,CYP17A1,CYP1A1,CYR61,ENPP1,ESR1,ESR2,F5,FEM1A,FEM1B,FOXL2,FOXO1,FST,FTO,GATA6,GDF9,GNAQ,GSK3B,H6PD,HAMP,HHEX,HMOX1,HSD11B1,HSD17B2,HSD17B6,IGF1,IGFBP1,IL10,IL1RN,IL6ST,INHBA,INHBB,INSR,IRS1,IRS2,IRS4,KCNJ11,KRAS,LPIN1,MCF2L2,MTHFR,MTNR1B,NAMPT,NFIC,NRIP1,PDE8A,PIK3R1,PLIN,PON1,PPARG,PPARGC1A,PRKAA2,PTEN,RBP4,RETN…	TRUE	Disease Ontology	ovarian cyst	61	0.000569602	1	0.0208605	1.79061	21.2218	38	0.0187141	0.0335097	127	0.00188205	1	0.0331063	1.78023	15.7283	28	168	0.0169594	0.166667	unnamed,unnamed,unnamed,unnamed,unnamed,unnamed,unnamed,unnamed,unnamed,unnamed,unnamed,unnamed,unnamed,unnamed,unnamed,unnamed,unnamed,unnamed,unnamed,unnamed,unnamed,unnamed,unnamed,unnamed,unnamed,unnamed,unnamed,unnamed,unnamed,unnamed,unnamed,unnamed,unnamed,unnamed,unnamed,unnamed,unnamed,unnamed	ACVR1,CDKAL1,CYP17A1,CYP19A1,FBN3,FOXO1,FTO,GATA6,GNAQ,GSK3B,HHEX,HMGCR,IL1RN,IL6,IL6ST,INHBA,INHBB,IRS1,NFIC,NRIP1,PDE8A,PPARG,PPARGC1A,PRKAA2,SLC22A1,TCF7L2,TGFBR3,VEGFA	FALSE
hepatobiliary disease	Disease Ontology	DOID:3118	4	2.69441e-110	6.01931e-107	1.50483e-107	1.94151	653.099	1268	0.0695082	0.134951	36	5.70116e-12	1.27364e-08	3.53789e-10	1.33238	267.942	357	746	0.0563625	0.478552	unnamed,unnamed,unnamed,unnamed,unnamed,unnamed,unnamed,unnamed,unnamed,unnamed,unnamed,unnamed,unnamed,unnamed,unnamed,unnamed,unnamed,unnamed,unnamed,unnamed,unnamed,unnamed,unnamed,unnamed,unnamed,unnamed,unnamed,unnamed,unnamed,unnamed,unnamed,unnamed,unnamed,unnamed,unnamed,unnamed,unnamed,unnamed,unnamed,unnamed,unnamed,unnamed,unnamed,unnamed,unnamed,unnamed,unnamed,unnamed,unnamed,unnamed…	ABCB11,ABCB4,ABCC2,ABCC3,ABCC4,ABCG2,ABCG8,ACSL3,ADFP,ADH1B,ADIPOQ,ADIPOR2,AGT,AGTR1,AHSG,AKT1,ALDH2,ALOX5,ALPL,ALPP,AMBP,ANGPT2,ANXA1,ANXA2,AP1G1,APOA1,APOB,APOC1,APOC3,APOM,AR,ARG1,ASPH,ATM,ATOX1,ATP7B,ATP8B1,B4GALT1,BACH1,BCAS4,BCL2,CASP3,CAV2,CCBP2,CD14,CD27,CD28,CD4,CD58,CD81,CDH1,CDH13,CDKN1A,CDKN1B,CDKN2B,CDKN3,CDX2,CFTR,CIITA,CLDN1,CLDN2,CLU,CP,CPB2,CPOX,CPT1A,CRP,CSNK1A1,CST3,CTGF,CTNNB1…	FALSE	Disease Ontology	hepatobiliary disease	119	0.00383025	1	0.0719058	1.30674	78.8223	103	0.0695082	0.0908289	153	0.00510496	1	0.0745391	1.30296	69.841	91	746	0.0551181	0.121984	unnamed,unnamed,unnamed,unnamed,unnamed,unnamed,unnamed,unnamed,unnamed,unnamed,unnamed,unnamed,unnamed,unnamed,unnamed,unnamed,unnamed,unnamed,unnamed,unnamed,unnamed,unnamed,unnamed,unnamed,unnamed,unnamed,unnamed,unnamed,unnamed,unnamed,unnamed,unnamed,unnamed,unnamed,unnamed,unnamed,unnamed,unnamed,unnamed,unnamed,unnamed,unnamed,unnamed,unnamed,unnamed,unnamed,unnamed,unnamed,unnamed,unnamed…	ABCC4,ABCG8,ANXA1,ANXA2,ANXA3,APLN,APOA1,BCAS4,CDH13,CDKN2B,CLDN1,CX3CR1,DAPK1,DDB1,DDR1,DDX58,DLC1,DNMT3A,DPYD,EDN1,ETS2,F8,FADD,FGL2,FHIT,FNDC3B,FOXA2,GC,GCLC,GHR,GNB5,GSK3B,HABP2,HIF1A,HLA-C,HNF1A,HNF1B,HNF4A,HSP90AA1,ICOS,IGFBP2,IL1RN,IL6,IL6R,IL8,IMP3,IRS1,ITGB1,JAK1,JAK2,KLF6,LEF1,LGALS9,MATN2,MDM2,MET,MYC,NEDD4L,NR1H4,NR1I2,NR2F1,NR5A2,ORM1,PDCD4,PEPD,PI4KA,PIK3CA,PITX1,PPARG,PPARGC1A,PROC…	FALSE
hepatitis	Disease Ontology	DOID:2237	26	9.54747e-78	2.13291e-74	8.20348e-76	2.09047	365.469	764	0.0388962	0.0813112	59	9.4714e-09	2.11591e-05	3.58629e-07	1.3722	150.852	207	420	0.0326808	0.492857	unnamed,unnamed,unnamed,unnamed,unnamed,unnamed,unnamed,unnamed,unnamed,unnamed,unnamed,unnamed,unnamed,unnamed,unnamed,unnamed,unnamed,unnamed,unnamed,unnamed,unnamed,unnamed,unnamed,unnamed,unnamed,unnamed,unnamed,unnamed,unnamed,unnamed,unnamed,unnamed,unnamed,unnamed,unnamed,unnamed,unnamed,unnamed,unnamed,unnamed,unnamed,unnamed,unnamed,unnamed,unnamed,unnamed,unnamed,unnamed,unnamed,unnamed…	ACSL3,ADIPOQ,ADIPOR2,AGT,AHSG,ALOX5,AMBP,ANGPT2,AP1G1,APOA1,APOC1,APOC3,APOM,AR,ARG1,ATP7B,B4GALT1,BACH1,BCAS4,BCL2,CCBP2,CD14,CD27,CD28,CD4,CD58,CD81,CDKN1A,CDKN1B,CDKN3,CIITA,CLDN1,CLU,CPT1A,CSNK1A1,CTNNB1,CX3CR1,CXCL11,CXCL12,CXCR3,CYP1A1,CYP2D6,DBT,DDB1,DDB2,DDX58,DDX6,DICER1,DLC1,DNM2,DNMT1,DPP4,EGFR,EGR2,EIF2AK3,EIF2C2,ENPP1,ENPP2,EPHX1,ERN1,ESR1,ETS2,F2,FASN,FCGR2B,FGB,FGF2,FGG,FGL2,FNDC3B…	TRUE	Disease Ontology	hepatitis	134	0.00541774	1	0.0903227	1.40563	44.1083	62	0.0388962	0.0546737	274	0.0324554	1	0.264618	1.29703	39.3207	51	420	0.0308904	0.121429	unnamed,unnamed,unnamed,unnamed,unnamed,unnamed,unnamed,unnamed,unnamed,unnamed,unnamed,unnamed,unnamed,unnamed,unnamed,unnamed,unnamed,unnamed,unnamed,unnamed,unnamed,unnamed,unnamed,unnamed,unnamed,unnamed,unnamed,unnamed,unnamed,unnamed,unnamed,unnamed,unnamed,unnamed,unnamed,unnamed,unnamed,unnamed,unnamed,unnamed,unnamed,unnamed,unnamed,unnamed,unnamed,unnamed,unnamed,unnamed,unnamed,unnamed…	APOA1,BCAS4,CLDN1,CX3CR1,DDB1,DDX58,DLC1,DNMT3A,ETS2,FADD,FGL2,FNDC3B,FOXA2,GNB5,GSK3B,HIF1A,HLA-C,HNF1A,HNF4A,HSP90AA1,IL1RN,IL6,IL6R,IL8,IRS1,JAK1,LEF1,LGALS9,MDM2,MYC,NR2F1,NR5A2,ORM1,PI4KA,PIK3CA,PITX1,PPARG,PPARGC1A,PTBP1,PTBP2,SMAD3,SREBF1,SRPK1,SRPK2,STAT3,THBS1,TIA1,TNFRSF1A,TNFSF10,TNFSF13B,VEGFA	FALSE
nutrition disease	Disease Ontology	DOID:374	40	6.68534e-63	1.4935e-59	3.73376e-61	1.95894	370.097	725	0.0393888	0.0771605	38	1.00252e-11	2.23962e-08	5.89374e-10	1.47486	132.894	196	370	0.0309441	0.52973	unnamed,unnamed,unnamed,unnamed,unnamed,unnamed,unnamed,unnamed,unnamed,unnamed,unnamed,unnamed,unnamed,unnamed,unnamed,unnamed,unnamed,unnamed,unnamed,unnamed,unnamed,unnamed,unnamed,unnamed,unnamed,unnamed,unnamed,unnamed,unnamed,unnamed,unnamed,unnamed,unnamed,unnamed,unnamed,unnamed,unnamed,unnamed,unnamed,unnamed,unnamed,unnamed,unnamed,unnamed,unnamed,unnamed,unnamed,unnamed,unnamed,unnamed…	ABCA1,ABCB1,ACSM3,ADIPOQ,ADIPOR2,ADM,ADRB1,ADRB2,ADRBK1,AGT,AGTR1,AHSG,ANGPTL3,ANGPTL4,APOA1,APOA2,APOA4,APOA5,APOB,APOC1,APOC3,APP,AQP7,AQP9,AR,ATF3,C1QTNF3,CAPN3,CAPN5,CEBPA,CEBPB,CEBPD,CES1,CETP,CHRNA2,COL18A1,CRP,CRTC2,CRTC3,CST3,CTGF,CTNNBL1,CX3CR1,CYP2J2,DGAT2,DPP4,DUSP1,EDN1,EGFL6,ENPP1,ENPP2,ESR1,ESR2,ETFA,F11R,F7,FAAH,FASN,FDFT1,FGF19,FGF21,FRAP1,FTO,GC,GCK,GCKR,GGT1,GHSR,GJA4,GM2A,GNAQ,…	FALSE	Disease Ontology	nutrition disease	60	0.000536277	1	0.0199674	1.52238	44.6669	68	0.0393888	0.0599647	73	0.000217697	0.486334	0.00666211	1.61665	34.6396	56	370	0.0339188	0.151351	unnamed,unnamed,unnamed,unnamed,unnamed,unnamed,unnamed,unnamed,unnamed,unnamed,unnamed,unnamed,unnamed,unnamed,unnamed,unnamed,unnamed,unnamed,unnamed,unnamed,unnamed,unnamed,unnamed,unnamed,unnamed,unnamed,unnamed,unnamed,unnamed,unnamed,unnamed,unnamed,unnamed,unnamed,unnamed,unnamed,unnamed,unnamed,unnamed,unnamed,unnamed,unnamed,unnamed,unnamed,unnamed,unnamed,unnamed,unnamed,unnamed,unnamed…	ABCA1,ADRB1,APLN,APOA1,APOA2,APP,CX3CR1,CYP19A1,CYP2J2,EDN1,F8,FTO,GC,GNAQ,HHEX,HIF1A,HNF1A,HSPA1A,IGFBP2,IL15,IL1RN,IL6,IL6ST,IL8,INHBB,IRS1,IRX3,KLF7,LBP,MAP3K5,MCHR2,MTR,MTRR,NEDD4L,NNAT,NOS1AP,NR3C1,OTC,PEMT,PGR,PPARG,PPARGC1A,PRL,RORA,SCD,SIM1,SIRT1,SORT1,SREBF1,STAT3,STEAP4,TCF7L2,TMEM18,TNFRSF1A,UBL5,WDTC1	FALSE
uterine corpus soft tissue neoplasm	Disease Ontology	DOID:5069	131	3.79541e-26	8.47894e-23	6.47247e-25	2.31486	87.2624	202	0.00928718	0.0214985	282	0.00769598	1	0.0609674	1.36115	32.3255	44	90	0.00694664	0.488889	unnamed,unnamed,unnamed,unnamed,unnamed,unnamed,unnamed,unnamed,unnamed,unnamed,unnamed,unnamed,unnamed,unnamed,unnamed,unnamed,unnamed,unnamed,unnamed,unnamed,unnamed,unnamed,unnamed,unnamed,unnamed,unnamed,unnamed,unnamed,unnamed,unnamed,unnamed,unnamed,unnamed,unnamed,unnamed,unnamed,unnamed,unnamed,unnamed,unnamed,unnamed,unnamed,unnamed,unnamed,unnamed,unnamed,unnamed,unnamed,unnamed,unnamed…	AR,BCL2,CD34,CDKN1A,CDKN1B,CEBPB,COL4A6,COL5A1,CYP17A1,CYP1A1,DAPK1,DRD1,EGF,EGFR,EGR1,EPAS1,ESR1,ESR2,FGF1,FGF2,FH,FOXO1,GNRH2,HMGA2,IGF1,IGF1R,KLF11,LAMB1,LGALS1,PDGFRB,PPARG,PTEN,PTHLH,SELENBP1,SLC3A2,SLC7A5,SRF,TGFB3,TMEM49,TNFRSF1A,VEGFA,VWF,WNT5B,YWHAG	FALSE	Disease Ontology	uterine corpus soft tissue neoplasm	365	0.0688069	1	0.421136	1.51923	10.5317	16	0.00928718	0.0141093	292	0.0398433	1	0.304829	1.66155	8.42586	14	90	0.00847971	0.155556	unnamed,unnamed,unnamed,unnamed,unnamed,unnamed,unnamed,unnamed,unnamed,unnamed,unnamed,unnamed,unnamed,unnamed,unnamed,unnamed	CD34,CYP17A1,CYP19A1,DAPK1,EPAS1,FOXO1,IL6,PGR,PPARG,PTHLH,TNFRSF1A,VCAN,VEGFA,XRCC4	FALSE
fibroid tumor	Disease Ontology	DOID:127	143	1.63813e-23	3.65959e-20	2.55915e-22	2.31099	78.3216	181	0.00833563	0.0192635	279	0.00721936	1	0.0578066	1.37571	30.5296	42	85	0.00663088	0.494118	unnamed,unnamed,unnamed,unnamed,unnamed,unnamed,unnamed,unnamed,unnamed,unnamed,unnamed,unnamed,unnamed,unnamed,unnamed,unnamed,unnamed,unnamed,unnamed,unnamed,unnamed,unnamed,unnamed,unnamed,unnamed,unnamed,unnamed,unnamed,unnamed,unnamed,unnamed,unnamed,unnamed,unnamed,unnamed,unnamed,unnamed,unnamed,unnamed,unnamed,unnamed,unnamed,unnamed,unnamed,unnamed,unnamed,unnamed,unnamed,unnamed,unnamed…	AR,BCL2,CD34,CDKN1A,CDKN1B,CEBPB,COL4A6,COL5A1,CYP17A1,CYP1A1,DAPK1,DRD1,EGF,EGFR,EGR1,ESR1,ESR2,FGF1,FGF2,FH,FOXO1,GNRH2,HMGA2,IGF1,IGF1R,KLF11,LAMB1,LGALS1,PPARG,PTEN,PTHLH,SELENBP1,SLC3A2,SLC7A5,SRF,TGFB3,TMEM49,TNFRSF1A,VEGFA,VWF,WNT5B,YWHAG	FALSE	Disease Ontology	fibroid tumor	336	0.0572518	1	0.380656	1.58686	9.4526	15	0.00833563	0.0132275	323	0.0521592	1	0.360754	1.63363	7.95775	13	85	0.00787402	0.152941	unnamed,unnamed,unnamed,unnamed,unnamed,unnamed,unnamed,unnamed,unnamed,unnamed,unnamed,unnamed,unnamed,unnamed,unnamed	CD34,CYP17A1,CYP19A1,DAPK1,FOXO1,IL6,PGR,PPARG,PTHLH,TNFRSF1A,VCAN,VEGFA,XRCC4	FALSE
uterine fibroid	Disease Ontology	DOID:13223	152	1.16473e-22	2.60201e-19	1.71185e-21	2.26762	79.8194	181	0.00849504	0.0192635	293	0.0092833	1	0.0707812	1.35972	30.8888	42	86	0.00663088	0.488372	unnamed,unnamed,unnamed,unnamed,unnamed,unnamed,unnamed,unnamed,unnamed,unnamed,unnamed,unnamed,unnamed,unnamed,unnamed,unnamed,unnamed,unnamed,unnamed,unnamed,unnamed,unnamed,unnamed,unnamed,unnamed,unnamed,unnamed,unnamed,unnamed,unnamed,unnamed,unnamed,unnamed,unnamed,unnamed,unnamed,unnamed,unnamed,unnamed,unnamed,unnamed,unnamed,unnamed,unnamed,unnamed,unnamed,unnamed,unnamed,unnamed,unnamed…	AR,BCL2,CD34,CDKN1A,CDKN1B,CEBPB,COL4A6,COL5A1,CYP17A1,CYP1A1,DAPK1,DRD1,EGF,EGFR,EGR1,ESR1,ESR2,FGF1,FGF2,FH,FOXO1,GNRH2,HMGA2,IGF1,IGF1R,KLF11,LAMB1,LGALS1,PPARG,PTEN,PTHLH,SELENBP1,SLC3A2,SLC7A5,SRF,TGFB3,TMEM49,TNFRSF1A,VEGFA,VWF,WNT5B,YWHAG	FALSE	Disease Ontology	uterine fibroid	358	0.0649255	1	0.40515	1.55709	9.63337	15	0.00849504	0.0132275	334	0.056412	1	0.377319	1.61463	8.05138	13	86	0.00787402	0.151163	unnamed,unnamed,unnamed,unnamed,unnamed,unnamed,unnamed,unnamed,unnamed,unnamed,unnamed,unnamed,unnamed,unnamed,unnamed	CD34,CYP17A1,CYP19A1,DAPK1,FOXO1,IL6,PGR,PPARG,PTHLH,TNFRSF1A,VCAN,VEGFA,XRCC4	FALSE
epithelial ovarian cancer	Disease Ontology	DOID:4001	243	1.15335e-12	2.57659e-09	1.06032e-11	1.4468	273.017	395	0.0290567	0.0420392	338	0.0163401	1	0.107999	1.17488	101.287	119	282	0.0187875	0.421986	unnamed,unnamed,unnamed,unnamed,unnamed,unnamed,unnamed,unnamed,unnamed,unnamed,unnamed,unnamed,unnamed,unnamed,unnamed,unnamed,unnamed,unnamed,unnamed,unnamed,unnamed,unnamed,unnamed,unnamed,unnamed,unnamed,unnamed,unnamed,unnamed,unnamed,unnamed,unnamed,unnamed,unnamed,unnamed,unnamed,unnamed,unnamed,unnamed,unnamed,unnamed,unnamed,unnamed,unnamed,unnamed,unnamed,unnamed,unnamed,unnamed,unnamed…	ABCB1,ABCB11,ABCB4,ABCC2,ACTN4,AKT1,ALCAM,ALDH1A1,ANPEP,ATP5B,ATP7B,BCL2,BMP2,BMPR1B,BMPR2,BRCA1,BRCA2,CASP3,CBR3,CD44,CDH1,CDKN1A,CDKN1B,CFLAR,CLDN5,CTGF,CTNNB1,DIABLO,DKFZp564L0678,DPP4,DPYD,DUSP1,EBAG9,EDN1,EGF,EGFR,EIF4EBP1,EIF5A2,EPCAM,ERBB2,ESR1,ESR2,ETS1,ETV5,FHL2,FOS,GAB2,GDF15,GRN,HAS2,HIF1A,HSD3B2,HSPB1,IL10,INHBA,ITGB1,JAG1,KIAA1324,KPNA2,LAPTM4B,LZTS1,MAPK14,MCL1,MDM2,MED1,MYC,MYD88,N…	FALSE	Disease Ontology	epithelial ovarian cancer	126	0.00468311	1	0.0830324	1.48709	32.9504	49	0.0290567	0.0432099	154	0.00522412	1	0.0757836	1.51509	26.401	40	282	0.0242277	0.141844	unnamed,unnamed,unnamed,unnamed,unnamed,unnamed,unnamed,unnamed,unnamed,unnamed,unnamed,unnamed,unnamed,unnamed,unnamed,unnamed,unnamed,unnamed,unnamed,unnamed,unnamed,unnamed,unnamed,unnamed,unnamed,unnamed,unnamed,unnamed,unnamed,unnamed,unnamed,unnamed,unnamed,unnamed,unnamed,unnamed,unnamed,unnamed,unnamed,unnamed,unnamed,unnamed,unnamed,unnamed,unnamed,unnamed,unnamed,unnamed,unnamed	ALCAM,ALDH1A1,ANPEP,BECN1,BMPR1B,CBR3,DPYD,EDN1,ERCC3,ETS1,ETV5,FHL2,FOS,HAS2,HIF1A,IL6,IL8,INHBA,ITGB1,KIAA1324,MDM2,MYC,NME1-NME2,NOTCH1,NR1I2,OPCML,PIK3CA,POU5F1,PPARG,PPARGC1A,RBM17,RSF1,STAT3,THBS1,TNFRSF1A,TXN,VCAN,VEGFA,VEGFC,YWHAZ	FALSE
in situ carcinoma	Disease Ontology	DOID:8719	245	1.4367e-12	3.20958e-09	1.31003e-11	1.57249	172.338	271	0.0183417	0.0288421	260	0.00482706	1	0.0414756	1.28636	56.7492	73	158	0.0115251	0.462025	unnamed,unnamed,unnamed,unnamed,unnamed,unnamed,unnamed,unnamed,unnamed,unnamed,unnamed,unnamed,unnamed,unnamed,unnamed,unnamed,unnamed,unnamed,unnamed,unnamed,unnamed,unnamed,unnamed,unnamed,unnamed,unnamed,unnamed,unnamed,unnamed,unnamed,unnamed,unnamed,unnamed,unnamed,unnamed,unnamed,unnamed,unnamed,unnamed,unnamed,unnamed,unnamed,unnamed,unnamed,unnamed,unnamed,unnamed,unnamed,unnamed,unnamed…	ABCB1,ABCG2,ADIPOQ,AGT,AK309452,AR,ATF1,BC070039,BCL2L11,BRCA1,BRCA2,CADM1,CALB2,CAMK1D,CD47,CDH1,CDK9,CDKN1A,CDX2,CEBPB,CISH,CROT,CSK,CYP2D6,DIRAS3,EGFR,EGLN1,EPCAM,ERBB2,ESR1,ESR2,FHIT,FKBP4,FOXC1,FOXL2,GHR,HMOX1,HNF4A,HSPA2,ICAM1,IFNG,IGF1,INHBA,ITGB1,JAK2,MAP3K8,MAPT,MET,MLH1,NTHL1,PARN,PIK3CA,PNMT,PPP2R2B,PPP2R4,PRKCA,PTEN,RGR,RUNX3,SIRPA,SLC11A1,SOCS1,SOCS2,SOCS3,SP1,STAT5A,TERF2,TGFBR2,TJP…	FALSE	Disease Ontology	in situ carcinoma	233	0.0205831	1	0.19735	1.49042	20.7995	31	0.0183417	0.0273369	161	0.00636095	1	0.0882632	1.6901	14.7921	25	158	0.0151423	0.158228	unnamed,unnamed,unnamed,unnamed,unnamed,unnamed,unnamed,unnamed,unnamed,unnamed,unnamed,unnamed,unnamed,unnamed,unnamed,unnamed,unnamed,unnamed,unnamed,unnamed,unnamed,unnamed,unnamed,unnamed,unnamed,unnamed,unnamed,unnamed,unnamed,unnamed,unnamed	CADM1,CD47,CISH,CREB1,CYP19A1,ERBB4,FHIT,FOXC1,GHR,HNF4A,INHBA,ITGB1,JAK2,KCNQ1,MET,NME1-NME2,PARN,PGR,PIK3CA,POU5F1,PPP2R2B,STAT5A,TRPS1,VEGFA,YWHAZ	FALSE
laryngeal squamous cell carcinoma	Disease Ontology	DOID:2876	346	7.96898e-09	1.78027e-05	5.14529e-08	1.8096	60.7869	110	0.00646945	0.0117071	1136	0.359234	1	0.706451	1.07084	28.0154	30	78	0.00473634	0.384615	unnamed,unnamed,unnamed,unnamed,unnamed,unnamed,unnamed,unnamed,unnamed,unnamed,unnamed,unnamed,unnamed,unnamed,unnamed,unnamed,unnamed,unnamed,unnamed,unnamed,unnamed,unnamed,unnamed,unnamed,unnamed,unnamed,unnamed,unnamed,unnamed,unnamed,unnamed,unnamed,unnamed,unnamed,unnamed,unnamed,unnamed,unnamed,unnamed,unnamed,unnamed,unnamed,unnamed,unnamed,unnamed,unnamed,unnamed,unnamed,unnamed,unnamed…	AKT2,ANGPT2,BCL2,BCL2L14,BMF,CD44,CDH1,CDKN1A,CFLAR,CSNK2A1,CTGF,ELAVL1,ERBB2,FGF2,FHIT,HIF1A,IGF2R,MLH1,MTHFR,MYC,NAT2,NDRG1,PARK7,PRKCA,PTEN,SKP2,STAT3,TP63,TYMP,VEGFA	FALSE	NA	NA	NA	NA	NA	NA	NA	NA	NA	NA	NA	NA	NA	NA	NA	NA	NA	NA	NA	NA	NA	NA	NA	FALSE
uremia	Disease Ontology	DOID:4676	386	8.89633e-08	0.000198744	5.14881e-07	2.63049	15.2063	40	0.00161838	0.00425713	275	0.00649673	1	0.0527771	1.6904	10.0568	17	28	0.00268393	0.607143	unnamed,unnamed,unnamed,unnamed,unnamed,unnamed,unnamed,unnamed,unnamed,unnamed,unnamed,unnamed,unnamed,unnamed,unnamed,unnamed,unnamed,unnamed,unnamed,unnamed,unnamed,unnamed,unnamed,unnamed,unnamed,unnamed,unnamed,unnamed,unnamed,unnamed,unnamed,unnamed,unnamed,unnamed,unnamed,unnamed,unnamed,unnamed,unnamed,unnamed	A4GALT,AOC3,C4BPA,CD46,CFB,CFH,CFHR1,CFHR5,CHGA,CLU,DAO,IL10,IL2RA,IL4R,NAMPT,PROC,PROS1	FALSE	Disease Ontology	uremia	106	0.00282767	1	0.0595946	3.81421	1.83524	7	0.00161838	0.00617284	742	0.264207	1	0.79547	1.52591	2.62138	4	28	0.00242277	0.142857	unnamed,unnamed,unnamed,unnamed,unnamed,unnamed,unnamed	CD46,CHGA,IL6,PROC	FALSE
laryngeal neoplasm	Disease Ontology	DOID:2598	424	6.19239e-07	0.00138338	3.26269e-06	1.65258	66.5624	110	0.00708412	0.0117071	1357	0.556563	1	0.916259	0.99435	30.1705	30	84	0.00473634	0.357143	unnamed,unnamed,unnamed,unnamed,unnamed,unnamed,unnamed,unnamed,unnamed,unnamed,unnamed,unnamed,unnamed,unnamed,unnamed,unnamed,unnamed,unnamed,unnamed,unnamed,unnamed,unnamed,unnamed,unnamed,unnamed,unnamed,unnamed,unnamed,unnamed,unnamed,unnamed,unnamed,unnamed,unnamed,unnamed,unnamed,unnamed,unnamed,unnamed,unnamed,unnamed,unnamed,unnamed,unnamed,unnamed,unnamed,unnamed,unnamed,unnamed,unnamed…	AKT2,ANGPT2,BCL2,BCL2L14,BMF,CD44,CDH1,CDKN1A,CFLAR,CSNK2A1,CTGF,ELAVL1,ERBB2,FGF2,FHIT,HIF1A,IGF2R,MLH1,MTHFR,MYC,NAT2,NDRG1,PARK7,PRKCA,PTEN,SKP2,STAT3,TP63,TYMP,VEGFA	FALSE	NA	NA	NA	NA	NA	NA	NA	NA	NA	NA	NA	NA	NA	NA	NA	NA	NA	NA	NA	NA	NA	NA	NA	FALSE
laryngeal disease	Disease Ontology	DOID:786	471	2.96974e-06	0.0066344	1.40858e-05	1.59107	69.7642	111	0.00742488	0.0118135	1618	0.733236	1	1	0.92806	33.403	31	93	0.00489422	0.333333	unnamed,unnamed,unnamed,unnamed,unnamed,unnamed,unnamed,unnamed,unnamed,unnamed,unnamed,unnamed,unnamed,unnamed,unnamed,unnamed,unnamed,unnamed,unnamed,unnamed,unnamed,unnamed,unnamed,unnamed,unnamed,unnamed,unnamed,unnamed,unnamed,unnamed,unnamed,unnamed,unnamed,unnamed,unnamed,unnamed,unnamed,unnamed,unnamed,unnamed,unnamed,unnamed,unnamed,unnamed,unnamed,unnamed,unnamed,unnamed,unnamed,unnamed…	AKT2,ANGPT2,BCL2,BCL2L14,BMF,CD44,CDH1,CDKN1A,CFLAR,CSNK2A1,CTGF,ELAVL1,ERBB2,FGF2,FHIT,HIF1A,IGF2R,MLH1,MTHFR,MUC6,MYC,NAT2,NDRG1,PARK7,PRKCA,PTEN,SKP2,STAT3,TP63,TYMP,VEGFA	FALSE	NA	NA	NA	NA	NA	NA	NA	NA	NA	NA	NA	NA	NA	NA	NA	NA	NA	NA	NA	NA	NA	NA	NA	FALSE
Niemann-Pick disease	Disease Ontology	DOID:14504	462	2.41951e-06	0.00540518	1.16995e-05	2.78674	10.0476	28	0.00106935	0.00297999	1314	0.511016	1	0.868804	1.11367	3.59172	4	10	0.000631513	0.4	unnamed,unnamed,unnamed,unnamed,unnamed,unnamed,unnamed,unnamed,unnamed,unnamed,unnamed,unnamed,unnamed,unnamed,unnamed,unnamed,unnamed,unnamed,unnamed,unnamed,unnamed,unnamed,unnamed,unnamed,unnamed,unnamed,unnamed,unnamed	ABCA1,NPC1,SCARB1,SREBF2	FALSE	NA	NA	NA	NA	NA	NA	NA	NA	NA	NA	NA	NA	NA	NA	NA	NA	NA	NA	NA	NA	NA	NA	NA	FALSE
non-langerhans-cell histiocytosis	Disease Ontology	DOID:4330	487	4.82734e-06	0.0107843	2.21443e-05	2.6835	10.4341	28	0.00111049	0.00297999	1515	0.599673	1	0.884271	1.01243	3.95089	4	11	0.000631513	0.363636	unnamed,unnamed,unnamed,unnamed,unnamed,unnamed,unnamed,unnamed,unnamed,unnamed,unnamed,unnamed,unnamed,unnamed,unnamed,unnamed,unnamed,unnamed,unnamed,unnamed,unnamed,unnamed,unnamed,unnamed,unnamed,unnamed,unnamed,unnamed	ABCA1,NPC1,SCARB1,SREBF2	FALSE	NA	NA	NA	NA	NA	NA	NA	NA	NA	NA	NA	NA	NA	NA	NA	NA	NA	NA	NA	NA	NA	NA	NA	FALSE
hemolytic-uremic syndrome	Disease Ontology	NA	NA	NA	NA	NA	NA	NA	NA	NA	NA	NA	NA	NA	NA	NA	NA	NA	NA	NA	NA	NA	NA	NA	NA	NA	NA	NA	NA	NA	NA	NA	NA	NA	NA	NA	NA	NA	NA	NA	NA	NA	NA	NA	NA	NA	NA	NA
brain edema	Disease Ontology	DOID:4724	NA	NA	NA	NA	NA	NA	NA	NA	NA	NA	NA	NA	NA	NA	NA	NA	11	NA	NA	NA	NA	FALSE	Disease Ontology	brain edema	34	4.87619e-05	0.108934	0.00320394	5.55612	1.61983	9	0.00142843	0.00793651	71	0.00020368	0.455022	0.00640876	5.82622	1.02983	6	11	0.00363416	0.545454	unnamed,unnamed,unnamed,unnamed,unnamed,unnamed,unnamed,unnamed,unnamed	AQP4,EDN1,IL1RN,IL6,SLC7A11,VEGFA	TRUE
KLF	HGNC Gene Families	KLF	5	1.03454e-10	5.07958e-08	1.01592e-08	2.33082	31.7485	74	0.00337894	0.00787569	5	0.00357059	1	0.350632	2.04173	5.38758	11	15	0.00173666	0.733333	unnamed,unnamed,unnamed,unnamed,unnamed,unnamed,unnamed,unnamed,unnamed,unnamed,unnamed,unnamed,unnamed,unnamed,unnamed,unnamed,unnamed,unnamed,unnamed,unnamed,unnamed,unnamed,unnamed,unnamed,unnamed,unnamed,unnamed,unnamed,unnamed,unnamed,unnamed,unnamed,unnamed,unnamed,unnamed,unnamed,unnamed,unnamed,unnamed,unnamed,unnamed,unnamed,unnamed,unnamed,unnamed,unnamed,unnamed,unnamed,unnamed,unnamed…	KLF10,KLF11,KLF12,KLF13,KLF14,KLF15,KLF3,KLF4,KLF6,KLF7,KLF9	FALSE	HGNC Gene Families	KLF	40	0.0935369	1	1	1.82686	3.83171	7	0.00337894	0.00617284	4	0.00158748	0.779454	0.194863	4.27256	1.40431	6	15	0.00363416	0.4	unnamed,unnamed,unnamed,unnamed,unnamed,unnamed,unnamed	KLF10,KLF12,KLF14,KLF4,KLF6,KLF7	FALSE
ALDH	HGNC Gene Families	ALDH	2	4.96493e-14	2.43778e-11	1.21889e-11	3.08463	20.0997	62	0.00213917	0.00659855	2	7.11154e-05	0.0349176	0.0174588	2.22734	7.18344	16	20	0.00252605	0.8	unnamed,unnamed,unnamed,unnamed,unnamed,unnamed,unnamed,unnamed,unnamed,unnamed,unnamed,unnamed,unnamed,unnamed,unnamed,unnamed,unnamed,unnamed,unnamed,unnamed,unnamed,unnamed,unnamed,unnamed,unnamed,unnamed,unnamed,unnamed,unnamed,unnamed,unnamed,unnamed,unnamed,unnamed,unnamed,unnamed,unnamed,unnamed,unnamed,unnamed,unnamed,unnamed,unnamed,unnamed,unnamed,unnamed,unnamed,unnamed,unnamed,unnamed…	ALDH18A1,ALDH1A1,ALDH1A2,ALDH1A3,ALDH1B1,ALDH1L1,ALDH1L2,ALDH2,ALDH3A1,ALDH3A2,ALDH4A1,ALDH5A1,ALDH6A1,ALDH7A1,ALDH8A1,ALDH9A1	TRUE	HGNC Gene Families	ALDH	23	0.0370783	1	0.791541	2.47339	2.42582	6	0.00213917	0.005291	16	0.0336549	1	1	2.67035	1.87241	5	20	0.00302847	0.25	unnamed,unnamed,unnamed,unnamed,unnamed,unnamed	ALDH1A1,ALDH1A2,ALDH5A1,ALDH7A1,ALDH8A1	FALSE
CYP	HGNC Gene Families	CYP	23	1.73087e-05	0.00849857	0.000369503	1.81839	32.4464	59	0.00345321	0.00627927	43	0.092137	1	1	1.26554	19.7545	25	55	0.00394695	0.454545	unnamed,unnamed,unnamed,unnamed,unnamed,unnamed,unnamed,unnamed,unnamed,unnamed,unnamed,unnamed,unnamed,unnamed,unnamed,unnamed,unnamed,unnamed,unnamed,unnamed,unnamed,unnamed,unnamed,unnamed,unnamed,unnamed,unnamed,unnamed,unnamed,unnamed,unnamed,unnamed,unnamed,unnamed,unnamed,unnamed,unnamed,unnamed,unnamed,unnamed,unnamed,unnamed,unnamed,unnamed,unnamed,unnamed,unnamed,unnamed,unnamed,unnamed…	CYP17A1,CYP1A1,CYP1A2,CYP1B1,CYP24A1,CYP26A1,CYP26B1,CYP27A1,CYP27C1,CYP2C19,CYP2D6,CYP2J2,CYP2R1,CYP2W1,CYP39A1,CYP3A43,CYP46A1,CYP4A22,CYP4F22,CYP4V2,CYP51A1,CYP7A1,CYP7B1,CYP8B1,PTGIS	FALSE	HGNC Gene Families	CYP	70	0.201587	1	1	1.5322	3.91594	6	0.00345321	0.005291	164	0.595223	1	1	0.971037	5.14914	5	55	0.00302847	0.0909091	unnamed,unnamed,unnamed,unnamed,unnamed,unnamed	CYP17A1,CYP19A1,CYP27C1,CYP2J2,CYP4V2	FALSE
Genes involved in Metabolism of lipids and lipoproteins	MSigDB Pathway	REACTOME_METABOLISM_OF_LIPIDS_AND_LIPOPROTEINS	1	8.47415e-61	7.45725e-58	7.45725e-58	2.38863	189.648	453	0.0201839	0.048212	1	4.99184e-13	4.39282e-10	4.39282e-10	1.6463	82.6096	136	230	0.0214714	0.591304	unnamed,unnamed,unnamed,unnamed,unnamed,unnamed,unnamed,unnamed,unnamed,unnamed,unnamed,unnamed,unnamed,unnamed,unnamed,unnamed,unnamed,unnamed,unnamed,unnamed,unnamed,unnamed,unnamed,unnamed,unnamed,unnamed,unnamed,unnamed,unnamed,unnamed,unnamed,unnamed,unnamed,unnamed,unnamed,unnamed,unnamed,unnamed,unnamed,unnamed,unnamed,unnamed,unnamed,unnamed,unnamed,unnamed,unnamed,unnamed,unnamed,unnamed…	A2M,ABCA1,ABCB11,ABCB4,ABCC3,ABCG5,ABCG8,ACAA1,ACACB,ACADM,ACAT1,ACER3,ACOX1,ACOX2,ACSL1,ADFP,AGPAT1,AGPAT2,AGPAT3,AGPS,AGT,AKR1D1,ALB,AMACR,AMN,ANGPTL4,APOA1,APOA2,APOA4,APOA5,APOB,APOC3,BAAT,BDH1,BMP1,CETP,CH25H,CHD9,CPT1A,CPT2,CRAT,CREBBP,CROT,CYP17A1,CYP27A1,CYP39A1,CYP46A1,CYP4A22,CYP51A1,CYP7A1,CYP7B1,CYP8B1,DECR1,DHCR24,DHCR7,EHHADH,FAR2,FASN,FDFT1,GDF1,GGPS1,GNPAT,GPAM,GPD1,GPD2,HADH,HADH…	TRUE	MSigDB Pathway	Genes involved in Metabolism of lipids and lipoproteins	27	0.0062541	1	0.203837	1.57283	22.8886	36	0.0201839	0.031746	132	0.0903742	1	0.602495	1.30035	21.5328	28	230	0.0169594	0.121739	unnamed,unnamed,unnamed,unnamed,unnamed,unnamed,unnamed,unnamed,unnamed,unnamed,unnamed,unnamed,unnamed,unnamed,unnamed,unnamed,unnamed,unnamed,unnamed,unnamed,unnamed,unnamed,unnamed,unnamed,unnamed,unnamed,unnamed,unnamed,unnamed,unnamed,unnamed,unnamed,unnamed,unnamed,unnamed,unnamed	ABCA1,ABCG8,AGPAT4,APOA1,APOA2,BAAT,CREBBP,CYP17A1,CYP19A1,HADH,HMGCR,HSD17B3,LASS2,ME1,MGLL,MVK,NCOA2,NCOA3,PPAP2A,PPAP2B,PRKD1,SCD,SGMS1,SLC2A2,SREBF1,STARD4,STARD5,TBL1XR1	FALSE
PPAR signaling pathway	MSigDB Pathway	KEGG_PPAR_SIGNALING_PATHWAY	2	1.14399e-52	1.00671e-49	5.03356e-50	4.2115	40.6031	171	0.00432131	0.0181992	17	1.20262e-05	0.010583	0.00062253	1.71028	25.1421	43	70	0.00678876	0.614286	unnamed,unnamed,unnamed,unnamed,unnamed,unnamed,unnamed,unnamed,unnamed,unnamed,unnamed,unnamed,unnamed,unnamed,unnamed,unnamed,unnamed,unnamed,unnamed,unnamed,unnamed,unnamed,unnamed,unnamed,unnamed,unnamed,unnamed,unnamed,unnamed,unnamed,unnamed,unnamed,unnamed,unnamed,unnamed,unnamed,unnamed,unnamed,unnamed,unnamed,unnamed,unnamed,unnamed,unnamed,unnamed,unnamed,unnamed,unnamed,unnamed,unnamed…	ACAA1,ACADM,ACOX1,ACOX2,ACSL1,ACSL3,ACSL4,ACSL5,ACSL6,ADIPOQ,ANGPTL4,APOA1,APOA2,APOA5,APOC3,AQP7,CPT1A,CPT2,CYP27A1,CYP4A22,CYP7A1,CYP8B1,DBI,EHHADH,FABP1,FABP5,HMGCS2,LPL,ME1,NR1H3,PCK1,PCK2,PLIN,PPARA,PPARD,PPARG,RXRA,SCD,SCP2,SLC27A2,SLC27A5,SORBS1,UBC	TRUE	MSigDB Pathway	PPAR signaling pathway	269	0.223057	1	0.729703	1.42846	4.90037	7	0.00432131	0.00617284	532	0.650137	1	1	0.915549	6.55344	6	70	0.00363416	0.0857143	unnamed,unnamed,unnamed,unnamed,unnamed,unnamed,unnamed	ACSL6,APOA1,APOA2,ME1,PPARG,SCD	FALSE
Genes involved in Lipoprotein metabolism	MSigDB Pathway	REACTOME_LIPOPROTEIN_METABOLISM	3	4.63937e-44	4.08264e-41	1.36088e-41	5.42471	20.2776	110	0.00215811	0.0117071	15	1.08638e-05	0.00956015	0.000637344	2.16547	9.69765	21	27	0.00331544	0.777778	unnamed,unnamed,unnamed,unnamed,unnamed,unnamed,unnamed,unnamed,unnamed,unnamed,unnamed,unnamed,unnamed,unnamed,unnamed,unnamed,unnamed,unnamed,unnamed,unnamed,unnamed,unnamed,unnamed,unnamed,unnamed,unnamed,unnamed,unnamed,unnamed,unnamed,unnamed,unnamed,unnamed,unnamed,unnamed,unnamed,unnamed,unnamed,unnamed,unnamed,unnamed,unnamed,unnamed,unnamed,unnamed,unnamed,unnamed,unnamed,unnamed,unnamed…	A2M,ABCA1,ALB,AMN,APOA1,APOA2,APOA4,APOA5,APOB,APOC3,BMP1,CETP,LCAT,LDLR,LDLRAP1,LIPC,LPL,MTTP,SAR1B,SCARB1,SDC1	TRUE	MSigDB Pathway	Genes involved in Lipoprotein metabolism	436	0.442723	1	0.89357	1.22584	2.4473	3	0.00215811	0.0026455	419	0.469967	1	0.987042	1.18682	2.52776	3	27	0.00181708	0.111111	unnamed,unnamed,unnamed	ABCA1,APOA1,APOA2	FALSE
Genes involved in Regulation of Lipid Metabolism by Peroxisome proliferator-activated receptor alpha (PPARalpha)	MSigDB Pathway	REACTOME_REGULATION_OF_LIPID_METABOLISM_BY_PEROXISOME_PROLIFERATOR_ACTIVATED_RECEPTOR_ALPHA	5	2.44353e-36	2.15031e-33	4.30061e-34	3.08993	55.9884	173	0.00595874	0.0184121	5	1.66941e-07	0.000146908	2.93817e-05	1.91698	21.9095	42	61	0.00663088	0.688525	unnamed,unnamed,unnamed,unnamed,unnamed,unnamed,unnamed,unnamed,unnamed,unnamed,unnamed,unnamed,unnamed,unnamed,unnamed,unnamed,unnamed,unnamed,unnamed,unnamed,unnamed,unnamed,unnamed,unnamed,unnamed,unnamed,unnamed,unnamed,unnamed,unnamed,unnamed,unnamed,unnamed,unnamed,unnamed,unnamed,unnamed,unnamed,unnamed,unnamed,unnamed,unnamed,unnamed,unnamed,unnamed,unnamed,unnamed,unnamed,unnamed,unnamed…	ABCA1,ABCB4,ACADM,ACOX1,ACSL1,ADFP,AGT,ANGPTL4,APOA1,APOA2,APOA5,CHD9,CPT1A,CPT2,CREBBP,CYP4A22,CYP7A1,EHHADH,FASN,LPL,ME1,MED1,MTTP,NCOA2,NCOA3,NCOA6,NCOR1,NCOR2,NR1H3,PLIN,PPARA,RXRA,SCD,SCP2,SIN3A,SLC10A2,SLC2A2,SREBF1,SULT2A1,TBL1X,TBL1XR1,UGT1A4	TRUE	MSigDB Pathway	Genes involved in Regulation of Lipid Metabolism by Peroxisome proliferator-activated receptor alpha (PPARalpha)	37	0.00949741	1	0.225884	2.07186	6.75722	14	0.00595874	0.0123457	42	0.0248021	1	0.519664	1.92616	5.71086	11	61	0.00666263	0.180328	unnamed,unnamed,unnamed,unnamed,unnamed,unnamed,unnamed,unnamed,unnamed,unnamed,unnamed,unnamed,unnamed,unnamed	ABCA1,APOA1,APOA2,CREBBP,ME1,NCOA2,NCOA3,SCD,SLC2A2,SREBF1,TBL1XR1	FALSE
Genes involved in Metabolism of amino acids	MSigDB Pathway	REACTOME_METABOLISM_OF_AMINO_ACIDS	6	2.50759e-36	2.20668e-33	3.67779e-34	2.33156	120.52	281	0.0128268	0.0299063	7	2.43732e-07	0.000214484	3.06406e-05	1.54677	58.1859	90	162	0.014209	0.555556	unnamed,unnamed,unnamed,unnamed,unnamed,unnamed,unnamed,unnamed,unnamed,unnamed,unnamed,unnamed,unnamed,unnamed,unnamed,unnamed,unnamed,unnamed,unnamed,unnamed,unnamed,unnamed,unnamed,unnamed,unnamed,unnamed,unnamed,unnamed,unnamed,unnamed,unnamed,unnamed,unnamed,unnamed,unnamed,unnamed,unnamed,unnamed,unnamed,unnamed,unnamed,unnamed,unnamed,unnamed,unnamed,unnamed,unnamed,unnamed,unnamed,unnamed…	AADAT,AASS,ACADSB,ACAT1,ACMSD,ADC,AFMID,AGMAT,ALDH18A1,ALDH4A1,ALDH6A1,ALDH7A1,ALDH9A1,AMDHD1,ARG1,ASS1,AUH,AZIN1,BBOX1,BCAT2,BCKDHA,CKMT2,CPS1,DBT,DLD,FAH,FTCD,GAMT,GATM,GLS2,GLUD1,GLUL,GOT1,GOT2,GPT,GPT2,HAAO,HAL,HGD,HIBADH,HIBCH,HPD,KMO,KYNU,MCCC1,NAGS,OAZ2,ODC1,OTC,PAH,PCBD1,PRODH,PSMA1,PSMA3,PSMA6,PSMB1,PSMB2,PSMB3,PSMB4,PSMB6,PSMB7,PSMD1,PSMD14,PSMD3,PSMD4,PSMD6,PSMD7,PSMD9,PSMF1,QDPR,SAT1,…	TRUE	MSigDB Pathway	Genes involved in Metabolism of amino acids	5	0.000229761	0.202189	0.0404379	2.06249	14.5456	30	0.0128268	0.026455	53	0.0286152	1	0.475121	1.5165	15.1665	23	162	0.0139309	0.141975	unnamed,unnamed,unnamed,unnamed,unnamed,unnamed,unnamed,unnamed,unnamed,unnamed,unnamed,unnamed,unnamed,unnamed,unnamed,unnamed,unnamed,unnamed,unnamed,unnamed,unnamed,unnamed,unnamed,unnamed,unnamed,unnamed,unnamed,unnamed,unnamed,unnamed	ACAD8,ALDH7A1,AZIN1,BBOX1,DLD,FAH,GLUD1,GLUL,HAL,HIBADH,KYNU,OAT,OTC,PSMB2,PSMD7,SLC1A4,SLC38A1,SLC38A2,SLC38A4,SLC3A1,SLC43A1,SLC7A11,TAT	FALSE
Mechanism of Gene Regulation by Peroxisome Proliferators via PPARa(alpha)	MSigDB Pathway	BIOCARTA_PPARA_PATHWAY	7	9.19741e-36	8.09372e-33	1.15625e-33	2.79355	71.2355	199	0.00758147	0.0211792	13	7.83554e-06	0.00689528	0.000530406	1.7932	21.1912	38	59	0.00599937	0.644068	unnamed,unnamed,unnamed,unnamed,unnamed,unnamed,unnamed,unnamed,unnamed,unnamed,unnamed,unnamed,unnamed,unnamed,unnamed,unnamed,unnamed,unnamed,unnamed,unnamed,unnamed,unnamed,unnamed,unnamed,unnamed,unnamed,unnamed,unnamed,unnamed,unnamed,unnamed,unnamed,unnamed,unnamed,unnamed,unnamed,unnamed,unnamed,unnamed,unnamed,unnamed,unnamed,unnamed,unnamed,unnamed,unnamed,unnamed,unnamed,unnamed,unnamed…	ACOX1,APOA1,APOA2,CITED2,CREBBP,DUSP1,EHHADH,EP300,FABP1,FAT1,HSPA1B,JUN,LPL,ME1,MED1,MYC,NCOR1,NCOR2,NFKBIA,NOS2,NR0B2,NR1H3,NR2F1,NRIP1,PDGFA,PIK3CA,PIK3CG,PIK3R1,PPARA,PPARGC1A,PRKAR1A,PRKAR2A,PRKCA,RXRA,SP1,SRA1,STAT5A,STAT5B	TRUE	MSigDB Pathway	Mechanism of Gene Regulation by Peroxisome Proliferators via PPARa(alpha)	18	0.00324604	1	0.158695	2.09366	8.59739	18	0.00758147	0.015873	9	0.00272448	1	0.266394	2.35353	5.52362	13	59	0.00787402	0.220339	unnamed,unnamed,unnamed,unnamed,unnamed,unnamed,unnamed,unnamed,unnamed,unnamed,unnamed,unnamed,unnamed,unnamed,unnamed,unnamed,unnamed,unnamed	APOA1,APOA2,CITED2,CREBBP,HSP90AA1,HSPA1A,ME1,MYC,NR2F1,NRIP1,PIK3CA,PPARGC1A,STAT5A	FALSE
Insulin signaling pathway	MSigDB Pathway	KEGG_INSULIN_SIGNALING_PATHWAY	4	8.09001e-37	7.11921e-34	1.7798e-34	2.29609	128.044	294	0.0136275	0.0312899	14	9.96569e-06	0.00876981	0.000626415	1.50226	49.9249	75	139	0.0118409	0.539568	unnamed,unnamed,unnamed,unnamed,unnamed,unnamed,unnamed,unnamed,unnamed,unnamed,unnamed,unnamed,unnamed,unnamed,unnamed,unnamed,unnamed,unnamed,unnamed,unnamed,unnamed,unnamed,unnamed,unnamed,unnamed,unnamed,unnamed,unnamed,unnamed,unnamed,unnamed,unnamed,unnamed,unnamed,unnamed,unnamed,unnamed,unnamed,unnamed,unnamed,unnamed,unnamed,unnamed,unnamed,unnamed,unnamed,unnamed,unnamed,unnamed,unnamed…	ACACB,AK309452,AKT1,AKT2,AKT3,BC070039,CALM1,CALM2,CALML3,CALML5,CBLB,CBLC,CRK,CRKL,EIF4EBP1,FASN,FBP1,FBP2,FLOT1,FOXO1,FRAP1,G6PC,G6PC2,GCK,GSK3B,GYS2,INPP5K,INSR,IRS1,IRS2,IRS4,KIAA1303,KRAS,MAP2K1,MAP2K2,MAPK10,MAPK8,MKNK2,PCK1,PCK2,PDE3B,PHKA2,PHKG2,PIK3CA,PIK3CB,PIK3CG,PIK3R1,PIK3R2,PPARGC1A,PPP1CB,PPP1R3A,PPP1R3B,PPP1R3C,PRKAA1,PRKAA2,PRKAB2,PRKAG2,PRKAR1A,PRKAR2A,PRKCI,PRKCZ,PTPN1,PTPRF,PY…	TRUE	MSigDB Pathway	Insulin signaling pathway	202	0.150059	1	0.653724	1.2942	15.4536	20	0.0136275	0.0176367	315	0.320605	1	0.895659	1.15267	13.0133	15	139	0.0090854	0.107914	unnamed,unnamed,unnamed,unnamed,unnamed,unnamed,unnamed,unnamed,unnamed,unnamed,unnamed,unnamed,unnamed,unnamed,unnamed,unnamed,unnamed,unnamed,unnamed,unnamed	ARAF,CALM1,CBLB,FOXO1,GSK3B,IRS1,KIAA1303,MAPK10,PHKB,PIK3CA,PPARGC1A,PPP1R3C,PRKAA2,PYGB,SREBF1	FALSE
Adipocytokine signaling pathway	MSigDB Pathway	KEGG_ADIPOCYTOKINE_SIGNALING_PATHWAY	8	7.29159e-34	6.4166e-31	8.02075e-32	2.82097	65.5802	185	0.00697959	0.0196892	26	3.58593e-05	0.0315561	0.0012137	1.6787	24.4237	41	68	0.006473	0.602941	unnamed,unnamed,unnamed,unnamed,unnamed,unnamed,unnamed,unnamed,unnamed,unnamed,unnamed,unnamed,unnamed,unnamed,unnamed,unnamed,unnamed,unnamed,unnamed,unnamed,unnamed,unnamed,unnamed,unnamed,unnamed,unnamed,unnamed,unnamed,unnamed,unnamed,unnamed,unnamed,unnamed,unnamed,unnamed,unnamed,unnamed,unnamed,unnamed,unnamed,unnamed,unnamed,unnamed,unnamed,unnamed,unnamed,unnamed,unnamed,unnamed,unnamed…	ACACB,ACSL1,ACSL3,ACSL4,ACSL5,ACSL6,ADIPOQ,ADIPOR2,AKT1,AKT2,AKT3,CAMKK2,CPT1A,FRAP1,G6PC,G6PC2,IRS1,IRS2,IRS4,JAK2,MAPK10,MAPK8,NFKB1,NFKBIA,NFKBIB,NPY,PCK1,PCK2,PPARA,PPARGC1A,PRKAA1,PRKAA2,PRKAB2,PRKAG2,PRKCQ,RXRA,SOCS3,STAT3,TNFRSF1A,TNFRSF1B,TRAF2	TRUE	MSigDB Pathway	Adipocytokine signaling pathway	160	0.10512	1	0.578162	1.51614	7.91486	12	0.00697959	0.010582	207	0.182892	1	0.77751	1.41372	6.3662	9	68	0.00545124	0.132353	unnamed,unnamed,unnamed,unnamed,unnamed,unnamed,unnamed,unnamed,unnamed,unnamed,unnamed,unnamed	ACSL6,IRS1,JAK2,MAPK10,PPARGC1A,PRKAA2,PRKCQ,STAT3,TNFRSF1A	FALSE
Map Kinase Inactivation of SMRT Corepressor	MSigDB Pathway	BIOCARTA_EGFR_SMRTE_PATHWAY	14	2.93497e-24	2.58277e-21	1.84484e-22	4.25221	17.6379	75	0.00187717	0.00798212	18	1.27618e-05	0.0112303	0.000623908	2.78418	3.95089	11	11	0.00173666	1	unnamed,unnamed,unnamed,unnamed,unnamed,unnamed,unnamed,unnamed,unnamed,unnamed,unnamed,unnamed,unnamed,unnamed,unnamed,unnamed,unnamed,unnamed,unnamed,unnamed,unnamed,unnamed,unnamed,unnamed,unnamed,unnamed,unnamed,unnamed,unnamed,unnamed,unnamed,unnamed,unnamed,unnamed,unnamed,unnamed,unnamed,unnamed,unnamed,unnamed,unnamed,unnamed,unnamed,unnamed,unnamed,unnamed,unnamed,unnamed,unnamed,unnamed…	EGF,EGFR,MAP2K1,MAP3K1,MAPK14,NCOR2,RARA,RXRA,THRA,THRB,ZBTB16	TRUE	MSigDB Pathway	Map Kinase Inactivation of SMRT Corepressor	381	0.358147	1	0.827217	1.40931	2.12871	3	0.00187717	0.0026455	120	0.0763985	1	0.560255	2.91311	1.02983	3	11	0.00181708	0.272727	unnamed,unnamed,unnamed	MAP3K1,THRA,ZBTB16	FALSE
Complement and coagulation cascades	MSigDB Pathway	KEGG_COMPLEMENT_AND_COAGULATION_CASCADES	10	2.54617e-28	2.24063e-25	2.24063e-26	3.09131	43.0238	133	0.00457895	0.014155	2	6.6256e-09	5.83053e-06	2.91527e-06	1.94893	25.1421	49	70	0.00773603	0.7	unnamed,unnamed,unnamed,unnamed,unnamed,unnamed,unnamed,unnamed,unnamed,unnamed,unnamed,unnamed,unnamed,unnamed,unnamed,unnamed,unnamed,unnamed,unnamed,unnamed,unnamed,unnamed,unnamed,unnamed,unnamed,unnamed,unnamed,unnamed,unnamed,unnamed,unnamed,unnamed,unnamed,unnamed,unnamed,unnamed,unnamed,unnamed,unnamed,unnamed,unnamed,unnamed,unnamed,unnamed,unnamed,unnamed,unnamed,unnamed,unnamed,unnamed…	A2M,BDKRB1,BDKRB2,C1R,C1S,C2,C4B,C4B,C4BPA,C4BPB,C5,C6,C7,C8A,C8B,C8G,C9,CD46,CFB,CFH,CPB2,F10,F11,F12,F13A1,F13B,F2,F5,F7,F9,FGA,FGB,FGG,KLKB1,KNG1,MASP1,MASP2,MBL2,PLG,PROC,PROS1,SERPINA1,SERPINA5,SERPINC1,SERPIND1,SERPINE1,SERPINF2,SERPING1,VWF	TRUE	MSigDB Pathway	Complement and coagulation cascades	306	0.266194	1	0.765525	1.34809	5.19252	7	0.00457895	0.00617284	432	0.486275	1	0.990559	1.06814	6.55344	7	70	0.00423985	0.1	unnamed,unnamed,unnamed,unnamed,unnamed,unnamed,unnamed	C8A,C9,CD46,F8,KLKB1,PROC,SERPIND1	FALSE
Fatty acid metabolism	MSigDB Pathway	KEGG_FATTY_ACID_METABOLISM	34	7.60405e-16	6.69157e-13	1.96811e-14	2.85679	28.0034	80	0.00298036	0.00851426	38	0.000300129	0.264113	0.00695035	1.74821	15.4444	27	43	0.00426271	0.627907	unnamed,unnamed,unnamed,unnamed,unnamed,unnamed,unnamed,unnamed,unnamed,unnamed,unnamed,unnamed,unnamed,unnamed,unnamed,unnamed,unnamed,unnamed,unnamed,unnamed,unnamed,unnamed,unnamed,unnamed,unnamed,unnamed,unnamed,unnamed,unnamed,unnamed,unnamed,unnamed,unnamed,unnamed,unnamed,unnamed,unnamed,unnamed,unnamed,unnamed,unnamed,unnamed,unnamed,unnamed,unnamed,unnamed,unnamed,unnamed,unnamed,unnamed…	ACAA1,ACAA2,ACADM,ACADSB,ACAT1,ACOX1,ACSL1,ACSL3,ACSL4,ACSL5,ACSL6,ADH1B,ADH4,ADH5,ADH6,ALDH1B1,ALDH2,ALDH3A2,ALDH7A1,ALDH9A1,CPT1A,CPT2,CYP4A22,EHHADH,HADH,HADHA,HADHB	TRUE	MSigDB Pathway	Fatty acid metabolism	290	0.251886	1	0.764343	1.47941	3.37972	5	0.00298036	0.00440917	479	0.581592	1	1	0.993619	4.02569	4	43	0.00242277	0.0930233	unnamed,unnamed,unnamed,unnamed,unnamed	ACAA2,ACSL6,ALDH7A1,HADH	FALSE
Genes involved in Integrin alphaIIbbeta3 signaling	MSigDB Pathway	REACTOME_INTEGRIN_ALPHAIIBBETA3_SIGNALING	29	1.23145e-17	1.08368e-14	3.73682e-16	3.46398	19.6306	68	0.00208925	0.00723712	97	0.00402581	1	0.0365228	1.81577	8.26096	15	23	0.00236817	0.652174	unnamed,unnamed,unnamed,unnamed,unnamed,unnamed,unnamed,unnamed,unnamed,unnamed,unnamed,unnamed,unnamed,unnamed,unnamed,unnamed,unnamed,unnamed,unnamed,unnamed,unnamed,unnamed,unnamed,unnamed,unnamed,unnamed,unnamed,unnamed,unnamed,unnamed,unnamed,unnamed,unnamed,unnamed,unnamed,unnamed,unnamed,unnamed,unnamed,unnamed,unnamed,unnamed,unnamed,unnamed,unnamed,unnamed,unnamed,unnamed,unnamed,unnamed…	APBB1IP,BCAR1,CRK,CSK,FGA,FGB,FGG,FN1,PTK2,PTPN1,RAP1A,RAPGEF4,RASGRP3,SRC,VWF	TRUE	MSigDB Pathway	Genes involved in Integrin alphaIIbbeta3 signaling	415	0.422328	1	0.895539	1.26625	2.36921	3	0.00208925	0.0026455	523	0.648221	1	1	0.928818	2.15327	2	23	0.00121139	0.0869565	unnamed,unnamed,unnamed	RAP1A,RAPGEF3	FALSE
p38 MAPK Pathway	MSigDB Pathway	ST_P38_MAPK_PATHWAY	64	2.22679e-11	1.95957e-08	3.06183e-10	2.30843	35.0889	81	0.00373444	0.00862069	134	0.00834352	1	0.0547933	1.59096	12.571	20	35	0.00315756	0.571429	unnamed,unnamed,unnamed,unnamed,unnamed,unnamed,unnamed,unnamed,unnamed,unnamed,unnamed,unnamed,unnamed,unnamed,unnamed,unnamed,unnamed,unnamed,unnamed,unnamed,unnamed,unnamed,unnamed,unnamed,unnamed,unnamed,unnamed,unnamed,unnamed,unnamed,unnamed,unnamed,unnamed,unnamed,unnamed,unnamed,unnamed,unnamed,unnamed,unnamed,unnamed,unnamed,unnamed,unnamed,unnamed,unnamed,unnamed,unnamed,unnamed,unnamed…	AKT1,ATF1,DUSP1,DUSP10,EEF2K,GADD45A,HSPB1,IL1R1,MAP2K6,MAP3K4,MAP3K5,MAP3K7,MAPK13,MAPK14,MAPKAPK2,MAPKAPK5,MKNK2,NFKB1,NR2C2,SRF	FALSE	MSigDB Pathway	p38 MAPK Pathway	188	0.136167	1	0.63738	1.65295	4.23486	7	0.00373444	0.00617284	141	0.103862	1	0.648219	1.8311	3.27672	6	35	0.00363416	0.171429	unnamed,unnamed,unnamed,unnamed,unnamed,unnamed,unnamed	CREB1,DUSP10,EEF2K,MAP2K3,MAP3K5,TRAF6	FALSE
Genes involved in Biological oxidations	MSigDB Pathway	REACTOME_BIOLOGICAL_OXIDATIONS	27	1.15943e-17	1.0203e-14	3.7789e-16	2.12209	75.3974	160	0.00802441	0.0170285	168	0.0207048	1	0.108454	1.26341	42.7415	54	119	0.00852542	0.453782	unnamed,unnamed,unnamed,unnamed,unnamed,unnamed,unnamed,unnamed,unnamed,unnamed,unnamed,unnamed,unnamed,unnamed,unnamed,unnamed,unnamed,unnamed,unnamed,unnamed,unnamed,unnamed,unnamed,unnamed,unnamed,unnamed,unnamed,unnamed,unnamed,unnamed,unnamed,unnamed,unnamed,unnamed,unnamed,unnamed,unnamed,unnamed,unnamed,unnamed,unnamed,unnamed,unnamed,unnamed,unnamed,unnamed,unnamed,unnamed,unnamed,unnamed…	ACSM2B,ACSS1,ADH1B,ADH4,ADH6,AHCY,ALDH1A1,ALDH2,CYP17A1,CYP1A1,CYP1A2,CYP1B1,CYP24A1,CYP26A1,CYP26B1,CYP27A1,CYP2C19,CYP2D6,CYP2J2,CYP2R1,CYP2W1,CYP39A1,CYP3A43,CYP46A1,CYP51A1,CYP7A1,CYP7B1,CYP8B1,FMO1,FMO2,FMO3,GCLC,GCLM,GSTA1,GSTA2,GSTA5,GSTO1,GSTO2,MAT1A,MAT2A,MGST1,MGST2,MGST3,MTR,NAT2,NNMT,PTGIS,PTGS1,SULT1B1,SULT2A1,UGDH,UGP2,UGT1A4,UGT2A1	FALSE	MSigDB Pathway	Genes involved in Biological oxidations	420	0.425775	1	0.892101	1.09894	9.09968	10	0.00802441	0.00881834	557	0.686535	1	1	0.897597	11.1409	10	119	0.00605694	0.0840336	unnamed,unnamed,unnamed,unnamed,unnamed,unnamed,unnamed,unnamed,unnamed,unnamed	ALDH1A1,CYP17A1,CYP19A1,CYP2J2,GCLC,MGST2,MTR,SLC35D1,UGT2B15,UGT2B17	FALSE
Maturity onset diabetes of the young	MSigDB Pathway	KEGG_MATURITY_ONSET_DIABETES_OF_THE_YOUNG	17	1.90813e-21	1.67916e-18	9.87739e-20	2.98661	34.8221	104	0.00370605	0.0110685	60	0.00110223	0.969962	0.016166	1.89324	8.9793	17	25	0.00268393	0.68	unnamed,unnamed,unnamed,unnamed,unnamed,unnamed,unnamed,unnamed,unnamed,unnamed,unnamed,unnamed,unnamed,unnamed,unnamed,unnamed,unnamed,unnamed,unnamed,unnamed,unnamed,unnamed,unnamed,unnamed,unnamed,unnamed,unnamed,unnamed,unnamed,unnamed,unnamed,unnamed,unnamed,unnamed,unnamed,unnamed,unnamed,unnamed,unnamed,unnamed,unnamed,unnamed,unnamed,unnamed,unnamed,unnamed,unnamed,unnamed,unnamed,unnamed…	BHLHA15,FOXA2,FOXA3,GCK,HES1,HHEX,HNF1A,HNF1B,HNF4A,HNF4G,NKX2-2,NKX6-1,NR5A2,ONECUT1,PAX6,PDX1,SLC2A2	TRUE	MSigDB Pathway	Maturity onset diabetes of the young	2	3.30759e-05	0.0291068	0.0145534	3.56916	4.20266	15	0.00370605	0.0132275	1	7.10613e-07	0.00062534	0.00062534	5.12707	2.34052	12	25	0.00726832	0.48	unnamed,unnamed,unnamed,unnamed,unnamed,unnamed,unnamed,unnamed,unnamed,unnamed,unnamed,unnamed,unnamed,unnamed,unnamed	BHLHA15,FOXA2,HES1,HHEX,HNF1A,HNF1B,HNF4A,HNF4G,NEUROD1,NR5A2,ONECUT1,SLC2A2	TRUE
Genes involved in Nuclear Receptor transcription pathway	MSigDB Pathway	REACTOME_NUCLEAR_RECEPTOR_TRANSCRIPTION_PATHWAY	31	3.95157e-17	3.47738e-14	1.12174e-15	2.03053	84.7069	172	0.00901521	0.0183057	3	8.43064e-09	7.41896e-06	2.47299e-06	2.11598	17.9586	38	50	0.00599937	0.76	unnamed,unnamed,unnamed,unnamed,unnamed,unnamed,unnamed,unnamed,unnamed,unnamed,unnamed,unnamed,unnamed,unnamed,unnamed,unnamed,unnamed,unnamed,unnamed,unnamed,unnamed,unnamed,unnamed,unnamed,unnamed,unnamed,unnamed,unnamed,unnamed,unnamed,unnamed,unnamed,unnamed,unnamed,unnamed,unnamed,unnamed,unnamed,unnamed,unnamed,unnamed,unnamed,unnamed,unnamed,unnamed,unnamed,unnamed,unnamed,unnamed,unnamed…	AR,ESR1,ESR2,ESRRA,ESRRB,HNF4A,HNF4G,MED1,NR0B1,NR0B2,NR1D1,NR1D2,NR1H3,NR1H4,NR1I2,NR1I3,NR2C2,NR2E3,NR2F1,NR2F6,NR3C1,NR3C2,NR4A2,NR4A3,NR5A2,NR6A1,NRBF2,PPARA,PPARD,PPARG,RARA,RARB,RORA,RORB,RORC,RXRA,THRA,THRB	TRUE	MSigDB Pathway	Genes involved in Nuclear Receptor transcription pathway	7	0.000371693	0.32709	0.0467271	2.24978	10.2232	23	0.00901521	0.0202822	2	1.46678e-06	0.00129076	0.000645381	3.63168	4.68103	17	50	0.0102968	0.34	unnamed,unnamed,unnamed,unnamed,unnamed,unnamed,unnamed,unnamed,unnamed,unnamed,unnamed,unnamed,unnamed,unnamed,unnamed,unnamed,unnamed,unnamed,unnamed,unnamed,unnamed,unnamed,unnamed	HNF4A,HNF4G,NR1D1,NR1D2,NR1H4,NR1I2,NR2E3,NR2F1,NR3C1,NR3C2,NR4A2,NR5A2,PGR,PPARG,RORA,RORB,THRA	TRUE
Genes involved in Phase II conjugation	MSigDB Pathway	REACTOME_PHASE_II_CONJUGATION	71	6.70293e-11	5.89858e-08	8.30786e-10	2.30907	33.3468	77	0.00354904	0.00819498	393	0.188123	1	0.421243	1.18586	19.3953	23	54	0.0036312	0.425926	unnamed,unnamed,unnamed,unnamed,unnamed,unnamed,unnamed,unnamed,unnamed,unnamed,unnamed,unnamed,unnamed,unnamed,unnamed,unnamed,unnamed,unnamed,unnamed,unnamed,unnamed,unnamed,unnamed,unnamed,unnamed,unnamed,unnamed,unnamed,unnamed,unnamed,unnamed,unnamed,unnamed,unnamed,unnamed,unnamed,unnamed,unnamed,unnamed,unnamed,unnamed,unnamed,unnamed,unnamed,unnamed,unnamed,unnamed,unnamed,unnamed,unnamed…	ACSM2B,AHCY,GCLC,GCLM,GSTA1,GSTA2,GSTA5,GSTO1,GSTO2,MAT1A,MAT2A,MGST1,MGST2,MGST3,MTR,NAT2,NNMT,SULT1B1,SULT2A1,UGDH,UGP2,UGT1A4,UGT2A1	FALSE	MSigDB Pathway	Genes involved in Phase II conjugation	264	0.218454	1	0.728182	1.49083	4.02461	6	0.00354904	0.005291	365	0.394119	1	0.950205	1.18682	5.05551	6	54	0.00363416	0.111111	unnamed,unnamed,unnamed,unnamed,unnamed,unnamed	GCLC,MGST2,MTR,SLC35D1,UGT2B15,UGT2B17	FALSE
Glioma	MSigDB Pathway	KEGG_GLIOMA	73	1.13648e-10	1.0001e-07	1.37e-09	1.90442	62.4861	119	0.00665029	0.012665	46	0.000650223	0.572196	0.012439	1.56083	23.7054	37	66	0.00584149	0.560606	unnamed,unnamed,unnamed,unnamed,unnamed,unnamed,unnamed,unnamed,unnamed,unnamed,unnamed,unnamed,unnamed,unnamed,unnamed,unnamed,unnamed,unnamed,unnamed,unnamed,unnamed,unnamed,unnamed,unnamed,unnamed,unnamed,unnamed,unnamed,unnamed,unnamed,unnamed,unnamed,unnamed,unnamed,unnamed,unnamed,unnamed,unnamed,unnamed,unnamed,unnamed,unnamed,unnamed,unnamed,unnamed,unnamed,unnamed,unnamed,unnamed,unnamed…	AKT1,AKT2,AKT3,CALM1,CALM2,CALML3,CALML5,CAMK2A,CAMK2B,CAMK2D,CAMK2G,CDK6,CDKN1A,E2F3,EGF,EGFR,FRAP1,IGF1,IGF1R,KRAS,MAP2K1,MAP2K2,MDM2,PDGFA,PDGFRB,PIK3CA,PIK3CB,PIK3CG,PIK3R1,PIK3R2,PLCG1,PLCG2,PRKCA,PTEN,RAF1,SHC1,SHC4	FALSE	NA	NA	NA	NA	NA	NA	NA	NA	NA	NA	NA	NA	NA	NA	NA	NA	NA	NA	NA	NA	NA	NA	NA	FALSE
B cell receptor signaling pathway	MSigDB Pathway	KEGG_B_CELL_RECEPTOR_SIGNALING_PATHWAY	50	2.40293e-13	2.11458e-10	4.22916e-12	2.01311	66.067	133	0.0070314	0.014155	113	0.00614622	1	0.0478644	1.41065	26.9379	38	75	0.00599937	0.506667	unnamed,unnamed,unnamed,unnamed,unnamed,unnamed,unnamed,unnamed,unnamed,unnamed,unnamed,unnamed,unnamed,unnamed,unnamed,unnamed,unnamed,unnamed,unnamed,unnamed,unnamed,unnamed,unnamed,unnamed,unnamed,unnamed,unnamed,unnamed,unnamed,unnamed,unnamed,unnamed,unnamed,unnamed,unnamed,unnamed,unnamed,unnamed,unnamed,unnamed,unnamed,unnamed,unnamed,unnamed,unnamed,unnamed,unnamed,unnamed,unnamed,unnamed…	AKT1,AKT2,AKT3,BCL10,BLNK,CD81,CHP,DAPP1,FCGR2B,FOS,GSK3B,JUN,KRAS,LYN,MAP2K1,MAP2K2,NFATC2,NFATC3,NFATC4,NFKB1,NFKBIA,NFKBIB,PIK3AP1,PIK3CA,PIK3CB,PIK3CG,PIK3R1,PIK3R2,PLCG2,PPP3CA,PPP3CC,PPP3R1,PTPN6,RAF1,RASGRP3,SYK,VAV2,VAV3	TRUE	NA	NA	NA	NA	NA	NA	NA	NA	NA	NA	NA	NA	NA	NA	NA	NA	NA	NA	NA	NA	NA	NA	NA	FALSE
Chronic myeloid leukemia	MSigDB Pathway	KEGG_CHRONIC_MYELOID_LEUKEMIA	165	6.8326e-07	0.000601269	3.64405e-06	1.59726	77.633	124	0.00826235	0.0131971	78	0.00226866	1	0.0255951	1.46734	26.5787	39	74	0.00615725	0.527027	unnamed,unnamed,unnamed,unnamed,unnamed,unnamed,unnamed,unnamed,unnamed,unnamed,unnamed,unnamed,unnamed,unnamed,unnamed,unnamed,unnamed,unnamed,unnamed,unnamed,unnamed,unnamed,unnamed,unnamed,unnamed,unnamed,unnamed,unnamed,unnamed,unnamed,unnamed,unnamed,unnamed,unnamed,unnamed,unnamed,unnamed,unnamed,unnamed,unnamed,unnamed,unnamed,unnamed,unnamed,unnamed,unnamed,unnamed,unnamed,unnamed,unnamed…	AKT1,AKT2,AKT3,BCL2L1,CBLB,CBLC,CDK6,CDKN1A,CDKN1B,CRK,CRKL,CTBP2,E2F3,EVI1,GAB2,HDAC1,KRAS,MAP2K1,MAP2K2,MDM2,MYC,NFKB1,NFKBIA,PIK3CA,PIK3CB,PIK3CG,PIK3R1,PIK3R2,RAF1,RUNX1,SHC1,SHC4,SMAD3,SMAD4,STAT5A,STAT5B,TGFB2,TGFB3,TGFBR2	FALSE	MSigDB Pathway	Chronic myeloid leukemia	451	0.461356	1	0.900207	1.06729	9.36951	10	0.00826235	0.00881834	266	0.254169	1	0.840858	1.29909	6.92793	9	74	0.00545124	0.121622	unnamed,unnamed,unnamed,unnamed,unnamed,unnamed,unnamed,unnamed,unnamed,unnamed	ARAF,BCR,CBLB,MDM2,MYC,PIK3CA,RUNX1,SMAD3,STAT5A	FALSE
Drug metabolism - cytochrome P450	MSigDB Pathway	KEGG_DRUG_METABOLISM_CYTOCHROME_P450	246	2.55796e-05	0.02251	9.15041e-05	1.8351	29.9711	55	0.00318977	0.00585355	418	0.223464	1	0.47045	1.14903	22.6278	26	63	0.00410483	0.412698	unnamed,unnamed,unnamed,unnamed,unnamed,unnamed,unnamed,unnamed,unnamed,unnamed,unnamed,unnamed,unnamed,unnamed,unnamed,unnamed,unnamed,unnamed,unnamed,unnamed,unnamed,unnamed,unnamed,unnamed,unnamed,unnamed,unnamed,unnamed,unnamed,unnamed,unnamed,unnamed,unnamed,unnamed,unnamed,unnamed,unnamed,unnamed,unnamed,unnamed,unnamed,unnamed,unnamed,unnamed,unnamed,unnamed,unnamed,unnamed,unnamed,unnamed…	ADH1B,ADH4,ADH5,ADH6,ALDH1A3,ALDH3A1,AOX1,CYP1A2,CYP2C19,CYP2D6,CYP3A43,FMO1,FMO2,FMO3,FMO4,GSTA1,GSTA2,GSTA5,GSTK1,GSTO1,GSTO2,MGST1,MGST2,MGST3,UGT1A4,UGT2A1	FALSE	NA	NA	NA	NA	NA	NA	NA	NA	NA	NA	NA	NA	NA	NA	NA	NA	NA	NA	NA	NA	NA	NA	NA	FALSE
Steroid hormone biosynthesis	MSigDB Pathway	KEGG_STEROID_HORMONE_BIOSYNTHESIS	232	1.61678e-05	0.0142276	6.1326e-05	1.83339	31.6353	58	0.00336689	0.00617284	524	0.376895	1	0.632954	1.08946	16.5219	18	46	0.00284181	0.391304	unnamed,unnamed,unnamed,unnamed,unnamed,unnamed,unnamed,unnamed,unnamed,unnamed,unnamed,unnamed,unnamed,unnamed,unnamed,unnamed,unnamed,unnamed,unnamed,unnamed,unnamed,unnamed,unnamed,unnamed,unnamed,unnamed,unnamed,unnamed,unnamed,unnamed,unnamed,unnamed,unnamed,unnamed,unnamed,unnamed,unnamed,unnamed,unnamed,unnamed,unnamed,unnamed,unnamed,unnamed,unnamed,unnamed,unnamed,unnamed,unnamed,unnamed…	AKR1D1,CYP17A1,CYP1A1,CYP1B1,CYP3A43,CYP7A1,CYP7B1,HSD11B1,HSD11B2,HSD17B12,HSD17B2,HSD17B3,HSD17B6,HSD17B7,HSD3B2,SRD5A2,UGT1A4,UGT2A1	FALSE	MSigDB Pathway	Steroid hormone biosynthesis	495	0.530483	1	0.943082	1.04765	3.81806	4	0.00336689	0.00352734	394	0.43372	1	0.968715	1.16102	4.30655	5	46	0.00302847	0.108696	unnamed,unnamed,unnamed,unnamed	CYP17A1,CYP19A1,HSD17B3,UGT2B15,UGT2B17	FALSE
Genes involved in Activated AMPK stimulates fatty-acid oxidation in muscle	MSigDB Pathway	REACTOME_ACTIVATED_AMPK_STIMULATES_FATTY_ACID_OXIDATION_IN_MUSCLE	265	6.33464e-05	0.0557448	0.000210358	2.31384	12.1011	28	0.0012879	0.00297999	353	0.158435	1	0.394966	1.39209	6.4651	9	18	0.0014209	0.5	unnamed,unnamed,unnamed,unnamed,unnamed,unnamed,unnamed,unnamed,unnamed,unnamed,unnamed,unnamed,unnamed,unnamed,unnamed,unnamed,unnamed,unnamed,unnamed,unnamed,unnamed,unnamed,unnamed,unnamed,unnamed,unnamed,unnamed,unnamed	ACACB,ACSL1,CAB39,CPT2,PRKAA1,PRKAA2,PRKAB2,PRKAG2,SLC25A20	FALSE	NA	NA	NA	NA	NA	NA	NA	NA	NA	NA	NA	NA	NA	NA	NA	NA	NA	NA	NA	NA	NA	NA	NA	FALSE
STAT3 Pathway	MSigDB Pathway	ST_STAT3_PATHWAY	320	0.000546374	0.480809	0.00150253	2.29184	9.16296	21	0.000975198	0.00223499	252	0.0573945	1	0.200425	1.77175	3.95089	7	11	0.00110515	0.636364	unnamed,unnamed,unnamed,unnamed,unnamed,unnamed,unnamed,unnamed,unnamed,unnamed,unnamed,unnamed,unnamed,unnamed,unnamed,unnamed,unnamed,unnamed,unnamed,unnamed,unnamed	CISH,IL6R,JAK1,JAK2,PTPRU,SRC,STAT3	FALSE	MSigDB Pathway	STAT3 Pathway	3	0.000151705	0.1335	0.0445001	6.32983	1.10587	7	0.000975198	0.00617284	4	0.00020368	0.179239	0.0448097	5.82622	1.02983	6	11	0.00363416	0.545454	unnamed,unnamed,unnamed,unnamed,unnamed,unnamed,unnamed	CISH,IL6,IL6R,JAK1,JAK2,STAT3	TRUE
Metabolism of xenobiotics by cytochrome P450	MSigDB Pathway	KEGG_METABOLISM_OF_XENOBIOTICS_BY_CYTOCHROME_P450	299	0.000228789	0.201335	0.00067336	1.7621	26.6728	47	0.00283874	0.00500213	537	0.394558	1	0.646575	1.06727	21.5503	23	60	0.0036312	0.383333	unnamed,unnamed,unnamed,unnamed,unnamed,unnamed,unnamed,unnamed,unnamed,unnamed,unnamed,unnamed,unnamed,unnamed,unnamed,unnamed,unnamed,unnamed,unnamed,unnamed,unnamed,unnamed,unnamed,unnamed,unnamed,unnamed,unnamed,unnamed,unnamed,unnamed,unnamed,unnamed,unnamed,unnamed,unnamed,unnamed,unnamed,unnamed,unnamed,unnamed,unnamed,unnamed,unnamed,unnamed,unnamed,unnamed,unnamed	ADH1B,ADH4,ADH5,ADH6,ALDH1A3,ALDH3A1,CYP1A1,CYP1A2,CYP1B1,CYP2C19,CYP3A43,EPHX1,GSTA1,GSTA2,GSTA5,GSTK1,GSTO1,GSTO2,MGST1,MGST2,MGST3,UGT1A4,UGT2A1	FALSE	NA	NA	NA	NA	NA	NA	NA	NA	NA	NA	NA	NA	NA	NA	NA	NA	NA	NA	NA	NA	NA	NA	NA	FALSE

## Sheet: Figure 3-source data 1F-ONECUT1
Desc.x	Ontology.x	ID	BinomRank.x	BinomP.x	BinomBonfP.x	BinomFdrQ.x	RegionFoldEnrich.x	ExpRegions.x	ObsRegions.x	GenomeFrac.x	SetCov.x	HyperRank.x	HyperP.x	HyperBonfP.x	HyperFdrQ.x	GeneFoldEnrich.x	ExpGenes.x	ObsGenes.x	TotalGenes.x	GeneSetCov.x	TermCov.x	Regions.x	Genes.x	Significance.x	Ontology.y	Desc.y	BinomRank.y	BinomP.y	BinomBonfP.y	BinomFdrQ.y	RegionFoldEnrich.y	ExpRegions.y	ObsRegions.y	GenomeFrac.y	SetCov.y	HyperRank.y	HyperP.y	HyperBonfP.y	HyperFdrQ.y	GeneFoldEnrich.y	ExpGenes.y	ObsGenes.y	TotalGenes.y	GeneSetCov.y	TermCov.y	Regions.y	Genes.y	Significance.y
liver disease	Disease Ontology	DOID:409	1	1.70809e-54	3.81587e-51	3.81587e-51	2.26206	189.651	429	0.058354	0.132	25	1.0049e-13	2.24495e-10	8.97979e-12	1.61626	124.98	202	629	0.0576484	0.321145	unnamed,unnamed,unnamed,unnamed,unnamed,unnamed,unnamed,unnamed,unnamed,unnamed,unnamed,unnamed,unnamed,unnamed,unnamed,unnamed,unnamed,unnamed,unnamed,unnamed,unnamed,unnamed,unnamed,unnamed,unnamed,unnamed,unnamed,unnamed,unnamed,unnamed,unnamed,unnamed,unnamed,unnamed,unnamed,unnamed,unnamed,unnamed,unnamed,unnamed,unnamed,unnamed,unnamed,unnamed,unnamed,unnamed,unnamed,unnamed,unnamed,unnamed…	ABCB11,ABCB4,ABCC2,ABCG2,ACSL3,ACVRL1,ADFP,ADH1B,ADIPOQ,ADIPOR2,AFP,AGT,AGTR1,AHSG,ALPL,ALPP,AMBP,ANXA2,APOA1,APOB,ARG1,ATP7B,ATP8B1,B4GALT1,BACH1,BCL2,CAV2,CCBP2,CCL20,CCND1,CD14,CD28,CD58,CDH1,CDKN1A,CDKN3,CFTR,CLDN1,CLU,CPB2,CPT1A,CRP,CTGF,CTNNB1,CXCL11,CXCR3,CYP1A1,CYP1A2,CYP2C19,CYP7A1,DDB1,DDB2,DICER1,DLAT,DLC1,DPYD,EDN1,EGF,EGFR,ENPP1,ENPP2,ERN1,ESR1,ESR2,ETS2,F5,FCGR2B,FECH,FGB,FGF21,FGG,…	TRUE	Disease Ontology	liver disease	26	1.4043e-05	0.0313721	0.00120662	1.37214	134.098	184	0.058354	0.0800696	318	0.0640427	1	0.44991	1.13802	106.325	121	629	0.0405904	0.192369	unnamed,unnamed,unnamed,unnamed,unnamed,unnamed,unnamed,unnamed,unnamed,unnamed,unnamed,unnamed,unnamed,unnamed,unnamed,unnamed,unnamed,unnamed,unnamed,unnamed,unnamed,unnamed,unnamed,unnamed,unnamed,unnamed,unnamed,unnamed,unnamed,unnamed,unnamed,unnamed,unnamed,unnamed,unnamed,unnamed,unnamed,unnamed,unnamed,unnamed,unnamed,unnamed,unnamed,unnamed,unnamed,unnamed,unnamed,unnamed,unnamed,unnamed…	A2BP1,ABCB4,ABCC2,ABCC4,ACSL3,ADFP,AFP,AGT,AGTR1,ALOX5,AMBP,APC,APOB,ATOX1,B4GALT1,BACH1,BCL2,CCBP2,CCND1,CDKN1B,CDKN3,CLU,CRP,CTGF,CTNNB1,CXCL10,CXCR3,DDX3X,DDX58,DLC1,DPYD,EDN1,EGR2,EIF2C2,ENPP1,ENPP2,EP300,ERN1,ESR1,ETS2,F5,FASN,FGF19,FGF2,FGG,FGL2,FOXA2,FRAP1,GC,GCLC,GGT1,GLS,GNLY,GOLM1,GRB2,GZMB,H6PD,HABP2,HNRNPD,HSP90AA1,HTR1A,ICOS,IDO2,IFNAR1,IFNG,IGF1,IL12A,IL6,IRF1,IRF7,IRS1,IRS2,ITGA2,I…	FALSE
lipid metabolism disease	Disease Ontology	DOID:9455	5	6.86336e-43	1.53327e-39	3.06655e-40	2.98222	71.0879	212	0.0218732	0.0652308	49	2.67761e-09	5.98178e-06	1.22077e-07	1.81683	47.8857	87	241	0.0248288	0.360996	unnamed,unnamed,unnamed,unnamed,unnamed,unnamed,unnamed,unnamed,unnamed,unnamed,unnamed,unnamed,unnamed,unnamed,unnamed,unnamed,unnamed,unnamed,unnamed,unnamed,unnamed,unnamed,unnamed,unnamed,unnamed,unnamed,unnamed,unnamed,unnamed,unnamed,unnamed,unnamed,unnamed,unnamed,unnamed,unnamed,unnamed,unnamed,unnamed,unnamed,unnamed,unnamed,unnamed,unnamed,unnamed,unnamed,unnamed,unnamed,unnamed,unnamed…	ABCA1,ABCG2,ACSL3,ACSL5,ADFP,ADIPOQ,ADIPOR2,ADRB2,AGT,AGTR1,AHSG,ALB,ALOX5AP,AP2B1,APOA1,APOB,ATP5B,CD36,CEBPA,CLU,CP,CPB2,CRP,CYP27A1,CYP7A1,DAB2,DIO2,EGFR,ESR1,FDFT1,FGF21,FGG,FN1,H6PD,HSD11B1,IGF1,INSIG2,IRS1,JUN,KLF6,LDLR,LIPC,LPL,LRP1,MET,MTHFR,MTTP,NAGA,NAMPT,NFKB1,NOS2,NPY,NR0B2,NR1H4,NR1I2,OSBPL10,PCSK9,PEMT,PEPD,PLIN,PNPLA3,PPARA,PPARD,PPARG,PPARGC1A,PROX1,PTGS1,RARB,RBP4,SCARB1,SERPINA1…	TRUE	Disease Ontology	lipid metabolism disease	12	1.54267e-08	3.44632e-05	2.87193e-06	1.8701	50.2646	94	0.0218732	0.0409051	90	0.000963727	1	0.0239218	1.47281	40.7384	60	241	0.0201275	0.248963	unnamed,unnamed,unnamed,unnamed,unnamed,unnamed,unnamed,unnamed,unnamed,unnamed,unnamed,unnamed,unnamed,unnamed,unnamed,unnamed,unnamed,unnamed,unnamed,unnamed,unnamed,unnamed,unnamed,unnamed,unnamed,unnamed,unnamed,unnamed,unnamed,unnamed,unnamed,unnamed,unnamed,unnamed,unnamed,unnamed,unnamed,unnamed,unnamed,unnamed,unnamed,unnamed,unnamed,unnamed,unnamed,unnamed,unnamed,unnamed,unnamed,unnamed…	A4GALT,ABCA1,ABCG8,ACSL3,ACSL5,ADFP,AGT,AGTR1,ALB,ALOX5AP,APOB,ATP5B,BAMBI,CD1A,CLU,CP,CRP,CYBB,DAB2,ESR1,FASN,FGF19,FGG,GGT1,H6PD,HADHA,HMGCR,HTR1A,IFNG,IGF1,IL6,INSIG2,IRS1,JUN,KLF6,LDLRAP1,LEP,MTRR,MTTP,NAMPT,NFKB1,NPY,NR0B2,NR1H4,OSBPL10,POLG,PON1,PPARA,PPARG,PPARGC1A,PROX1,RARB,SHH,SLC10A2,SOD1,SOD2,TCF7L2,TLR4,VEGFA,VWF	FALSE
fatty liver	Disease Ontology	DOID:9452	11	5.95012e-37	1.32926e-33	1.20842e-34	4.18544	28.1929	118	0.00867475	0.0363077	82	2.11727e-07	0.000472998	5.76826e-06	2.18818	18.28	40	92	0.0114155	0.434783	unnamed,unnamed,unnamed,unnamed,unnamed,unnamed,unnamed,unnamed,unnamed,unnamed,unnamed,unnamed,unnamed,unnamed,unnamed,unnamed,unnamed,unnamed,unnamed,unnamed,unnamed,unnamed,unnamed,unnamed,unnamed,unnamed,unnamed,unnamed,unnamed,unnamed,unnamed,unnamed,unnamed,unnamed,unnamed,unnamed,unnamed,unnamed,unnamed,unnamed,unnamed,unnamed,unnamed,unnamed,unnamed,unnamed,unnamed,unnamed,unnamed,unnamed…	ACSL5,ADFP,ADIPOQ,ADIPOR2,ADRB2,AGTR1,AHSG,ALB,APOB,CRP,FGF21,H6PD,HSD11B1,JUN,KLF6,LIPC,MET,MTHFR,MTTP,NAMPT,NPY,NR1H4,NR1I2,PEMT,PEPD,PLIN,PNPLA3,PPARA,PPARG,PPARGC1A,RBP4,SERPINA1,SERPINA12,SHH,SLC25A13,SREBF1,TCF7L2,TNFRSF11B,TNFSF10,VEGFA	TRUE	Disease Ontology	fatty liver	14	3.58795e-07	0.000801547	5.72533e-05	2.30755	19.9346	46	0.00867475	0.0200174	159	0.00885902	1	0.124472	1.60755	15.5516	25	92	0.00838645	0.271739	unnamed,unnamed,unnamed,unnamed,unnamed,unnamed,unnamed,unnamed,unnamed,unnamed,unnamed,unnamed,unnamed,unnamed,unnamed,unnamed,unnamed,unnamed,unnamed,unnamed,unnamed,unnamed,unnamed,unnamed,unnamed,unnamed,unnamed,unnamed,unnamed,unnamed,unnamed,unnamed,unnamed,unnamed,unnamed,unnamed,unnamed,unnamed,unnamed,unnamed,unnamed,unnamed,unnamed,unnamed,unnamed,unnamed	ACSL5,ADFP,AGTR1,ALB,APOB,BAMBI,CRP,FASN,FGF19,GGT1,H6PD,HADHA,JUN,KLF6,LEP,MTTP,NAMPT,NPY,NR1H4,PPARA,PPARG,PPARGC1A,SHH,TCF7L2,VEGFA	FALSE
sex differentiation disease	Disease Ontology	DOID:1923	34	1.16929e-24	2.61219e-21	7.68292e-23	2.42947	69.5625	169	0.0214038	0.052	77	1.38389e-07	0.000309162	4.01509e-06	1.83517	35.9639	66	181	0.0188356	0.364641	unnamed,unnamed,unnamed,unnamed,unnamed,unnamed,unnamed,unnamed,unnamed,unnamed,unnamed,unnamed,unnamed,unnamed,unnamed,unnamed,unnamed,unnamed,unnamed,unnamed,unnamed,unnamed,unnamed,unnamed,unnamed,unnamed,unnamed,unnamed,unnamed,unnamed,unnamed,unnamed,unnamed,unnamed,unnamed,unnamed,unnamed,unnamed,unnamed,unnamed,unnamed,unnamed,unnamed,unnamed,unnamed,unnamed,unnamed,unnamed,unnamed,unnamed…	ACVR1,ADIPOQ,ADIPOR2,ADRB2,AGT,AQP9,BRWD2,CCK,CD36,CDKAL1,CHD7,CPB2,CRP,CYP1A1,ENPP1,ESR1,ESR2,F5,FOXO1,FST,FTO,GATA6,GDF9,GSK3B,H6PD,HHEX,HSD11B1,HSD17B10,HSD17B2,HSD17B6,IGF1,IL1RN,IL6ST,INHBA,INHBB,IRS1,IRS2,KRAS,LIPE,MCF2L2,MGMT,MTHFR,MTNR1B,NAMPT,NFIC,NR3C1,NRIP1,PALM2-AKAP2,PIK3R1,PLIN,PPARG,PPARGC1A,PRKDC,PRLR,PROK2,RBP4,SERPINA12,SGTA,SLC22A1,SORBS1,SRD5A2,TCF7L2,TM4SF4,TNFRSF11A,TNFRSF11…	TRUE	Disease Ontology	sex differentiation disease	230	0.0165976	1	0.161213	1.32151	49.186	65	0.0214038	0.0282855	208	0.0176116	1	0.189155	1.37273	30.596	42	181	0.0140892	0.232044	unnamed,unnamed,unnamed,unnamed,unnamed,unnamed,unnamed,unnamed,unnamed,unnamed,unnamed,unnamed,unnamed,unnamed,unnamed,unnamed,unnamed,unnamed,unnamed,unnamed,unnamed,unnamed,unnamed,unnamed,unnamed,unnamed,unnamed,unnamed,unnamed,unnamed,unnamed,unnamed,unnamed,unnamed,unnamed,unnamed,unnamed,unnamed,unnamed,unnamed,unnamed,unnamed,unnamed,unnamed,unnamed,unnamed,unnamed,unnamed,unnamed,unnamed…	AGT,AKT2,AQP9,CCK,CDKAL1,CRP,CYR61,ENPP1,ESR1,F5,FGFR1,FOXO1,FST,GATA6,GNRH1,H6PD,HHEX,HMGCR,HSD17B2,IGF1,IL6,IL6ST,INHBA,IRS1,IRS2,LEP,MGMT,NAMPT,NR3C1,NRIP1,PALM2-AKAP2,PIK3R1,PON1,PPARG,PPARGC1A,PRKAR2B,PROKR2,SORBS1,STS,TCF7L2,TNFRSF1B,VEGFA	FALSE
hyperandrogenism	Disease Ontology	DOID:11613	32	1.24554e-25	2.78253e-22	8.6954e-24	2.6061	59.4759	155	0.0183003	0.0476923	113	3.01123e-06	0.00672708	5.95317e-05	1.76911	32.7848	58	165	0.0165525	0.351515	unnamed,unnamed,unnamed,unnamed,unnamed,unnamed,unnamed,unnamed,unnamed,unnamed,unnamed,unnamed,unnamed,unnamed,unnamed,unnamed,unnamed,unnamed,unnamed,unnamed,unnamed,unnamed,unnamed,unnamed,unnamed,unnamed,unnamed,unnamed,unnamed,unnamed,unnamed,unnamed,unnamed,unnamed,unnamed,unnamed,unnamed,unnamed,unnamed,unnamed,unnamed,unnamed,unnamed,unnamed,unnamed,unnamed,unnamed,unnamed,unnamed,unnamed…	ACVR1,ADIPOQ,ADIPOR2,ADRB2,AGT,AQP9,CCK,CD36,CDKAL1,CPB2,CRP,CYP1A1,ENPP1,ESR1,ESR2,F5,FOXO1,FST,FTO,GATA6,GDF9,GSK3B,H6PD,HHEX,HSD11B1,HSD17B10,HSD17B2,HSD17B6,IGF1,IL1RN,IL6ST,INHBA,INHBB,IRS1,IRS2,KRAS,LIPE,MCF2L2,MTHFR,MTNR1B,NAMPT,NFIC,NRIP1,PIK3R1,PLIN,PPARG,PPARGC1A,RBP4,SERPINA12,SGTA,SLC22A1,SORBS1,SRD5A2,TCF7L2,TM4SF4,TNFRSF11A,TNFRSF11B,VEGFA	TRUE	Disease Ontology	hyperandrogenism	222	0.0153463	1	0.154431	1.3554	42.054	57	0.0183003	0.0248042	317	0.0595736	1	0.419834	1.29072	27.8914	36	165	0.0120765	0.218182	unnamed,unnamed,unnamed,unnamed,unnamed,unnamed,unnamed,unnamed,unnamed,unnamed,unnamed,unnamed,unnamed,unnamed,unnamed,unnamed,unnamed,unnamed,unnamed,unnamed,unnamed,unnamed,unnamed,unnamed,unnamed,unnamed,unnamed,unnamed,unnamed,unnamed,unnamed,unnamed,unnamed,unnamed,unnamed,unnamed,unnamed,unnamed,unnamed,unnamed,unnamed,unnamed,unnamed,unnamed,unnamed,unnamed,unnamed,unnamed,unnamed,unnamed…	AGT,AKT2,AQP9,CCK,CDKAL1,CRP,CYR61,ENPP1,ESR1,F5,FOXO1,FST,GATA6,H6PD,HHEX,HMGCR,HSD17B2,IGF1,IL6,IL6ST,INHBA,IRS1,IRS2,LEP,NAMPT,NRIP1,PIK3R1,PON1,PPARG,PPARGC1A,PRKAR2B,SORBS1,STS,TCF7L2,TNFRSF1B,VEGFA	FALSE
polycystic ovary syndrome	Disease Ontology	DOID:11612	30	7.06028e-26	1.57727e-22	5.25755e-24	2.62123	59.1326	155	0.0181946	0.0476923	110	2.41532e-06	0.00539581	4.90529e-05	1.7799	32.5861	58	164	0.0165525	0.353658	unnamed,unnamed,unnamed,unnamed,unnamed,unnamed,unnamed,unnamed,unnamed,unnamed,unnamed,unnamed,unnamed,unnamed,unnamed,unnamed,unnamed,unnamed,unnamed,unnamed,unnamed,unnamed,unnamed,unnamed,unnamed,unnamed,unnamed,unnamed,unnamed,unnamed,unnamed,unnamed,unnamed,unnamed,unnamed,unnamed,unnamed,unnamed,unnamed,unnamed,unnamed,unnamed,unnamed,unnamed,unnamed,unnamed,unnamed,unnamed,unnamed,unnamed…	ACVR1,ADIPOQ,ADIPOR2,ADRB2,AGT,AQP9,CCK,CD36,CDKAL1,CPB2,CRP,CYP1A1,ENPP1,ESR1,ESR2,F5,FOXO1,FST,FTO,GATA6,GDF9,GSK3B,H6PD,HHEX,HSD11B1,HSD17B10,HSD17B2,HSD17B6,IGF1,IL1RN,IL6ST,INHBA,INHBB,IRS1,IRS2,KRAS,LIPE,MCF2L2,MTHFR,MTNR1B,NAMPT,NFIC,NRIP1,PIK3R1,PLIN,PPARG,PPARGC1A,RBP4,SERPINA12,SGTA,SLC22A1,SORBS1,SRD5A2,TCF7L2,TM4SF4,TNFRSF11A,TNFRSF11B,VEGFA	TRUE	Disease Ontology	polycystic ovary syndrome	218	0.0138715	1	0.142151	1.36327	41.8113	57	0.0181946	0.0248042	309	0.0552487	1	0.399436	1.29859	27.7224	36	164	0.0120765	0.219512	unnamed,unnamed,unnamed,unnamed,unnamed,unnamed,unnamed,unnamed,unnamed,unnamed,unnamed,unnamed,unnamed,unnamed,unnamed,unnamed,unnamed,unnamed,unnamed,unnamed,unnamed,unnamed,unnamed,unnamed,unnamed,unnamed,unnamed,unnamed,unnamed,unnamed,unnamed,unnamed,unnamed,unnamed,unnamed,unnamed,unnamed,unnamed,unnamed,unnamed,unnamed,unnamed,unnamed,unnamed,unnamed,unnamed,unnamed,unnamed,unnamed,unnamed…	AGT,AKT2,AQP9,CCK,CDKAL1,CRP,CYR61,ENPP1,ESR1,F5,FOXO1,FST,GATA6,H6PD,HHEX,HMGCR,HSD17B2,IGF1,IL6,IL6ST,INHBA,IRS1,IRS2,LEP,NAMPT,NRIP1,PIK3R1,PON1,PPARG,PPARGC1A,PRKAR2B,SORBS1,STS,TCF7L2,TNFRSF1B,VEGFA	FALSE
inborn errors lipid metabolism	Disease Ontology	DOID:3146	43	1.19002e-19	2.6585e-16	6.18256e-18	2.90013	33.7916	98	0.0103974	0.0301538	177	0.000107733	0.240676	0.00135975	1.74869	23.4461	41	118	0.0117009	0.347458	unnamed,unnamed,unnamed,unnamed,unnamed,unnamed,unnamed,unnamed,unnamed,unnamed,unnamed,unnamed,unnamed,unnamed,unnamed,unnamed,unnamed,unnamed,unnamed,unnamed,unnamed,unnamed,unnamed,unnamed,unnamed,unnamed,unnamed,unnamed,unnamed,unnamed,unnamed,unnamed,unnamed,unnamed,unnamed,unnamed,unnamed,unnamed,unnamed,unnamed,unnamed,unnamed,unnamed,unnamed,unnamed,unnamed,unnamed,unnamed,unnamed,unnamed…	ABCA1,ACSL3,ACSL5,ADIPOQ,AGT,ALOX5AP,APOA1,APOB,CD36,CEBPA,CP,CYP27A1,CYP7A1,EGFR,ESR1,FN1,IGF1,IRS1,LDLR,LPL,LRP1,MTHFR,MTTP,NAGA,NAMPT,NFKB1,NOS2,NR1H4,OSBPL10,PCSK9,PPARA,PPARD,PPARG,PROX1,PTGS1,SCARB1,SLC10A2,TCF7L2,TXNIP,UMOD,XDH	TRUE	Disease Ontology	inborn errors lipid metabolism	46	6.82432e-05	0.152455	0.00331425	1.88338	23.8932	45	0.0103974	0.0195822	218	0.0210617	1	0.215834	1.45388	19.9466	29	118	0.00972828	0.245763	unnamed,unnamed,unnamed,unnamed,unnamed,unnamed,unnamed,unnamed,unnamed,unnamed,unnamed,unnamed,unnamed,unnamed,unnamed,unnamed,unnamed,unnamed,unnamed,unnamed,unnamed,unnamed,unnamed,unnamed,unnamed,unnamed,unnamed,unnamed,unnamed,unnamed,unnamed,unnamed,unnamed,unnamed,unnamed,unnamed,unnamed,unnamed,unnamed,unnamed,unnamed,unnamed,unnamed,unnamed,unnamed	A4GALT,ABCA1,ABCG8,ACSL3,ACSL5,AGT,ALOX5AP,APOB,CD1A,CP,ESR1,HTR1A,IGF1,IL6,IRS1,LEP,MTRR,MTTP,NAMPT,NFKB1,NR1H4,OSBPL10,PON1,PPARA,PPARG,PROX1,SLC10A2,TCF7L2,TLR4	FALSE
ovarian cyst	Disease Ontology	DOID:5119	33	1.09586e-24	2.44816e-21	7.41866e-23	2.54847	60.8208	155	0.0187141	0.0476923	125	5.72438e-06	0.0127883	0.000102306	1.73752	33.3809	58	168	0.0165525	0.345238	unnamed,unnamed,unnamed,unnamed,unnamed,unnamed,unnamed,unnamed,unnamed,unnamed,unnamed,unnamed,unnamed,unnamed,unnamed,unnamed,unnamed,unnamed,unnamed,unnamed,unnamed,unnamed,unnamed,unnamed,unnamed,unnamed,unnamed,unnamed,unnamed,unnamed,unnamed,unnamed,unnamed,unnamed,unnamed,unnamed,unnamed,unnamed,unnamed,unnamed,unnamed,unnamed,unnamed,unnamed,unnamed,unnamed,unnamed,unnamed,unnamed,unnamed…	ACVR1,ADIPOQ,ADIPOR2,ADRB2,AGT,AQP9,CCK,CD36,CDKAL1,CPB2,CRP,CYP1A1,ENPP1,ESR1,ESR2,F5,FOXO1,FST,FTO,GATA6,GDF9,GSK3B,H6PD,HHEX,HSD11B1,HSD17B10,HSD17B2,HSD17B6,IGF1,IL1RN,IL6ST,INHBA,INHBB,IRS1,IRS2,KRAS,LIPE,MCF2L2,MTHFR,MTNR1B,NAMPT,NFIC,NRIP1,PIK3R1,PLIN,PPARG,PPARGC1A,RBP4,SERPINA12,SGTA,SLC22A1,SORBS1,SRD5A2,TCF7L2,TM4SF4,TNFRSF11A,TNFRSF11B,VEGFA	TRUE	Disease Ontology	ovarian cyst	225	0.0159162	1	0.15803	1.34868	43.005	58	0.0187141	0.0252393	298	0.0504012	1	0.37784	1.30289	28.3985	37	168	0.0124119	0.220238	unnamed,unnamed,unnamed,unnamed,unnamed,unnamed,unnamed,unnamed,unnamed,unnamed,unnamed,unnamed,unnamed,unnamed,unnamed,unnamed,unnamed,unnamed,unnamed,unnamed,unnamed,unnamed,unnamed,unnamed,unnamed,unnamed,unnamed,unnamed,unnamed,unnamed,unnamed,unnamed,unnamed,unnamed,unnamed,unnamed,unnamed,unnamed,unnamed,unnamed,unnamed,unnamed,unnamed,unnamed,unnamed,unnamed,unnamed,unnamed,unnamed,unnamed…	AGT,AKT2,AQP9,CCK,CDKAL1,CRP,CYR61,ENPP1,ESR1,F5,FOXL2,FOXO1,FST,GATA6,H6PD,HHEX,HMGCR,HSD17B2,IGF1,IL6,IL6ST,INHBA,IRS1,IRS2,LEP,NAMPT,NRIP1,PIK3R1,PON1,PPARG,PPARGC1A,PRKAR2B,SORBS1,STS,TCF7L2,TNFRSF1B,VEGFA	FALSE
hepatobiliary disease	Disease Ontology	DOID:3118	2	2.90963e-52	6.50012e-49	3.25006e-49	2.10711	225.902	476	0.0695082	0.146461	29	8.31751e-13	1.85813e-09	6.40735e-11	1.53818	148.227	228	746	0.0650685	0.30563	unnamed,unnamed,unnamed,unnamed,unnamed,unnamed,unnamed,unnamed,unnamed,unnamed,unnamed,unnamed,unnamed,unnamed,unnamed,unnamed,unnamed,unnamed,unnamed,unnamed,unnamed,unnamed,unnamed,unnamed,unnamed,unnamed,unnamed,unnamed,unnamed,unnamed,unnamed,unnamed,unnamed,unnamed,unnamed,unnamed,unnamed,unnamed,unnamed,unnamed,unnamed,unnamed,unnamed,unnamed,unnamed,unnamed,unnamed,unnamed,unnamed,unnamed…	ABCB11,ABCB4,ABCC2,ABCC3,ABCG2,ACSL3,ACVRL1,ADFP,ADH1B,ADIPOQ,ADIPOR2,AFP,AGT,AGTR1,AHSG,ALPL,ALPP,AMBP,ANXA1,ANXA2,APOA1,APOB,ARG1,ATP7B,ATP8B1,B4GALT1,BACH1,BCL2,BRAF,CAV2,CCBP2,CCL20,CCND1,CD14,CD28,CD58,CDH1,CDKN1A,CDKN3,CDX2,CFTR,CLDN1,CLDN2,CLU,CP,CPB2,CPT1A,CRP,CTGF,CTNNB1,CXCL11,CXCR3,CYP1A1,CYP1A2,CYP2C19,CYP7A1,DAPK1,DDB1,DDB2,DICER1,DLAT,DLC1,DPYD,DUSP1,EDN1,EGF,EGFR,ENPP1,ENPP2,ERN1,E…	TRUE	Disease Ontology	hepatobiliary disease	24	1.21914e-05	0.0272357	0.00113482	1.33976	159.73	214	0.0695082	0.0931245	300	0.0525013	1	0.39096	1.13399	126.103	143	746	0.0479705	0.191689	unnamed,unnamed,unnamed,unnamed,unnamed,unnamed,unnamed,unnamed,unnamed,unnamed,unnamed,unnamed,unnamed,unnamed,unnamed,unnamed,unnamed,unnamed,unnamed,unnamed,unnamed,unnamed,unnamed,unnamed,unnamed,unnamed,unnamed,unnamed,unnamed,unnamed,unnamed,unnamed,unnamed,unnamed,unnamed,unnamed,unnamed,unnamed,unnamed,unnamed,unnamed,unnamed,unnamed,unnamed,unnamed,unnamed,unnamed,unnamed,unnamed,unnamed…	A2BP1,ABCB4,ABCC2,ABCC4,ABCG8,ACSL3,ADFP,AFP,AGT,AGTR1,ALOX5,AMBP,ANXA1,APC,APOB,ASPH,ATOX1,B4GALT1,BACH1,BCL2,CCBP2,CCND1,CDKN1B,CDKN3,CLU,CP,CRP,CTGF,CTNNB1,CXCL10,CXCR3,DAPK1,DDX3X,DDX58,DLC1,DPYD,DUSP1,EDN1,EGR2,EIF2C2,ENPP1,ENPP2,EP300,ERN1,ESR1,ETS2,F5,FASN,FGF19,FGF2,FGG,FGL2,FHIT,FOXA2,FRAP1,GC,GCLC,GGT1,GLS,GNAS,GNLY,GOLM1,GRB2,GZMB,H6PD,HABP2,HNRNPD,HSP90AA1,HTR1A,ICOS,IDO2,IFNAR1,IFNG,…	FALSE
hepatitis	Disease Ontology	DOID:2237	21	6.23782e-32	1.39353e-28	6.63585e-30	2.17541	126.413	275	0.0388962	0.0846154	61	3.253e-08	7.26719e-05	1.19134e-06	1.55778	83.4522	130	420	0.0371005	0.309524	unnamed,unnamed,unnamed,unnamed,unnamed,unnamed,unnamed,unnamed,unnamed,unnamed,unnamed,unnamed,unnamed,unnamed,unnamed,unnamed,unnamed,unnamed,unnamed,unnamed,unnamed,unnamed,unnamed,unnamed,unnamed,unnamed,unnamed,unnamed,unnamed,unnamed,unnamed,unnamed,unnamed,unnamed,unnamed,unnamed,unnamed,unnamed,unnamed,unnamed,unnamed,unnamed,unnamed,unnamed,unnamed,unnamed,unnamed,unnamed,unnamed,unnamed…	ACSL3,ADIPOQ,ADIPOR2,AFP,AGT,AHSG,AMBP,APOA1,ARG1,ATP7B,B4GALT1,BACH1,BCL2,CCBP2,CCL20,CD14,CD28,CD58,CDKN1A,CDKN3,CLDN1,CLU,CPT1A,CTNNB1,CXCL11,CXCR3,CYP1A1,DDB1,DDB2,DICER1,DLC1,EGFR,ENPP1,ENPP2,ERN1,ESR1,ETS2,FCGR2B,FGB,FGG,FNDC3B,FOXA2,FURIN,GNB5,GRB2,GSK3B,GZMB,HIF1A,HMGB1,HNF4A,HNRNPD,IDO2,IFNAR1,IFNAR2,IGF1,IL17A,IL1R1,IL1R2,IL1RN,IL6R,IRF1,IRS1,IRS2,JAG1,JAK1,JUN,KRAS,KRT8,LDLR,LEF1,MAF,M…	TRUE	Disease Ontology	hepatitis	56	0.000159853	0.357112	0.00637701	1.39847	89.3835	125	0.0388962	0.0543951	330	0.0668656	1	0.45266	1.16908	70.9963	83	420	0.027843	0.197619	unnamed,unnamed,unnamed,unnamed,unnamed,unnamed,unnamed,unnamed,unnamed,unnamed,unnamed,unnamed,unnamed,unnamed,unnamed,unnamed,unnamed,unnamed,unnamed,unnamed,unnamed,unnamed,unnamed,unnamed,unnamed,unnamed,unnamed,unnamed,unnamed,unnamed,unnamed,unnamed,unnamed,unnamed,unnamed,unnamed,unnamed,unnamed,unnamed,unnamed,unnamed,unnamed,unnamed,unnamed,unnamed,unnamed,unnamed,unnamed,unnamed,unnamed…	ACSL3,AFP,AGT,ALOX5,AMBP,B4GALT1,BACH1,BCL2,CCBP2,CDKN1B,CDKN3,CLU,CTNNB1,CXCL10,CXCR3,DDX3X,DDX58,DLC1,EGR2,EIF2C2,ENPP1,ENPP2,ERN1,ESR1,ETS2,FASN,FGF2,FGG,FGL2,FOXA2,FRAP1,GGT1,GOLM1,GRB2,GZMB,HNRNPD,HSP90AA1,HTR1A,IDO2,IFNAR1,IFNG,IGF1,IL12A,IL6,IRF1,IRS1,IRS2,ITGA2,JAG1,JAK1,JUN,KCTD9,LEP,MAF,MCL1,MGMT,MKI67,MSR1,MTTP,MYD88,NAMPT,NAT2,NFKB1,NR0B2,NR5A2,PON1,PPARA,PPARG,PPARGC1A,PTBP2,RXRA,SDC…	FALSE
nutrition disease	Disease Ontology	DOID:374	38	7.79025e-22	1.74034e-18	4.57985e-20	1.92948	128.014	247	0.0393888	0.076	83	2.92476e-07	0.000653392	7.87219e-06	1.55065	73.5174	114	370	0.0325343	0.308108	unnamed,unnamed,unnamed,unnamed,unnamed,unnamed,unnamed,unnamed,unnamed,unnamed,unnamed,unnamed,unnamed,unnamed,unnamed,unnamed,unnamed,unnamed,unnamed,unnamed,unnamed,unnamed,unnamed,unnamed,unnamed,unnamed,unnamed,unnamed,unnamed,unnamed,unnamed,unnamed,unnamed,unnamed,unnamed,unnamed,unnamed,unnamed,unnamed,unnamed,unnamed,unnamed,unnamed,unnamed,unnamed,unnamed,unnamed,unnamed,unnamed,unnamed…	ABCA1,ABCB1,ADIPOQ,ADIPOR2,ADRB1,ADRB2,AGT,AGTR1,AHSG,ANGPTL3,APOA1,APOB,APP,AQP9,BMPR1A,CEBPA,CEBPB,CEBPD,CRP,CTGF,CTNNBL1,DGAT2,DOK5,DUSP1,EDN1,EGFL6,ENPP1,ENPP2,ESR1,ESR2,FAAH,FDFT1,FGF21,FTO,GC,GCK,GFPT1,GHSR,GOT1,HHEX,HIF1A,HSD11B1,HSD11B2,HSPA1A,HSPA1B,IGF1,IGF1R,IGFBP2,IL1RN,IL6ST,INHBB,INSIG2,IRS1,IRS2,IRX3,KLF7,LIPC,LIPE,LITAF,LPL,LRP5,MAF,MAPK8,MFN2,MKKS,MTHFD1,MTHFR,MTTP,NAMPT,NEDD4L,N…	FALSE	Disease Ontology	nutrition disease	180	0.00842277	1	0.104536	1.25945	90.5154	114	0.0393888	0.0496084	273	0.0370764	1	0.303402	1.21514	62.5444	76	370	0.0254948	0.205405	unnamed,unnamed,unnamed,unnamed,unnamed,unnamed,unnamed,unnamed,unnamed,unnamed,unnamed,unnamed,unnamed,unnamed,unnamed,unnamed,unnamed,unnamed,unnamed,unnamed,unnamed,unnamed,unnamed,unnamed,unnamed,unnamed,unnamed,unnamed,unnamed,unnamed,unnamed,unnamed,unnamed,unnamed,unnamed,unnamed,unnamed,unnamed,unnamed,unnamed,unnamed,unnamed,unnamed,unnamed,unnamed,unnamed,unnamed,unnamed,unnamed,unnamed…	ABCA1,ABCB1,AGT,AGTR1,ALMS1,APOB,AQP7,AQP9,ATF3,CEBPB,CRP,CRTC3,CTGF,DOK5,DUSP1,EDN1,ENPP1,ENPP2,ESR1,FASN,FGF19,FGFR1,FRAP1,GAL,GC,GFPT1,GGT1,GNAS,HHEX,HK1,HSPA1A,IGF1,IL15,IL6,IL6ST,INSIG2,IRS1,IRS2,IRX3,KLF7,LEP,MAF,MKKS,MTRR,MTTP,NAMPT,NEDD4L,NOS1AP,NPY,NPY2R,NR0B2,NR3C1,OTC,PCSK1,PGR,PNPLA4,PON1,POU1F1,PPARA,PPARG,PPARGC1A,PRLHR,PROKR2,PTER,PTPN1,RORA,SLC19A2,SOD2,SPARC,STAT3,TCF7L2,TLR4,TNF…	FALSE
uterine corpus soft tissue neoplasm	Disease Ontology	DOID:5069	NA	NA	NA	NA	NA	NA	NA	NA	NA	NA	NA	NA	NA	NA	NA	NA	90	NA	NA	NA	NA	FALSE	Disease Ontology	uterine corpus soft tissue neoplasm	198	0.0111283	1	0.125559	1.54625	21.342	33	0.00928718	0.0143603	622	0.175668	1	0.630936	1.24889	15.2135	19	90	0.0063737	0.211111	unnamed,unnamed,unnamed,unnamed,unnamed,unnamed,unnamed,unnamed,unnamed,unnamed,unnamed,unnamed,unnamed,unnamed,unnamed,unnamed,unnamed,unnamed,unnamed,unnamed,unnamed,unnamed,unnamed,unnamed,unnamed,unnamed,unnamed,unnamed,unnamed,unnamed,unnamed,unnamed,unnamed	BCL2,CCND1,CD34,CDKN1B,CEBPB,DAPK1,EPAS1,ESR1,FGF1,FGF2,FOXO1,IGF1,IL6,PGR,PPARG,VCAN,VEGFA,VWF,XPA	FALSE
fibroid tumor	Disease Ontology	DOID:127	NA	NA	NA	NA	NA	NA	NA	NA	NA	NA	NA	NA	NA	NA	NA	NA	85	NA	NA	NA	NA	FALSE	Disease Ontology	fibroid tumor	213	0.0127525	1	0.133751	1.56615	19.1553	30	0.00833563	0.0130548	625	0.180107	1	0.643774	1.25276	14.3683	18	85	0.00603824	0.211765	unnamed,unnamed,unnamed,unnamed,unnamed,unnamed,unnamed,unnamed,unnamed,unnamed,unnamed,unnamed,unnamed,unnamed,unnamed,unnamed,unnamed,unnamed,unnamed,unnamed,unnamed,unnamed,unnamed,unnamed,unnamed,unnamed,unnamed,unnamed,unnamed,unnamed	BCL2,CCND1,CD34,CDKN1B,CEBPB,DAPK1,ESR1,FGF1,FGF2,FOXO1,IGF1,IL6,PGR,PPARG,VCAN,VEGFA,VWF,XPA	FALSE
uterine fibroid	Disease Ontology	DOID:13223	NA	NA	NA	NA	NA	NA	NA	NA	NA	NA	NA	NA	NA	NA	NA	NA	86	NA	NA	NA	NA	FALSE	Disease Ontology	uterine fibroid	226	0.016044	1	0.158594	1.53676	19.5216	30	0.00849504	0.0130548	650	0.193902	1	0.666426	1.23819	14.5373	18	86	0.00603824	0.209302	unnamed,unnamed,unnamed,unnamed,unnamed,unnamed,unnamed,unnamed,unnamed,unnamed,unnamed,unnamed,unnamed,unnamed,unnamed,unnamed,unnamed,unnamed,unnamed,unnamed,unnamed,unnamed,unnamed,unnamed,unnamed,unnamed,unnamed,unnamed,unnamed,unnamed	BCL2,CCND1,CD34,CDKN1B,CEBPB,DAPK1,ESR1,FGF1,FGF2,FOXO1,IGF1,IL6,PGR,PPARG,VCAN,VEGFA,VWF,XPA	FALSE
epithelial ovarian cancer	Disease Ontology	DOID:4001	213	5.01863e-06	0.0112116	5.26368e-05	1.48251	94.4344	140	0.0290567	0.0430769	217	0.000571407	1	0.00588259	1.4099	56.0322	79	282	0.0225457	0.280142	unnamed,unnamed,unnamed,unnamed,unnamed,unnamed,unnamed,unnamed,unnamed,unnamed,unnamed,unnamed,unnamed,unnamed,unnamed,unnamed,unnamed,unnamed,unnamed,unnamed,unnamed,unnamed,unnamed,unnamed,unnamed,unnamed,unnamed,unnamed,unnamed,unnamed,unnamed,unnamed,unnamed,unnamed,unnamed,unnamed,unnamed,unnamed,unnamed,unnamed,unnamed,unnamed,unnamed,unnamed,unnamed,unnamed,unnamed,unnamed,unnamed,unnamed…	ABCB1,ABCB11,ABCB4,ABCC2,ACTN4,ALCAM,ALDH1A1,ANPEP,ATP5B,ATP7B,AURKA,BCL2,BMP2,BMPR1A,BMPR1B,BRCA1,BRCA2,CBR3,CCND1,CD44,CDC2,CDH1,CDKN1A,CLDN7,CTGF,CTNNB1,DPYD,DUSP1,EBAG9,EDN1,EGF,EGFR,EIF5A2,EPCAM,ESR1,ESR2,FHL2,GAB2,GDF15,HAS2,HIF1A,HSD3B2,HSPB1,INHBA,ITGB1,JAG1,KPNA2,LZTS1,MDM2,MYC,NFE2L2,NFKB1,NFKBIA,NR1I2,PIK3CA,PLSCR1,PPARD,PPARG,PPARGC1A,PRKDC,PTK2,RELA,RUNX3,SDC1,SERPINB5,SKP2,SRA1,ST3G…	FALSE	Disease Ontology	epithelial ovarian cancer	430	0.0936081	1	0.486327	1.16815	66.7724	78	0.0290567	0.0339426	371	0.0808621	1	0.486916	1.19575	47.669	57	282	0.0191211	0.202128	unnamed,unnamed,unnamed,unnamed,unnamed,unnamed,unnamed,unnamed,unnamed,unnamed,unnamed,unnamed,unnamed,unnamed,unnamed,unnamed,unnamed,unnamed,unnamed,unnamed,unnamed,unnamed,unnamed,unnamed,unnamed,unnamed,unnamed,unnamed,unnamed,unnamed,unnamed,unnamed,unnamed,unnamed,unnamed,unnamed,unnamed,unnamed,unnamed,unnamed,unnamed,unnamed,unnamed,unnamed,unnamed,unnamed,unnamed,unnamed,unnamed,unnamed…	ABCB1,ABCB4,ABCC2,ANPEP,ATP5B,BCL2,BMP2,BMPR2,C11orf30,CCND1,CDC2,CDKN1B,CFL1,CFL1,CFLAR,CHL1,CTGF,CTNNB1,DPYD,DUSP1,EDN1,ESR1,ETS1,GAB2,IL6,INHBA,ITGB1,JAG1,LAPTM4B,MCL1,MKI67,MTDH,MYD88,MYO6,NFKB1,NFKBIA,PAX8,PON1,PPARG,PPARGC1A,PRDM2,PTGER4,PTK2,RAD52,SDC1,ST3GAL5,STAT3,TGFB2,TGM2,TNFRSF1B,VCAN,VEGFA,WWOX,XPA,XRCC2,YBX1,YWHAZ	FALSE
in situ carcinoma	Disease Ontology	DOID:8719	237	1.95428e-05	0.0436586	0.000184214	1.57691	59.6104	94	0.0183417	0.0289231	195	0.000292144	0.65265	0.00334693	1.59266	31.3939	50	158	0.0142694	0.316456	unnamed,unnamed,unnamed,unnamed,unnamed,unnamed,unnamed,unnamed,unnamed,unnamed,unnamed,unnamed,unnamed,unnamed,unnamed,unnamed,unnamed,unnamed,unnamed,unnamed,unnamed,unnamed,unnamed,unnamed,unnamed,unnamed,unnamed,unnamed,unnamed,unnamed,unnamed,unnamed,unnamed,unnamed,unnamed,unnamed,unnamed,unnamed,unnamed,unnamed,unnamed,unnamed,unnamed,unnamed,unnamed,unnamed,unnamed,unnamed,unnamed,unnamed…	ABCB1,ABCG2,ADIPOQ,AGT,BCL2L11,BRCA1,BRCA2,CADM1,CALB2,CAMK1D,CCND1,CD47,CDH1,CDKN1A,CDX2,CEBPB,CLDN7,CROT,CSK,EGFR,EPCAM,ESR1,ESR2,EZH2,FHIT,GHR,HNF4A,IGF1,INHBA,ITGB1,JAK2,MAP3K8,MAPT,MET,MLH1,NTHL1,PARN,PIK3CA,PPP2R4,PRKCA,RUNX3,SLC11A1,SOCS2,SP1,SULT1E1,TJP1,TJP2,TP63,TRPS1,VEGFA	FALSE	Disease Ontology	in situ carcinoma	326	0.0428514	1	0.29365	1.28117	42.1491	54	0.0183417	0.0234987	432	0.110312	1	0.570457	1.23558	26.7081	33	158	0.0110701	0.208861	unnamed,unnamed,unnamed,unnamed,unnamed,unnamed,unnamed,unnamed,unnamed,unnamed,unnamed,unnamed,unnamed,unnamed,unnamed,unnamed,unnamed,unnamed,unnamed,unnamed,unnamed,unnamed,unnamed,unnamed,unnamed,unnamed,unnamed,unnamed,unnamed,unnamed,unnamed,unnamed,unnamed,unnamed,unnamed,unnamed,unnamed,unnamed,unnamed,unnamed,unnamed,unnamed,unnamed,unnamed,unnamed,unnamed,unnamed,unnamed,unnamed,unnamed…	ABCB1,ACTA2,AGT,ATF1,CADM1,CCND1,CD47,CEBPB,CISH,CREB1,CROT,EGLN1,ESR1,FHIT,FKBP4,FOXC1,FOXL2,IFNG,IGF1,INHBA,ITGA4,ITGB1,PARN,PGR,PRKCA,RGR,RHCE,STAT5A,SULT1E1,TGFBR2,TRPS1,VEGFA,YWHAZ	FALSE
laryngeal squamous cell carcinoma	Disease Ontology	DOID:2876	348	0.000523653	1	0.00336161	1.80731	21.0257	38	0.00646945	0.0116923	509	0.0809317	1	0.355209	1.35499	15.4983	21	78	0.00599315	0.269231	unnamed,unnamed,unnamed,unnamed,unnamed,unnamed,unnamed,unnamed,unnamed,unnamed,unnamed,unnamed,unnamed,unnamed,unnamed,unnamed,unnamed,unnamed,unnamed,unnamed,unnamed,unnamed,unnamed,unnamed,unnamed,unnamed,unnamed,unnamed,unnamed,unnamed,unnamed,unnamed,unnamed,unnamed,unnamed,unnamed,unnamed,unnamed	ANG,BCL2,BMF,CCND1,CD44,CDH1,CDKN1A,CTGF,FHIT,HIF1A,MLH1,MTHFR,MYC,NAT2,NDRG1,PRKCA,SERPINB5,SKP2,SYTL2,TP63,VEGFA	FALSE	Disease Ontology	laryngeal squamous cell carcinoma	396	0.0768597	1	0.433597	1.41254	14.8668	21	0.00646945	0.00913838	910	0.335161	1	0.822802	1.13765	13.185	15	78	0.00503187	0.192308	unnamed,unnamed,unnamed,unnamed,unnamed,unnamed,unnamed,unnamed,unnamed,unnamed,unnamed,unnamed,unnamed,unnamed,unnamed,unnamed,unnamed,unnamed,unnamed,unnamed,unnamed	AKT2,ANGPT1,BCL2,BCL2L14,CCND1,CFLAR,CTGF,FGF2,FHIT,IGF2R,NAT2,PARK7,PRKCA,STAT3,VEGFA	FALSE
uremia	Disease Ontology	DOID:4676	250	3.62122e-05	0.080898	0.000323592	3.2321	5.25973	17	0.00161838	0.00523077	398	0.037394	1	0.209895	1.79744	5.56348	10	28	0.00285388	0.357143	unnamed,unnamed,unnamed,unnamed,unnamed,unnamed,unnamed,unnamed,unnamed,unnamed,unnamed,unnamed,unnamed,unnamed,unnamed,unnamed,unnamed	AOC3,CD46,CFB,CFH,CFHR1,CHGA,CLU,DAO,NAMPT,PROC	FALSE	Disease Ontology	uremia	38	3.48476e-05	0.0778496	0.00204867	3.76442	3.71903	14	0.00161838	0.00609225	91	0.00111614	1	0.0274005	2.53534	4.73309	12	28	0.00402549	0.428571	unnamed,unnamed,unnamed,unnamed,unnamed,unnamed,unnamed,unnamed,unnamed,unnamed,unnamed,unnamed,unnamed,unnamed	A4GALT,C4BPA,CD46,CFB,CFH,CFHR1,CFI,CLU,IL6,LEP,NAMPT,PTH1R	TRUE
laryngeal neoplasm	Disease Ontology	DOID:2598	431	0.00250591	1	0.0129889	1.6505	23.0234	38	0.00708412	0.0116923	665	0.148448	1	0.498697	1.25821	16.6904	21	84	0.00599315	0.25	unnamed,unnamed,unnamed,unnamed,unnamed,unnamed,unnamed,unnamed,unnamed,unnamed,unnamed,unnamed,unnamed,unnamed,unnamed,unnamed,unnamed,unnamed,unnamed,unnamed,unnamed,unnamed,unnamed,unnamed,unnamed,unnamed,unnamed,unnamed,unnamed,unnamed,unnamed,unnamed,unnamed,unnamed,unnamed,unnamed,unnamed,unnamed	ANG,BCL2,BMF,CCND1,CD44,CDH1,CDKN1A,CTGF,FHIT,HIF1A,MLH1,MTHFR,MYC,NAT2,NDRG1,PRKCA,SERPINB5,SKP2,SYTL2,TP63,VEGFA	FALSE	NA	NA	NA	NA	NA	NA	NA	NA	NA	NA	NA	NA	NA	NA	NA	NA	NA	NA	NA	NA	NA	NA	NA	FALSE
laryngeal disease	Disease Ontology	DOID:786	440	0.00314432	1	0.0159646	1.61619	24.1309	39	0.00742488	0.012	869	0.212658	1	0.546696	1.19056	18.4787	22	93	0.00627854	0.236559	unnamed,unnamed,unnamed,unnamed,unnamed,unnamed,unnamed,unnamed,unnamed,unnamed,unnamed,unnamed,unnamed,unnamed,unnamed,unnamed,unnamed,unnamed,unnamed,unnamed,unnamed,unnamed,unnamed,unnamed,unnamed,unnamed,unnamed,unnamed,unnamed,unnamed,unnamed,unnamed,unnamed,unnamed,unnamed,unnamed,unnamed,unnamed,unnamed	ANG,BCL2,BMF,CCND1,CD44,CDH1,CDKN1A,CTGF,FHIT,HIF1A,MLH1,MTHFR,MUC3A,MYC,NAT2,NDRG1,PRKCA,SERPINB5,SKP2,SYTL2,TP63,VEGFA	FALSE	NA	NA	NA	NA	NA	NA	NA	NA	NA	NA	NA	NA	NA	NA	NA	NA	NA	NA	NA	NA	NA	NA	NA	FALSE
Niemann-Pick disease	Disease Ontology	NA	NA	NA	NA	NA	NA	NA	NA	NA	NA	NA	NA	NA	NA	NA	NA	NA	NA	NA	NA	NA	NA	NA	NA	NA	NA	NA	NA	NA	NA	NA	NA	NA	NA	NA	NA	NA	NA	NA	NA	NA	NA	NA	NA	NA	NA	NA
non-langerhans-cell histiocytosis	Disease Ontology	NA	NA	NA	NA	NA	NA	NA	NA	NA	NA	NA	NA	NA	NA	NA	NA	NA	NA	NA	NA	NA	NA	NA	NA	NA	NA	NA	NA	NA	NA	NA	NA	NA	NA	NA	NA	NA	NA	NA	NA	NA	NA	NA	NA	NA	NA	NA
hemolytic-uremic syndrome	Disease Ontology	DOID:12554	NA	NA	NA	NA	NA	NA	NA	NA	NA	NA	NA	NA	NA	NA	NA	NA	17	NA	NA	NA	NA	FALSE	Disease Ontology	hemolytic-uremic syndrome	28	1.55916e-05	0.0348318	0.00124399	5.69242	1.75672	10	0.000764457	0.00435161	126	0.00378231	1	0.067061	2.78391	2.87366	8	17	0.00268366	0.470588	unnamed,unnamed,unnamed,unnamed,unnamed,unnamed,unnamed,unnamed,unnamed,unnamed	A4GALT,C4BPA,CD46,CFB,CFH,CFHR1,CFI,CLU	FALSE
brain edema	Disease Ontology	DOID:4724	500	0.00823989	1	0.0368158	2.36947	4.64238	11	0.00142843	0.00338462	671	0.1582	1	0.526703	1.83012	2.18565	4	11	0.00114155	0.363636	unnamed,unnamed,unnamed,unnamed,unnamed,unnamed,unnamed,unnamed,unnamed,unnamed,unnamed	CRP,EDN1,IL1RN,VEGFA	FALSE	NA	NA	NA	NA	NA	NA	NA	NA	NA	NA	NA	NA	NA	NA	NA	NA	NA	NA	NA	NA	NA	NA	NA	FALSE
KLF	HGNC Gene Families	KLF	2	1.80172e-07	8.84643e-05	4.42321e-05	2.91398	10.9816	32	0.00337894	0.00984615	1	1.1543e-05	0.0056676	0.0056676	3.69073	2.98044	11	15	0.00313927	0.733333	unnamed,unnamed,unnamed,unnamed,unnamed,unnamed,unnamed,unnamed,unnamed,unnamed,unnamed,unnamed,unnamed,unnamed,unnamed,unnamed,unnamed,unnamed,unnamed,unnamed,unnamed,unnamed,unnamed,unnamed,unnamed,unnamed,unnamed,unnamed,unnamed,unnamed,unnamed,unnamed	KLF10,KLF12,KLF13,KLF14,KLF15,KLF3,KLF4,KLF5,KLF6,KLF7,KLF9	TRUE	HGNC Gene Families	KLF	7	0.00272516	1	0.191151	2.18937	7.7648	17	0.00337894	0.00739774	1	0.000209014	0.102626	0.102626	3.54948	2.53558	9	15	0.00301912	0.6	unnamed,unnamed,unnamed,unnamed,unnamed,unnamed,unnamed,unnamed,unnamed,unnamed,unnamed,unnamed,unnamed,unnamed,unnamed,unnamed,unnamed	KLF12,KLF13,KLF14,KLF3,KLF4,KLF5,KLF6,KLF7,KLF9	FALSE
ALDH	HGNC Gene Families	ALDH	13	0.000116675	0.0572874	0.00440672	2.7329	6.95232	19	0.00213917	0.00584615	18	0.0309226	1	0.8435	2.01313	3.97392	8	20	0.00228311	0.4	unnamed,unnamed,unnamed,unnamed,unnamed,unnamed,unnamed,unnamed,unnamed,unnamed,unnamed,unnamed,unnamed,unnamed,unnamed,unnamed,unnamed,unnamed,unnamed	ALDH18A1,ALDH1A1,ALDH1A2,ALDH1B1,ALDH1L1,ALDH7A1,ALDH8A1,ALDH9A1	FALSE	HGNC Gene Families	ALDH	142	0.369257	1	1	1.22055	4.91582	6	0.00213917	0.00261097	162	0.444978	1	1	1.18316	3.38078	4	20	0.00134183	0.2	unnamed,unnamed,unnamed,unnamed,unnamed,unnamed	ALDH18A1,ALDH1B1,ALDH4A1,HLTF	FALSE
CYP	HGNC Gene Families	CYP	85	0.162292	1	0.937472	1.33655	11.2229	15	0.00345321	0.00461538	100	0.289172	1	1	1.18958	10.9283	13	55	0.00371005	0.236364	unnamed,unnamed,unnamed,unnamed,unnamed,unnamed,unnamed,unnamed,unnamed,unnamed,unnamed,unnamed,unnamed,unnamed,unnamed	CYP1A1,CYP1A2,CYP26A1,CYP27A1,CYP27C1,CYP2C19,CYP2U1,CYP39A1,CYP4F22,CYP4F8,CYP4V2,CYP7A1,CYP8B1	FALSE	HGNC Gene Families	CYP	181	0.538224	1	1	1.00813	7.93548	8	0.00345321	0.00348129	277	0.921406	1	1	0.64536	9.29714	6	55	0.00201275	0.109091	unnamed,unnamed,unnamed,unnamed,unnamed,unnamed,unnamed,unnamed	CYP1B1,CYP26B1,CYP2R1,CYP39A1,CYP46A1,CYP8B1	FALSE
Genes involved in Metabolism of lipids and lipoproteins	MSigDB Pathway	REACTOME_METABOLISM_OF_LIPIDS_AND_LIPOPROTEINS	2	5.56564e-22	4.89776e-19	2.44888e-19	2.37813	65.5978	156	0.0201839	0.048	2	3.5257e-07	0.000310262	0.000155131	1.70678	45.7	78	230	0.0222603	0.33913	unnamed,unnamed,unnamed,unnamed,unnamed,unnamed,unnamed,unnamed,unnamed,unnamed,unnamed,unnamed,unnamed,unnamed,unnamed,unnamed,unnamed,unnamed,unnamed,unnamed,unnamed,unnamed,unnamed,unnamed,unnamed,unnamed,unnamed,unnamed,unnamed,unnamed,unnamed,unnamed,unnamed,unnamed,unnamed,unnamed,unnamed,unnamed,unnamed,unnamed,unnamed,unnamed,unnamed,unnamed,unnamed,unnamed,unnamed,unnamed,unnamed,unnamed…	ABCA1,ABCB11,ABCB4,ABCC3,ACAA1,ACACB,ACOX1,ACOX2,ACSL1,ADFP,AGPS,AGT,AKR1D1,ALB,APOA1,APOB,BDH1,BMP1,CD36,CHD9,CPT1A,CREBBP,CROT,CYP27A1,CYP39A1,CYP7A1,CYP8B1,DECR1,EHHADH,FDFT1,GDF1,GNPAT,GPAM,GPD2,HACL1,HADH,HMGCL,HMGCS2,HSD11B1,HSD17B3,HSD17B4,HSD17B7,HSD3B2,LBR,LDLR,LIPC,LIPE,LPL,ME1,MGLL,MTTP,MVD,MVK,NCOA2,NCOR2,PLIN,PNLIP,PPAP2A,PPAP2B,PPARA,PPM1L,PPP1CB,PRKD1,SAR1B,SC5DL,SCARB1,SDC1,SGMS1,…	TRUE	MSigDB Pathway	Genes involved in Metabolism of lipids and lipoproteins	7	5.69107e-05	0.0500814	0.00715448	1.61698	46.3827	75	0.0201839	0.0326371	39	0.00625263	1	0.141085	1.38893	38.8789	54	230	0.0181147	0.234783	unnamed,unnamed,unnamed,unnamed,unnamed,unnamed,unnamed,unnamed,unnamed,unnamed,unnamed,unnamed,unnamed,unnamed,unnamed,unnamed,unnamed,unnamed,unnamed,unnamed,unnamed,unnamed,unnamed,unnamed,unnamed,unnamed,unnamed,unnamed,unnamed,unnamed,unnamed,unnamed,unnamed,unnamed,unnamed,unnamed,unnamed,unnamed,unnamed,unnamed,unnamed,unnamed,unnamed,unnamed,unnamed,unnamed,unnamed,unnamed,unnamed,unnamed…	A2M,ABCA1,ABCB4,ABCG8,ACAA1,ACADL,ACER2,ACSL1,ADFP,AGPAT3,AGT,AKR1D1,ALB,AMN,APOB,BAAT,BDH1,CREBBP,CROT,CYP39A1,CYP46A1,CYP8B1,DEGS2,DHCR24,EHHADH,FASN,GPAM,GPD2,HACL1,HADHA,HMGCR,HSD17B3,IDH1,IDI1,LBR,LDLRAP1,LSS,MGLL,MTTP,NCOA2,NCOA3,OSBP,PPAP2B,PPARA,PRKACG,RXRA,SDC1,SGMS1,SLC10A1,SLC10A2,SLC2A2,SPTLC1,TBL1XR1,VAPA	FALSE
PPAR signaling pathway	MSigDB Pathway	KEGG_PPAR_SIGNALING_PATHWAY	19	1.16787e-10	1.02773e-07	5.40908e-09	3.13295	14.0443	44	0.00432131	0.0135385	22	0.000229953	0.202358	0.00919811	1.94123	13.9087	27	70	0.00770548	0.385714	unnamed,unnamed,unnamed,unnamed,unnamed,unnamed,unnamed,unnamed,unnamed,unnamed,unnamed,unnamed,unnamed,unnamed,unnamed,unnamed,unnamed,unnamed,unnamed,unnamed,unnamed,unnamed,unnamed,unnamed,unnamed,unnamed,unnamed,unnamed,unnamed,unnamed,unnamed,unnamed,unnamed,unnamed,unnamed,unnamed,unnamed,unnamed,unnamed,unnamed,unnamed,unnamed,unnamed,unnamed	ACAA1,ACOX1,ACOX2,ACSL1,ACSL3,ACSL4,ACSL5,ACSL6,ADIPOQ,APOA1,CD36,CPT1A,CYP27A1,CYP7A1,CYP8B1,EHHADH,FABP5,HMGCS2,LPL,ME1,PCK1,PLIN,PPARA,PPARD,PPARG,SORBS1,UBC	TRUE	MSigDB Pathway	PPAR signaling pathway	76	0.0065899	1	0.0763041	1.91332	9.93038	19	0.00432131	0.00826806	284	0.194171	1	0.601657	1.26767	11.8327	15	70	0.00503187	0.214286	unnamed,unnamed,unnamed,unnamed,unnamed,unnamed,unnamed,unnamed,unnamed,unnamed,unnamed,unnamed,unnamed,unnamed,unnamed,unnamed,unnamed,unnamed,unnamed	ACAA1,ACADL,ACSL1,ACSL3,ACSL5,ACSL6,AQP7,CYP8B1,DBI,EHHADH,FABP5,PPARA,PPARG,RXRA,SORBS1	FALSE
Genes involved in Lipoprotein metabolism	MSigDB Pathway	REACTOME_LIPOPROTEIN_METABOLISM	12	1.97319e-13	1.7364e-10	1.447e-11	4.84755	7.01386	34	0.00215811	0.0104615	58	0.00324135	1	0.049179	2.23681	5.36479	12	27	0.00342466	0.444444	unnamed,unnamed,unnamed,unnamed,unnamed,unnamed,unnamed,unnamed,unnamed,unnamed,unnamed,unnamed,unnamed,unnamed,unnamed,unnamed,unnamed,unnamed,unnamed,unnamed,unnamed,unnamed,unnamed,unnamed,unnamed,unnamed,unnamed,unnamed,unnamed,unnamed,unnamed,unnamed,unnamed,unnamed	ABCA1,ALB,APOA1,APOB,BMP1,LDLR,LIPC,LPL,MTTP,SAR1B,SCARB1,SDC1	TRUE	MSigDB Pathway	Genes involved in Lipoprotein metabolism	23	0.000635316	0.559078	0.0243078	2.82296	4.95934	14	0.00215811	0.00609225	157	0.0724054	1	0.405839	1.75283	4.56405	8	27	0.00268366	0.296296	unnamed,unnamed,unnamed,unnamed,unnamed,unnamed,unnamed,unnamed,unnamed,unnamed,unnamed,unnamed,unnamed,unnamed	A2M,ABCA1,ALB,AMN,APOB,LDLRAP1,MTTP,SDC1	FALSE
[truncated: 22 more rows]
