# Supplementary material for: Multi-species, multi-transcription factor binding highlights conserved control of tissue-specific biological pathways
Source: eLife. 2014 Oct 3;3:e02626. doi: 10.7554/eLife.02626 (PMC4359374; doi:10.7554/eLife.02626)
Supplement: Figure 4—source data 1. — DOI: http://dx.doi.org/10.7554/eLife.02626.013 [file elife02626s009.xlsx]

## Sheet: hsap_all_tfs_all_pvalues_propor
Peak set	Motif scan p-value threshold	Motif	Peaks in CRMs with motif	Peaks in CRMs	Peaks in Singletons with motif	Peaks in Singletons	Adjusted P-value (Proportion of peaks in CRMs with motif < Proportion of peaks in Singletons with motif)	Adjusted P-value (Proportion of peaks in CRMs with motif > Proportion of peaks in Singletons with motif)
foxa1	0.0001	foxa1	7325	27546	4256	9281	6.41339e-261	1
foxa1	0.0001	cebpa	3333	27546	233	9281	1	3.69715e-160
foxa1	0.0001	hnf4a	4824	27546	394	9281	1	1.04813e-219
foxa1	0.0001	onecut1	2226	27546	97	9281	1	6.21312e-128
foxa1	0.001	foxa1	17434	27546	7176	9281	1.31911e-135	1
foxa1	0.001	cebpa	12990	27546	2580	9281	1	5.08996e-233
foxa1	0.001	hnf4a	14066	27546	2636	9281	1	0
foxa1	0.001	onecut1	9136	27546	2032	9281	1	1.76056e-92
foxa1	0.01	foxa1	25672	27546	8691	9281	0.143325	1
foxa1	0.01	cebpa	25131	27546	8062	9281	1	4.83311e-34
foxa1	0.01	hnf4a	26146	27546	8511	9281	1	9.01197e-30
foxa1	0.01	onecut1	23836	27546	7795	9281	1	1.37453e-09
onecut1	0.0001	foxa1	2474	12763	895	12843	1	3.94148e-189
onecut1	0.0001	cebpa	1577	12763	527	12843	1	3.11827e-127
onecut1	0.0001	hnf4a	2269	12763	856	12843	1	7.23121e-162
onecut1	0.0001	onecut1	4235	12763	7061	12843	3.08379e-269	1
onecut1	0.001	foxa1	8530	12763	7914	12843	1	4.13709e-18
onecut1	0.001	cebpa	6988	12763	4490	12843	1	1.05796e-221
onecut1	0.001	hnf4a	7131	12763	4752	12843	1	1.09525e-200
onecut1	0.001	onecut1	9459	12763	11110	12843	7.4581e-137	1
onecut1	0.01	foxa1	12563	12763	12372	12843	1	1.21238e-25
onecut1	0.01	cebpa	12402	12763	11906	12843	1	2.3967e-59
onecut1	0.01	hnf4a	12475	12763	11949	12843	1	1.48006e-71
onecut1	0.01	onecut1	12462	12763	12294	12843	1	1.68656e-17
hnf4a	0.0001	foxa1	6460	27882	1215	12899	1	1.94135e-238
hnf4a	0.0001	cebpa	5278	27882	550	12899	1	0
hnf4a	0.0001	hnf4a	7537	27882	5361	12899	1.12495e-188	1
hnf4a	0.0001	onecut1	2873	27882	188	12899	1	2.15284e-217
hnf4a	0.001	foxa1	18318	27882	5741	12899	1	0
hnf4a	0.001	cebpa	17224	27882	4721	12899	1	0
hnf4a	0.001	hnf4a	19139	27882	10194	12899	3.66131e-104	1
hnf4a	0.001	onecut1	11651	27882	3398	12899	1	7.64971e-198
hnf4a	0.01	foxa1	27293	27882	12278	12899	1	3.14444e-50
hnf4a	0.01	cebpa	27229	27882	12080	12899	1	4.29927e-90
hnf4a	0.01	hnf4a	27630	27882	12803	12899	0.118602	1
hnf4a	0.01	onecut1	26617	27882	11571	12899	1	2.15517e-108
cebpa	0.0001	foxa1	2888	17919	434	8752	1	1.81602e-147
cebpa	0.0001	cebpa	5907	17919	4895	8752	1.02808e-280	1
cebpa	0.0001	hnf4a	2778	17919	290	8752	1	5.37555e-188
cebpa	0.0001	onecut1	1380	17919	94	8752	1	4.52216e-109
cebpa	0.001	foxa1	9888	17919	2866	8752	1	5.40093e-259
cebpa	0.001	cebpa	15703	17919	8270	8752	7.92813e-68	1
cebpa	0.001	hnf4a	9290	17919	2415	8752	1	4.01379e-306
cebpa	0.001	onecut1	5967	17919	1685	8752	1	5.96982e-125
cebpa	0.01	foxa1	17348	17919	8130	8752	1	1.29371e-47
cebpa	0.01	cebpa	17783	17919	8706	8752	0.0377813	1
cebpa	0.01	hnf4a	17458	17919	8203	8752	1	1.20779e-49
cebpa	0.01	onecut1	16615	17919	7726	8752	1	2.31284e-33
Figure 4 - Source data 1: Comparison of motif matches between CRMs and singletons. Chi-square test for differences between the number of peaks associated with CRMs and singletons, for each TF, that contained at least one predicted motif using three different p-value thresholds for motif scanning: stringent (10^-4), moderate (10^-3) and lenient (10^-2). Blue shadows highlight siginficnat p-values.
