# Supplementary material for: Multi-species, multi-transcription factor binding highlights conserved control of tissue-specific biological pathways
Source: eLife. 2014 Oct 3;3:e02626. doi: 10.7554/eLife.02626 (PMC4359374; doi:10.7554/eLife.02626)
Supplement: Figure 7—source data 1. — The file also includes the categories used to annotate the NHGRI catalog. DOI: http://dx.doi.org/10.7554/eLife.02626.019 [file elife02626s004.xlsx]

## Sheet: Figure 7-source data 1A
GWAS trait	Number of total CRMs	Number of Singleton	Number of CRMs	Number of Singleton Any Shared	Number of CRMs Any Shared	Number of Singleton Deeply Shared	Number of CRMs Deeply Shared	Number of Singleton Primates Only	Number of CRMs Primates Only	Number of Singleton Beyond Primates	Number of CRMs Beyond Primates	Number of Singleton Human Only	Number of CRMs Human Only	Adjusted p-value Singleton Any Shared	Adjusted p-value CRMs Any Shared	Adjusted p-value Singleton Deeply Shared	Adjusted p-value CRMs Deeply Shared	Adjusted p-value Singleton Primates Only	Adjusted p-value CRMs Primates Only	Adjusted p-value Singleton Beyond Primates	Adjusted p-value CRMs Beyond Primates	Adjusted p-value Singleton Human Only	Adjusted p-value CRMs Human Only	-log10 Adjusted p-value Singleton Any Shared	-log10 Adjusted p-value CRMs Any Shared	-log10 Adjusted p-value Singleton Deeply Shared	-log10 Adjusted p-value CRMs Deeply Shared	-log10 Adjusted p-value Singleton Only Primates	-log10 Adjusted p-value CRMs Only Primates	-log10 Adjusted p-value Singleton Beyond Primates	-log10 Adjusted p-value CRMs Beyond Primates	-log10 Adjusted p-value Singleton Human Only	-log10 Adjusted p-value CRM-4 TF Human Only	Fold enrichment Singleton Any Shared	Fold enrichment CRMs Any Shared	Fold enrichment Singleton Deeply Shared	Fold enrichment CRMs Deeply Shared	Fold enrichment Singleton Primates Only	Fold enrichment CRMs Primates Only	Fold enrichment Singleton Beyond Primates	Fold enrichment CRMs Beyond Primates	Fold enrichment Singleton Human Only	Fold enrichment CRMs Human Only
cancer	90	47	43	21	18	9	7	6	6	15	12	26	25	0.44736	0.599794	0.527552	0.770859	1	1	0.229653	0.526422	1	1	0.349343	0.221998	0.277735	0.113025	0	0	0.638927	0.278666	0	0	1.32921	1.2453	1.56363	1.32928	0.893735	0.976873	1.65098	1.44365	0.833304	0.875789
drug_response	32	16	16	6	11	0	10	2	1	4	10	10	5	0.989497	0.0802519	1	0.000143429	1	1	0.947624	0.00551223	1	1	0.00458552	1.09554	0	3.84336	0	0	0.0233638	2.25867	0	0	1.11558	2.04524	0	5.1035	0.875116	0.437558	1.29327	3.23317	0.941473	0.470737
other_measurement	112	59	53	16	27	5	17	10	5	6	22	43	26	1	0.102354	1	0.00500988	0.90252	1	1	0.00551223	0.643818	1	0	0.989896	0	2.30017	0.044543	0	0	2.25867	0.191237	0	0.80675	1.51551	0.692	2.61916	1.1866	0.660465	0.526076	2.14731	1.09785	0.738968
blood	55	27	28	12	15	7	9	5	4	7	11	15	13	0.599794	0.218464	0.308928	0.0820144	0.908073	1	0.746626	0.145766	1	1	0.221998	0.66062	0.510142	1.08611	0.041879	0	0.126897	0.836344	0	0	1.32217	1.59369	2.11701	2.62466	1.29647	1.00013	1.34117	2.03228	0.836865	0.69938
body_measurement	86	41	45	18	22	8	11	7	9	11	13	23	23	0.526422	0.218464	0.540268	0.202434	0.940737	0.653068	0.599794	0.44736	1	1	0.278666	0.66062	0.267391	0.693716	0.0265319	0.185042	0.221998	0.349343	0	0	1.30605	1.45439	1.59329	1.99604	1.19528	1.40019	1.3879	1.49444	0.84503	0.769916
blood_sugar	15	5	10	2	7	0	6	2	1	0	6	3	3	1	0.206336	1	0.0101653	0.599794	1	1	0.0853269	1	1	0	0.685425	0	1.99288	0.221998	0	0	1.06891	0	0	1.18996	2.08242	0	4.89936	2.80037	0.700093	0	3.10385	0.903814	0.451907
immune_system	78	47	31	15	12	6	4	5	5	10	7	32	19	1	0.90252	1	1	1	0.989497	0.989419	0.969256	0.989497	1	0	0.044543	0	0	0	0.00458552	0.00461978	0.0135613	0.00458552	0	0.949433	1.15157	1.04242	1.05363	0.744779	1.12918	1.10065	1.16811	1.0256	0.923251
diabetes	49	26	23	13	13	5	5	6	6	7	7	13	10	0.402193	0.206336	0.673937	0.588458	0.599794	0.495292	0.709918	0.588458	1	1	0.395566	0.685425	0.171381	0.230284	0.221998	0.305139	0.148792	0.230284	0	0	1.48745	1.68146	1.57031	1.77513	1.6156	1.82633	1.39275	1.57441	0.753179	0.654938
cardiovascular	111	51	60	13	16	3	10	8	4	5	12	38	44	1	1	1	0.66499	0.989497	1	1	1	0.588458	0.599794	0	0	0	0.177185	0.00458552	0	0	0	0.230284	0.221998	0.758305	0.793304	0.48033	1.36093	1.09818	0.466728	0.507164	1.03462	1.12238	1.10466
liver	89	42	47	19	28	8	21	6	4	13	24	23	19	0.44736	0.00626497	0.588458	8.377e-06	1	1	0.335582	8.63927e-05	1	1	0.349343	2.20308	0.230284	5.07691	0	0	0.474201	4.06352	0	0	1.34578	1.77228	1.55535	3.64846	1.00013	0.595824	1.60119	2.64157	0.82491	0.608953
gut	57	31	26	13	14	2	5	5	8	8	6	18	12	0.679681	0.228231	1	0.673937	0.989497	0.218464	0.744115	0.969256	1	1	0.167695	0.641626	0	0.171381	0.00458552	0.66062	0.12836	0.0135613	0	0	1.24753	1.60186	0.526813	1.57031	1.12918	2.15413	1.33499	1.19379	0.874659	0.695242
nervous_system	194	113	81	38	37	13	18	18	12	20	25	75	44	1	0.191916	1	0.117583	0.915446	1	1	0.117583	1	1	0	0.716888	0	0.929655	0.0383674	0	0	0.929655	0	0	1.00041	1.3589	0.939406	1.81458	1.11519	1.03717	0.915589	1.59663	0.999795	0.818268
kidney	28	13	15	4	2	2	1	2	1	2	1	9	13	1	1	1	1	1	1	1	1	1	0.44736	0	0	0	0	0	0	0	0	0	0.349343	0.915351	0.396652	1.25625	0.544374	1.07707	0.466728	0.795858	0.344872	1.04286	1.30551
eye	28	16	12	4	8	1	3	2	4	2	4	12	4	1	0.206336	1	0.633396	1	0.44736	1	0.653702	0.90252	1	0	0.685425	0	0.198325	0	0.349343	0	0.18462	0.044543	0	0.743723	1.98326	0.51035	2.0414	0.875116	2.33364	0.646635	1.72436	1.12977	0.502119
blood_lipid	76	32	44	13	26	4	18	8	3	5	23	19	18	0.746626	0.0101653	1	9.68112e-05	0.44736	1	1	8.63927e-05	1	1	0.126897	1.99288	0	4.01407	0.349343	0	0	4.06352	0	0	1.20855	1.75789	1.0207	3.34047	1.75023	0.477336	0.808293	2.70411	0.8944	0.616237
skin	7	2	5	0	4	0	0	0	4	0	0	2	1	1	0.331068	1	1	1	0.0368545	1	1	0.989497	1	0	0.480083	0	0	0	1.43351	0	0	0.00458552	0	0	2.37991	0	0	0	5.60074	0	0	1.50636	0.301271
bone	14	6	8	2	3	0	1	1	2	1	1	4	5	1	1	1	1	1	0.90252	1	1	1	1	0	0	0	0	0	0.044543	0	0	0	0	0.99163	1.11558	0	1.0207	1.16682	1.75023	0.862179	0.646635	1.00424	0.941473
lung	12	8	4	5	2	2	1	3	1	2	1	3	2	0.473972	0.970374	0.746626	0.970374	0.477524	0.989497	0.995237	1	1	1	0.324247	0.0130607	0.126897	0.0130607	0.321005	0.00458552	0.00207365	0	0	0	1.85931	1.48745	2.0414	2.0414	2.62535	1.75023	1.29327	1.29327	0.564884	0.753179
adipose	6	5	1	2	0	2	0	0	0	2	0	3	1	1	1	0.527552	1	1	1	0.746626	1	1	1	0	0	0.277735	0	0	0	0.126897	0	0	0	1.18996	0	3.26624	0	0	0	2.06923	0	0.903814	1.50636
reproductive	14	10	4	3	1	2	0	1	1	2	0	7	3	1	1	0.916413	1	1	0.989497	1	1	1	1	0	0	0.0379087	0	0	0.00458552	0	0	0	0	0.892467	0.743723	1.63312	0	0.700093	1.75023	1.03462	0	1.05445	1.12977
other_metabolic_disorder	25	18	7	6	5	2	3	2	1	4	4	12	2	1	0.331068	1	0.329246	1	1	0.989497	0.237148	1	1	0	0.480083	0	0.48248	0	0	0.00458552	0.624981	0	0	0.99163	2.12492	0.907289	3.49954	0.777881	1.00013	1.14957	2.95604	1.00424	0.430388
common_traits	12	8	4	5	2	1	1	1	1	4	1	3	2	0.473972	0.970374	1	0.970374	1	0.989497	0.335582	1	1	1	0.324247	0.0130607	0	0.0130607	0	0.00458552	0.474201	0	0	0	1.85931	1.48745	1.0207	2.0414	0.875116	1.75023	2.58654	1.29327	0.564884	0.753179
other_disease	16	9	7	4	3	3	2	1	1	3	2	5	4	0.920304	0.989497	0.473972	0.673937	1	1	0.746626	0.970374	1	1	0.0360687	0.00458552	0.324247	0.171381	0	0	0.126897	0.0130607	0	0	1.32217	1.27495	2.72187	2.33303	0.777881	1.00013	1.72436	1.47802	0.836865	0.860775
aging	13	7	6	1	4	0	2	0	2	1	2	6	2	1	0.50415	1	0.599794	1	0.673937	1	0.90252	0.746626	1	0	0.29744	0	0.221998	0	0.171381	0	0.044543	0.126897	0	0.424984	1.98326	0	2.72187	0	2.33364	0.739011	1.72436	1.29116	0.502119

## Sheet: Figure 7-source data 1B
GWAS trait	Number of total CRMs	Number of Singleton	Number of CRMs	Number of Singleton Any Shared	Number of CRMs Any Shared	Number of Singleton Deeply Shared	Number of CRMs Deeply Shared	Number of Singleton Primates Only	Number of CRMs Primates Only	Number of Singleton Beyond Primates	Number of CRMs Beyond Primates	Number of Singleton Human Only	Number of CRMs Human Only	Adjusted p-value Singleton Any Shared	Adjusted p-value CRMs Any Shared	Adjusted p-value Singleton Deeply Shared	Adjusted p-value CRMs Deeply Shared	Adjusted p-value Singleton Primates Only	Adjusted p-value CRMs Primates Only	Adjusted p-value Singleton Beyond Primates	Adjusted p-value CRMs Beyond Primates	Adjusted p-value Singleton Human Only	Adjusted p-value CRMs Human Only	-log10 Adjusted p-value Singleton Any Shared	-log10 Adjusted p-value CRMs Any Shared	-log10 Adjusted p-value Singleton Deeply Shared	-log10 Adjusted p-value CRMs Deeply Shared	-log10 Adjusted p-value Singleton Only Primates	-log10 Adjusted p-value CRMs Only Primates	-log10 Adjusted p-value Singleton Beyond Primates	-log10 Adjusted p-value CRMs Beyond Primates	-log10 Adjusted p-value Singleton Human Only	-log10 Adjusted p-value CRM-4 TF Human Only	Fold enrichment Singleton Any Shared	Fold enrichment CRMs Any Shared	Fold enrichment Singleton Deeply Shared	Fold enrichment CRMs Deeply Shared	Fold enrichment Singleton Primates Only	Fold enrichment CRMs Primates Only	Fold enrichment Singleton Beyond Primates	Fold enrichment CRMs Beyond Primates	Fold enrichment Singleton Human Only	Fold enrichment CRMs Human Only
nervous_system	931	538	393	181	173	57	73	75	63	106	110	357	220	0.97451	0.000212604	1	0.00250241	1	0.564034	0.886985	0.000333215	0.988349	1	0.0112138	3.67243	0	2.60164	0	0.248695	0.0520837	3.47728	0.00508982	0	1.00085	1.30956	0.865129	1.51677	0.975966	1.12229	1.01923	1.44794	0.999572	0.843253
diabetes	224	132	92	56	46	25	23	15	14	41	32	76	46	0.116338	0.00749026	0.106098	0.0061867	1	0.886985	0.00749026	0.0042389	1	1	0.93428	2.1255	0.974293	2.20854	0	0.0520837	2.1255	2.37275	0	0	1.26207	1.48745	1.54652	2.0414	0.79556	1.06536	1.60679	1.79933	0.867297	0.753179
immune_system	452	271	181	116	84	35	38	46	25	70	59	155	97	0.00826404	0.00299049	0.842323	0.0061867	0.429115	1	0.0394822	0.000284372	1	1	2.08281	2.52426	0.0745214	2.20854	0.367426	0	1.4036	3.54611	0	0	1.27338	1.38061	1.0546	1.71433	1.18835	0.966979	1.33622	1.68625	0.86157	0.807274
eye	177	114	63	42	29	16	11	15	12	27	17	72	34	0.685204	0.142133	0.768365	0.482268	1	0.566378	0.483816	0.347393	1	1	0.16418	0.847305	0.114433	0.316712	0	0.246893	0.31532	0.459179	0	0	1.09601	1.36939	1.14605	1.42574	0.921174	1.33351	1.2252	1.39591	0.951383	0.812955
cancer	457	264	193	87	95	26	42	37	32	50	63	177	98	1	0.000120837	1	0.00210097	1	0.614603	1	0.000166647	0.886985	1	0	3.9178	0	2.67758	0	0.211405	0	3.7782	0.0520837	0	0.980362	1.46432	0.804188	1.77697	0.98119	1.16078	0.979749	1.68862	1.00994	0.764886
skin	111	76	35	28	17	9	7	10	9	18	8	48	18	0.768365	0.216698	1	0.453698	1	0.23306	0.614603	0.814209	1	1	0.114433	0.664145	0	0.343233	0	0.632533	0.211405	0.0892641	0	0	1.09601	1.44495	0.966979	1.63312	0.921174	1.80024	1.2252	1.18242	0.951383	0.774698
other_measurement	559	327	232	112	115	35	69	46	33	66	82	215	117	0.88351	1.0379e-05	1	1.35014e-10	1	1	0.814209	3.1629e-07	1	1	0.0537887	4.98384	0	9.86962	0	0	0.0892641	6.49991	0	0	1.01892	1.47462	0.873994	2.42856	0.98484	0.995821	1.04411	1.82842	0.990418	0.759671
body_measurement	484	309	175	101	70	34	29	35	29	66	41	208	105	1	0.208268	1	0.240311	1	0.635082	0.613569	0.387976	0.840101	1	0	0.681378	0	0.619226	0	0.19717	0.212136	0.411195	0.0756687	0	0.972375	1.18996	0.898481	1.35316	0.792985	1.16015	1.10493	1.21198	1.01399	0.903814
drug_response	176	102	74	26	39	8	16	8	11	18	28	76	35	1	0.0061867	1	0.100218	1	0.956133	1	0.00227821	0.218057	1	0	2.20854	0	0.999053	0	0.0194815	0	2.64241	0.66143	0	0.758305	1.56785	0.64044	1.76554	0.549092	1.04068	0.912896	1.95738	1.12238	0.712466
reproductive	108	72	36	20	13	11	3	7	8	13	5	52	23	1	0.886985	0.685204	1	1	0.459211	1	1	0.564034	1	0	0.0520837	0.16418	0	0	0.337988	0	0	0.248695	0	0.826359	1.07427	1.24752	0.680467	0.680646	1.55576	0.934028	0.718483	1.08792	0.962395
gut	290	176	114	69	51	22	24	28	18	41	33	107	63	0.278674	0.059264	0.956133	0.0394822	0.754546	0.814209	0.408659	0.059264	1	1	0.554903	1.22721	0.0194815	1.4036	0.122314	0.0892641	0.388639	1.22721	0	0	1.16629	1.33087	1.0207	1.71907	1.11378	1.10541	1.20509	1.49747	0.915797	0.832461
blood	427	268	159	104	72	33	30	51	30	53	42	164	87	0.199428	0.0118071	0.97451	0.0689207	0.108342	0.269017	0.894973	0.10626	1	1	0.700214	1.92786	0.0112138	1.16165	0.965202	0.570221	0.0481902	0.973629	0	0	1.15444	1.34712	1.00547	1.54068	1.33227	1.32093	1.02303	1.36647	0.921801	0.824233
cardiovascular	615	344	271	90	100	29	45	42	31	48	69	254	171	1	0.478465	1	0.116338	1	1	1	0.0564676	0.0133126	1	0	0.32015	0	0.93428	0	0	0	1.2482	1.87574	0	0.778314	1.09775	0.688379	1.35591	0.854764	0.800844	0.721825	1.31713	1.11225	0.950506
liver	354	181	173	82	91	24	54	29	16	53	75	99	82	0.00683892	6.58862e-06	0.814209	3.20161e-09	0.716818	1	0.00749026	1.12061e-10	1	1	2.16501	5.18121	0.0892641	8.49463	0.144591	0	2.1255	9.95055	0	0	1.34774	1.56483	1.08273	2.5488	1.1217	0.647485	1.51477	2.24266	0.823919	0.713996
other_metabolic_disorder	79	46	33	10	11	3	6	4	2	6	9	36	22	1	1	1	0.620243	1	1	1	0.56129	0.241515	1	0	0	0	0.207438	0	0	0	0.250812	0.617055	0	0.646715	0.99163	0.532539	1.48466	0.608776	0.424299	0.674749	1.41084	1.17889	1.00424
common_traits	35	24	11	3	2	0	0	0	1	3	1	21	9	1	1	1	1	1	1	1	1	0.108098	0.635751	0	0	0	0	0	0	0	0	0.966182	0.196713	0.371861	0.540889	0	0	0	0.636448	0.646635	0.47028	1.31806	1.23247
blood_lipid	194	98	96	38	57	10	36	17	11	21	46	60	39	0.541263	6.58862e-06	1	1.22127e-08	0.635751	1	0.788015	1.22127e-08	1	1	0.266591	5.18121	0	7.91319	0.196713	0	0.103466	7.91319	0	0	1.15353	1.76634	0.833225	3.0621	1.21445	0.802189	1.10852	2.47877	0.922259	0.611958
bone	109	76	33	25	17	6	7	14	6	11	11	51	16	1	0.135619	1	0.387976	0.586292	0.783475	1	0.198636	0.962986	1	0	0.867679	0	0.411195	0.231886	0.105975	0	0.701941	0.01638	0	0.978582	1.53252	0.644653	1.7321	1.28964	1.2729	0.748735	1.72436	1.01084	0.730355
lung	81	46	35	13	13	2	4	8	5	5	8	33	22	1	0.840101	1	1	0.783475	1	1	0.814209	0.705804	1	0	0.0756687	0	0	0.105975	0	0	0.0892641	0.151316	0	0.84073	1.10496	0.355026	0.933212	1.21755	1.00013	0.562291	1.18242	1.08065	0.946853
kidney	86	60	26	25	19	9	10	11	3	14	16	35	7	0.429115	0.000708854	0.768365	0.0061867	0.635751	1	0.685204	6.80033e-05	1	1	0.367426	3.14944	0.114433	2.20854	0.196713	0	0.16418	4.16747	0	0	1.23954	2.17396	1.22484	3.14062	1.2835	0.807799	1.20705	3.18343	0.878708	0.405558
dental	7	3	4	2	1	2	1	0	0	2	1	1	3	0.685204	1	0.198636	0.855046	1	1	0.381459	1	1	1	0.16418	0	0.701941	0.0680103	0	0	0.418552	0	0	0	1.98326	0.743723	5.44374	2.0414	0	0	3.44872	1.29327	0.502119	1.12977
other_disease	64	38	26	10	13	6	7	3	5	7	8	28	13	1	0.258353	0.768365	0.16802	1	0.768365	1	0.414638	0.635082	1	0	0.587786	0.114433	0.77464	0	0.114433	0	0.382331	0.19717	0	0.782866	1.48745	1.28931	2.19843	0.552705	1.34633	0.952935	1.59172	1.10995	0.753179
aging	69	44	25	12	7	2	2	6	4	6	3	32	18	1	1	1	1	1	0.956133	1	1	0.638793	0.814209	0	0	0	0	0	0.0194815	0	0	0.19464	0.0892641	0.811334	0.832969	0.371164	0.653248	0.954672	1.12015	0.70542	0.620769	1.09553	1.08458
adipose	22	11	11	2	7	2	1	0	5	2	2	9	4	1	0.198636	0.842323	1	1	0.0829463	1	1	0.635751	1	0	0.701941	0.0745214	0	0	1.0812	0	0	0.196713	0	0.540889	1.89311	1.48466	0.742328	0	3.18224	0.940559	0.940559	1.23247	0.547766
blood_sugar	5	3	2	1	0	0	0	1	0	0	0	2	2	1	1	1	1	0.814209	1	1	1	1	0.886985	0	0	0	0	0.0892641	0	0	0	0	0.0520837	0.99163	0	0	0	2.33364	0	0	0	1.00424	1.50636

## Sheet: Figure 7-source data 1C
A)
	Any Shared Singletons	Any Shared CRMs	Deeply Shared Singletons	Deeply Shared CRMs	Primates Only Singletons	Primates Only CRMs	Beyond Primates Singletons	Beyond Primates CRMs	Human Only Singletons	Human Only CRMs
Cancer	0.097	0.612	0.071	0.847	0.688	0.467	0.027	0.613	0.899	0.366
Drug response	0.459	0.079	1	0.007*	0.673	0.856	0.289	0.024*	0.568	0.935
Other measurement	0.888	0.17	0.77	0.103*	0.357	0.849	0.961	0.055*	0.098	0.816
Blood	0.185	0.206	0.026	0.201	0.329	0.481	0.242	0.187	0.819	0.796
Body measurement	0.141	0.305	0.085	0.474	0.398	0.126	0.135	0.564	0.865	0.691
Blood sugar	0.34	0.033	1	0.006*	0.098	0.356	1	0.013	0.579	0.792
Immune system	0.664	0.818	0.416	0.961	0.793	0.347	0.383	0.873	0.316	0.193
Diabetes	0.061	0.142	0.129	0.469	0.127	0.063	0.157	0.427	0.925	0.856
Cardiovascular	0.946	0.997	0.939	0.906	0.478	0.973	0.977	0.961	0.058	0.002
Liver	0.07	0.006*	0.076	0*	0.49	0.852	0.036	0*	0.889	0.991
Gut	0.234	0.202	0.806	0.696	0.478	0.012	0.217	0.777	0.758	0.806
Nervous system	0.684	0.716	0.569	0.899	0.466	0.431	0.746	0.769	0.319	0.305
Kidney	0.555	0.935	0.307	0.786	0.4	0.638	0.566	0.841	0.36	0.008
Eye	0.792	0.113	0.739	0.468	0.572	0.041	0.726	0.435	0.186	0.897
Blood lipid	0.204	0.007*	0.371	0*	0.068	0.747	0.616	0*	0.703	0.987
Skin	1	0.088	1	1	1	0*	1	1	0.217	0.868
Bone	0.576	0.72	1	0.799	0.469	0.199	0.586	0.897	0.509	0.302
Lung	0.089	0.559	0.164	0.611	0.088	0.303	0.364	0.689	0.908	0.513
Adipose	0.301	1	0.052	1	1	1	0.129	1	0.589	0.311
Reproductive	0.631	0.827	0.221	1	0.692	0.312	0.479	1	0.376	0.233
Other metabolic disorder	0.477	0.141	0.46	0.195	0.622	0.463	0.298	0.122	0.425	0.903
Common traits	0.067	0.512	0.452	0.551	0.557	0.285	0.025	0.635	0.91	0.519
Other disease	0.292	0.534	0.044	0.389	0.615	0.47	0.16	0.511	0.702	0.489
Aging	0.905	0.236	1	0.415	1	0.14	0.637	0.53	0.134	0.825
Dental	1	1	1	1	1	1	1	1	1	1
B)
	Any Shared Singletons	Any Shared CRMs	Deeply Shared Singletons	Deeply Shared CRMs	Primates Only Singletons	Primates Only CRMs	Beyond Primates Singletons	Beyond Primates CRMs	Human Only Singletons	Human Only CRMs
Cancer	0.174	0.852	0.127	0.962	0.799	0.513	0.052	0.847	0.835	0.146
Drug response	0.457	0.084	1	0.004*	0.693	0.861	0.294	0.012*	0.58	0.937
Other measurement	0.978	0.382	0.921	0.237*	0.487	0.804	0.994	0.172*	0.022	0.604
Blood	0.353	0.417	0.045	0.419	0.399	0.516	0.418	0.389	0.661	0.602
Body measurement	0.223	0.59	0.12	0.69	0.499	0.16	0.191	0.844	0.789	0.417
Blood sugar	0.403	0.054	1	0.011*	0.08	0.327	1	0.026	0.545	0.775
Immune system	0.926	0.981	0.62	0.998	0.951	0.371	0.596	0.994	0.088	0.022
Diabetes	0.103	0.237	0.188	0.712	0.15	0.061	0.263	0.645	0.894	0.769
Cardiovascular	0.965	0.999	0.962	0.986	0.598	0.974	0.978	0.995	0.037	0.001
Liver	0.145	0.02*	0.136	0.001*	0.61	0.823	0.066	0.003*	0.812	0.976
Gut	0.382	0.405	0.919	0.883	0.564	0.015	0.283	0.939	0.632	0.616
Nervous system	0.801	0.943	0.758	0.99	0.558	0.47	0.83	0.965	0.199	0.066
Kidney	0.733	0.989	0.412	0.95	0.49	0.72	0.726	0.965	0.228	0.004
Eye	0.852	0.101	0.864	0.581	0.669	0.046	0.781	0.513	0.145	0.916
Blood lipid	0.374	0.015*	0.562	0.004*	0.085	0.894	0.781	0.001*	0.578	0.976
Skin	1	0.112	1	1	1	0.001*	1	1	0.171	0.897
Bone	0.624	0.846	1	0.875	0.492	0.249	0.647	0.941	0.465	0.21
Lung	0.094	0.675	0.212	0.74	0.081	0.307	0.453	0.811	0.921	0.433
Adipose	0.353	1	0.059	1	1	1	0.149	1	0.577	0.241
Reproductive	0.675	0.934	0.277	1	0.683	0.315	0.516	1	0.37	0.119
Other metabolic disorder	0.515	0.189	0.52	0.304	0.678	0.409	0.305	0.204	0.396	0.877
Common traits	0.074	0.624	0.453	0.635	0.606	0.343	0.028	0.728	0.922	0.451
Other disease	0.196	0.591	0.028	0.433	0.624	0.503	0.093	0.584	0.821	0.456
Aging	0.89	0.28	1	0.474	1	0.157	0.673	0.616	0.15	0.797
Dental	1	1	1	1	1	1	1	1	1	1

## Sheet: Figure 7-source data 1D
Table R1: Fraction of null p-values lower or equal to the original enrichment p-value. Null model was based on randomization of summary annotations of GWAS SNPs.
	Any Shared Singletons	Any Shared CRMs	Deeply Shared Singletons	Deeply Shared CRMs	Primates Only Singletons	Primates Only CRMs	Beyond Primates Singletons	Beyond Primates CRMs	Human Only Singletons	Human Only CRMs
Nervous System	0.3	0.9*	0.2	1*	0.4	0.4	0.2	1*	0.7	0.2
Diabetes	0	0.2*	0	0.2*	0.8	0.5	0*	0.2*	1	0.8
Immune System	0*	0.2*	0.2	0.2*	0	0.7	0*	0.2*	1	0.8
Eye	0.2	0.5	0.3	0.5	0.5	0.1	0.1	0.6	0.8	0.5
Cancer	0.4	0*	0.6	0.1*	0.3	0.3	0.5	0*	0.6	1
Skin	0.3	0.2	0.6	0.1	0.3	0.2	0.4	0.3	0.7	0.8
Other Measurement	0.2	0*	0.3	0*	0.3	0.8	0.1	0*	0.8	1
Body Measurement	0.7	0.9	0.5	0.7	1	0.3	0.3	1	0.3	0.1
Drug Response	0.8	0*	0.7	0.3	0.8	0.6	0.4	0*	0.2	1
Reproductive	0.9	0.8	0.2	1	1	0	0.6	1	0.1	0.2
Gut	0	0.3	0.1	0.3*	0.1	0.3	0	0.4	1	0.5
Blood	0	0.3*	0.2	0.4	0	0.1	0.4	0.5	1	0.7
Cardiovascular	1	1	0.9	0.7	0.9	1	1	0.8	0*	0
Liver	0*	0*	0.2	0*	0.3	0.9	0*	0*	1	1
Other Metabolic Disorder	1	0.9	1	0.8	0.9	0.6	1	0.7	0	0.1
common traits	1	1	1	1	1	0.7	0.9	1	0	0
Blood Lipid	0.1	0*	0.8	0*	0	0.9	0.5	0*	0.8	1
Bone	0.4	0.2	0.9	0.5	0.3	0.1	0.9	0.4	0.6	0.8
Lung	0.9	0.8	1	0.9	0.3	0.7	0.9	0.9	0.1	0.2
Kidney	0.2	0*	0.1	0*	0.2	0.7	0.2	0*	0.6	1
Dental	0	0.7	0	0.4	1	1	0	0.5	1	0.4
Other Disease	0.9	0.5	0.4	0.3	0.7	0.2	0.7	0.5	0.1	0.4
Aging	0.8	1	0.9	1	0.6	0.6	0.8	1	0.2	0
Adipose	0.7	0.2	0.3	0.9	1	0	0.4	0.8	0.4	0.8
Blood Sugar	0.4	1	1	1	0.1	1	1	1	0.8	0.1
Table R2: Fraction of null p-values lower or equal to the original enrichment p-value. Null model was based on selection of random sets of GWAS SNPs, matching MAF and distance to TSS as the GWAS SNPs overlaping CRMs and singletons.
	Any Shared Singletons	Any Shared CRMs	Deeply Shared Singletons	Deeply Shared CRMs	Primates Only Singletons	Primates Only CRMs	Beyond Primates Singletons	Beyond Primates CRMs	Human Only Singletons	Human Only CRMs
Nervous System	0.8	0.9*	0.8	1*	0.7	0.1	0.8	1*	0.2	0.1
Diabetes	0	0.2*	0	0.4*	0.9	0.5	0*	0.1*	1	0.8
Immune System	0*	0.8*	0.3	1*	0	0.6	0*	0.8*	1	0.2
Eye	0.7	0.3	0.1	0.8	1	0.1	0.3	0.9	0.3	0.7
Cancer	1	0*	0.9	0.7*	0.5	0.1	1	0.3*	0	1
Skin	0.2	0.6	0.3	0.6	0.3	0.2	0.2	0.9	0.8	0.4
Other Measurement	0.6	0.3*	0.7	0*	0.4	0.6	0.7	0.1*	0.4	0.7
Body Measurement	0.9	1	0.5	0.9	0.9	0.2	0.3	1	0.1	0.1
Drug Response	1	0.2*	0.9	1	1	0.5	1	0.2*	0	0.8
Reproductive	0.8	1	0.2	1	0.6	0	0.9	1	0.2	0
Gut	0.1	0.8	0.5	0.7*	0.2	0.4	0.4	0.9	0.9	0.2
Blood	0.3	0.7*	0.7	0.9	0	0.1	0.9	1	0.7	0.3
Cardiovascular	1	1	1	1	1	1	1	1	0*	0
Liver	0*	0*	0.2	0*	0.2	0.9	0*	0*	1	1
Other Metabolic Disorder	1	0.9	0.9	0.8	0.9	0.8	0.9	0.7	0	0.1
common traits	1	0.9	1	1	1	0.6	1	0.9	0	0.1
Blood Lipid	0.3	0*	0.6	0*	0.1	0.6	0.7	0*	0.7	1
Bone	0.9	0.4	0.9	0.7	0.2	0.5	1	0.5	0.1	0.6
Lung	1	0.9	0.9	1	0.2	0.4	1	0.9	0	0.1
Kidney	0.2	0*	0.2	0.3*	0.1	1	0.4	0*	0.8	1
Dental	0.4	0.8	0	0.5	1	1	0.3	0.8	0.8	0.3
Other Disease	1	0.4	0.4	0.5	0.7	0	0.9	0.7	0	0.7
Aging	0.9	1	1	1	0.6	0.3	1	1	0.1	0
Adipose	1	0.1	0.1	0.8	1	0	0.9	0.9	0	1
Blood Sugar	1	1	1	1	0.2	1	1	1	0.3	0
Color Code: Blue highligth shows terms for which less than 5% of null p-values were equal or less than the original enrichment p-value; white corresponds to the terms where more than 5% of null p-values were equal or lower than the original enrichment p-value.

## Sheet: Figure 7-source data 1E
GWAS trait	Number of total CRMs	Number of Singleton	Number of CRMs	Number of Singleton Any Shared	Number of CRMs Any Shared	Number of Singleton Deeply Shared	Number of CRMs Deeply Shared	Number of Singleton Primates Only	Number of CRMs Primates Only	Number of Singleton Beyond Primates	Number of CRMs Beyond Primates	Number of Singleton Human Only	Number of CRMs Human Only	Adjusted p-value Singleton Any Shared	Adjusted p-value CRMs Any Shared	Adjusted p-value Singleton Deeply Shared	Adjusted p-value CRMs Deeply Shared	Adjusted p-value Singleton Primates Only	Adjusted p-value CRMs Primates Only	Adjusted p-value Singleton Beyond Primates	Adjusted p-value CRMs Beyond Primates	Adjusted p-value Singleton Human Only	Adjusted p-value CRMs Human Only	-log10 Adjusted p-value Singleton Any Shared	-log10 Adjusted p-value CRMs Any Shared	-log10 Adjusted p-value Singleton Deeply Shared	-log10 Adjusted p-value CRMs Deeply Shared	-log10 Adjusted p-value Singleton Only Primates	-log10 Adjusted p-value CRMs Only Primates	-log10 Adjusted p-value Singleton Beyond Primates	-log10 Adjusted p-value CRMs Beyond Primates	-log10 Adjusted p-value Singleton Human Only	-log10 Adjusted p-value CRM-4 TF Human Only	Fold enrichment Singleton Any Shared	Fold enrichment CRMs Any Shared	Fold enrichment Singleton Deeply Shared	Fold enrichment CRMs Deeply Shared	Fold enrichment Singleton Primates Only	Fold enrichment CRMs Primates Only	Fold enrichment Singleton Beyond Primates	Fold enrichment CRMs Beyond Primates	Fold enrichment Singleton Human Only	Fold enrichment CRMs Human Only
Lung adenocarcinoma	2	2	0	2	0	0	0	0	0	2	0	0	0	1	1	1	1	1	1	1	1	1	1	0	0	0	0	0	0	0	0	0	0	2.97489	NaN	0	NaN	0	NaN	5.17308	NaN	0	NaN
Lung cancer	7	2	5	2	3	1	3	0	0	2	3	0	2	1	1	1	1	1	1	1	1	1	1	0	0	0	0	0	0	0	0	0	0	2.97489	1.78493	4.0828	4.89936	0	0	5.17308	3.10385	0	0.602543
Response to antipsychotic therapy (extrapyramidal side effects)	0	0	0	0	0	0	0	0	0	0	0	0	0	1	1	1	1	1	1	1	1	1	1	0	0	0	0	0	0	0	0	0	0	NaN	NaN	NaN	NaN	NaN	NaN	NaN	NaN	NaN	NaN
Insulin-like growth factors	6	4	2	0	0	0	0	0	0	0	0	4	2	1	1	1	1	1	1	1	1	1	1	0	0	0	0	0	0	0	0	0	0	0	0	0	0	0	0	0	0	1.50636	1.50636
Hematological parameters	4	4	0	1	0	0	0	1	0	0	0	3	0	1	1	1	1	1	1	1	1	1	1	0	0	0	0	0	0	0	0	0	0	0.743723	NaN	0	NaN	1.75023	NaN	0	NaN	1.12977	NaN
Height	50	26	24	10	11	2	6	6	4	4	7	16	13	1	1	1	1	1	1	1	1	1	1	0	0	0	0	0	0	0	0	0	0	1.14419	1.36349	0.628123	2.0414	1.6156	1.16682	0.795858	1.50881	0.926989	0.815943
Fasting glucose-related traits	12	4	8	2	7	0	6	2	1	0	6	2	1	1	0.489282	1	0.0540472	1	1	1	0.264449	1	1	0	0.310441	0	1.26723	0	0	0	0.577658	0	0	1.48745	2.60303	0	6.1242	3.50046	0.875116	0	3.87981	0.753179	0.188295
Nasopharyngeal carcinoma	3	3	0	1	0	0	0	1	0	0	0	2	0	1	1	1	1	1	1	1	1	1	1	0	0	0	0	0	0	0	0	0	0	0.99163	NaN	0	NaN	2.33364	NaN	0	NaN	1.00424	NaN
Systemic sclerosis	6	4	2	1	2	1	1	0	1	1	1	3	0	1	1	1	1	1	1	1	1	1	1	0	0	0	0	0	0	0	0	0	0	0.743723	2.97489	2.0414	4.0828	0	3.50046	1.29327	2.58654	1.12977	0
Ankylosing spondylitis	8	5	3	0	0	0	0	0	0	0	0	5	3	1	1	1	1	1	1	1	1	1	1	0	0	0	0	0	0	0	0	0	0	0	0	0	0	0	0	0	0	1.50636	1.50636
Type 1 diabetes	22	12	10	6	7	2	1	3	5	3	2	6	3	1	1	1	1	1	0.913979	1	1	1	1	0	0	0	0	0	0.039064	0	0	0	0	1.48745	2.08242	1.36093	0.81656	1.75023	3.50046	1.29327	1.03462	0.753179	0.451907
Rheumatoid arthritis	11	8	3	2	3	0	1	1	2	1	1	6	0	1	1	1	1	1	1	1	1	1	1	0	0	0	0	0	0	0	0	0	0	0.743723	2.97489	0	2.72187	0.875116	4.66728	0.646635	1.72436	1.12977	0
Coronary heart disease	36	21	15	6	7	1	5	5	2	1	5	15	8	1	1	1	1	1	1	1	1	1	1	0	0	0	0	0	0	0	0	0	0	0.849969	1.38828	0.388838	2.72187	1.66689	0.933457	0.246337	1.72436	1.07597	0.80339
Hematological and biochemical traits	15	7	8	2	2	2	2	0	0	2	2	5	6	1	1	1	1	1	1	1	1	1	1	0	0	0	0	0	0	0	0	0	0	0.849969	0.743723	2.33303	2.0414	0	0	1.47802	1.29327	1.07597	1.12977
C-reactive protein	32	15	17	7	11	5	9	2	1	5	10	8	6	1	0.944697	1	0.0540472	1	1	1	0.131827	1	1	0	0.0247075	0	1.26723	0	0	0	0.879997	0	0	1.38828	1.92493	2.72187	4.32297	0.933457	0.411819	1.72436	3.04299	0.80339	0.531655
Ulcerative colitis	26	15	11	6	4	0	1	3	2	3	2	9	7	1	1	1	1	1	1	1	1	1	1	0	0	0	0	0	0	0	0	0	0	1.18996	1.08178	0	0.742328	1.40019	1.2729	1.03462	0.940559	0.903814	0.958591
Inflammatory bowel disease	3	2	1	0	0	0	0	0	0	0	0	2	1	1	1	1	1	1	1	1	1	1	1	0	0	0	0	0	0	0	0	0	0	0	0	0	0	0	0	0	0	1.50636	1.50636
Fibrinogen	15	7	8	5	6	0	6	2	0	3	6	2	2	1	1	1	0.0540472	1	1	1	0.264449	1	1	0	0	0	1.26723	0	0	0	0.577658	0	0	2.12492	2.23117	0	6.1242	2.00026	0	2.21703	3.87981	0.430388	0.376589
Cannabis dependence	5	3	2	2	1	1	1	1	0	1	1	1	1	1	1	1	1	1	1	1	1	1	1	0	0	0	0	0	0	0	0	0	0	1.98326	1.48745	2.72187	4.0828	2.33364	0	1.72436	2.58654	0.502119	0.753179
Chronic kidney disease	20	9	11	2	1	1	0	1	1	1	0	7	10	1	1	1	1	1	1	1	1	1	1	0	0	0	0	0	0	0	0	0	0	0.661087	0.270445	0.907289	0	0.777881	0.636448	0.574786	0	1.17161	1.36942
Acute lymphoblastic leukemia (childhood)	0	0	0	0	0	0	0	0	0	0	0	0	0	1	1	1	1	1	1	1	1	1	1	0	0	0	0	0	0	0	0	0	0	NaN	NaN	NaN	NaN	NaN	NaN	NaN	NaN	NaN	NaN
Amyloid A Levels	4	0	4	0	1	0	0	0	1	0	0	0	3	1	1	1	1	1	1	1	1	1	1	0	0	0	0	0	0	0	0	0	0	NaN	0.743723	NaN	0	NaN	1.75023	NaN	0	NaN	1.12977
Platelet counts	8	1	7	1	5	1	2	0	2	1	3	0	2	1	1	1	1	1	1	1	1	1	1	0	0	0	0	0	0	0	0	0	0	2.97489	2.12492	8.1656	2.33303	0	2.00026	5.17308	2.21703	0	0.430388
Chronic lymphocytic leukemia	5	1	4	0	0	0	0	0	0	0	0	1	4	1	1	1	1	1	1	1	1	1	1	0	0	0	0	0	0	0	0	0	0	0	0	0	0	0	0	0	0	1.50636	1.50636
Thyroid volume	1	0	1	0	0	0	0	0	0	0	0	0	1	1	1	1	1	1	1	1	1	1	1	0	0	0	0	0	0	0	0	0	0	NaN	0	NaN	0	NaN	0	NaN	0	NaN	1.50636
Diabetic retinopathy	0	0	0	0	0	0	0	0	0	0	0	0	0	1	1	1	1	1	1	1	1	1	1	0	0	0	0	0	0	0	0	0	0	NaN	NaN	NaN	NaN	NaN	NaN	NaN	NaN	NaN	NaN
Caffeine consumption	5	3	2	2	0	2	0	0	0	2	0	1	2	1	1	1	1	1	1	1	1	1	1	0	0	0	0	0	0	0	0	0	0	1.98326	0	5.44374	0	0	0	3.44872	0	0.502119	1.50636
Coffee consumption	2	1	1	0	0	0	0	0	0	0	0	1	1	1	1	1	1	1	1	1	1	1	1	0	0	0	0	0	0	0	0	0	0	0	0	0	0	0	0	0	0	1.50636	1.50636
Non-alcoholic fatty liver disease histology (AST)	0	0	0	0	0	0	0	0	0	0	0	0	0	1	1	1	1	1	1	1	1	1	1	0	0	0	0	0	0	0	0	0	0	NaN	NaN	NaN	NaN	NaN	NaN	NaN	NaN	NaN	NaN
Attention deficit hyperactivity disorder and conduct disorder	2	1	1	0	0	0	0	0	0	0	0	1	1	1	1	1	1	1	1	1	1	1	1	0	0	0	0	0	0	0	0	0	0	0	0	0	0	0	0	0	0	1.50636	1.50636
Atrial fibrillation	4	2	2	0	1	0	0	0	0	0	1	2	1	1	1	1	1	1	1	1	1	1	1	0	0	0	0	0	0	0	0	0	0	0	1.48745	0	0	0	0	0	2.58654	1.50636	0.753179
Plasma homocysteine	2	1	1	0	0	0	0	0	0	0	0	1	1	1	1	1	1	1	1	1	1	1	1	0	0	0	0	0	0	0	0	0	0	0	0	0	0	0	0	0	0	1.50636	1.50636
Response to statin therapy	6	2	4	2	4	0	4	1	0	1	4	0	0	1	1	1	0.0918476	1	1	1	0.322921	1	1	0	0	0	1.03693	0	0	0	0.490904	0	0	2.97489	2.97489	0	8.1656	3.50046	0	2.58654	5.17308	0	0
totalC	18	7	11	3	9	1	6	1	1	2	8	4	2	1	0.322921	1	0.264449	1	1	1	0.0871401	1	1	0	0.490904	0	0.577658	0	0	0	1.05978	0	0	1.27495	2.434	1.16651	4.45397	1.00013	0.636448	1.47802	3.76224	0.860775	0.273883
LDL cholesterol	37	19	18	7	11	2	10	4	0	3	11	12	7	1	1	1	0.0369522	1	1	1	0.0657839	1	1	0	0	0	1.43236	0	0	0	1.18188	0	0	1.09601	1.81799	0.859537	4.53645	1.47388	0	0.816802	3.16132	0.951383	0.585806
Heart failure	3	1	2	0	1	0	1	0	0	0	1	1	1	1	1	1	1	1	1	1	1	1	1	0	0	0	0	0	0	0	0	0	0	0	1.48745	0	4.0828	0	0	0	2.58654	1.50636	0.753179
Crohn's disease	18	8	10	4	4	1	2	1	2	3	2	4	6	1	1	1	1	1	1	1	1	1	1	0	0	0	0	0	0	0	0	0	0	1.48745	1.18996	1.0207	1.63312	0.875116	1.40019	1.9399	1.03462	0.753179	0.903814
Alopecia areata	1	0	1	0	1	0	0	0	1	0	0	0	0	1	1	1	1	1	1	1	1	1	1	0	0	0	0	0	0	0	0	0	0	NaN	2.97489	NaN	0	NaN	7.00093	NaN	0	NaN	0
Vitiligo	6	2	4	0	3	0	0	0	3	0	0	2	1	1	1	1	1	1	1	1	1	1	1	0	0	0	0	0	0	0	0	0	0	0	2.23117	0	0	0	5.25069	0	0	1.50636	0.376589
Multiple sclerosis	20	13	7	3	3	2	0	0	2	3	1	10	4	1	1	1	1	1	1	1	1	1	1	0	0	0	0	0	0	0	0	0	0	0.686513	1.27495	1.25625	0	0	2.00026	1.19379	0.739011	1.15874	0.860775
Breast cancer	15	11	4	5	1	1	0	1	1	4	0	6	3	1	1	1	1	1	1	1	1	1	1	0	0	0	0	0	0	0	0	0	0	1.35222	0.743723	0.742328	0	0.636448	1.75023	1.88112	0	0.821649	1.12977
Bone mineral density (hip)	0	0	0	0	0	0	0	0	0	0	0	0	0	1	1	1	1	1	1	1	1	1	1	0	0	0	0	0	0	0	0	0	0	NaN	NaN	NaN	NaN	NaN	NaN	NaN	NaN	NaN	NaN
Bone mineral density (spine)	0	0	0	0	0	0	0	0	0	0	0	0	0	1	1	1	1	1	1	1	1	1	1	0	0	0	0	0	0	0	0	0	0	NaN	NaN	NaN	NaN	NaN	NaN	NaN	NaN	NaN	NaN
Pulmonary function	3	2	1	1	0	1	0	0	0	1	0	1	1	1	1	1	1	1	1	1	1	1	1	0	0	0	0	0	0	0	0	0	0	1.48745	0	4.0828	0	0	0	2.58654	0	0.753179	1.50636
Serum phytosterol levels	2	0	2	0	1	0	1	0	0	0	1	0	1	1	1	1	1	1	1	1	1	1	1	0	0	0	0	0	0	0	0	0	0	NaN	1.48745	NaN	4.0828	NaN	0	NaN	2.58654	NaN	0.753179
Adiponectin levels	3	2	1	0	0	0	0	0	0	0	0	2	1	1	1	1	1	1	1	1	1	1	1	0	0	0	0	0	0	0	0	0	0	0	0	0	0	0	0	0	0	1.50636	1.50636
Kawasaki disease	4	1	3	1	0	0	0	1	0	0	0	0	3	1	1	1	1	1	1	1	1	1	1	0	0	0	0	0	0	0	0	0	0	2.97489	0	0	0	7.00093	0	0	0	0	1.50636
Cystic fibrosis severity	1	1	0	0	0	0	0	0	0	0	0	1	0	1	1	1	1	1	1	1	1	1	1	0	0	0	0	0	0	0	0	0	0	0	NaN	0	NaN	0	NaN	0	NaN	1.50636	NaN
MRI atrophy measures	2	2	0	2	0	0	0	2	0	0	0	0	0	1	1	1	1	1	1	1	1	1	1	0	0	0	0	0	0	0	0	0	0	2.97489	NaN	0	NaN	7.00093	NaN	0	NaN	0	NaN
Brain structure	5	4	1	1	1	0	0	0	1	1	0	3	0	1	1	1	1	1	1	1	1	1	1	0	0	0	0	0	0	0	0	0	0	0.743723	2.97489	0	0	0	7.00093	1.29327	0	1.12977	0
Type 2 diabetes	27	14	13	7	6	3	4	3	1	4	5	7	7	1	1	1	1	1	1	1	1	1	1	0	0	0	0	0	0	0	0	0	0	1.48745	1.37303	1.74977	2.51249	1.5002	0.538533	1.47802	1.98964	0.753179	0.811115
Serum dehydroepiandrosterone sulphate levels	5	2	3	2	2	0	1	2	1	0	1	0	1	1	1	1	1	1	1	1	1	1	1	0	0	0	0	0	0	0	0	0	0	2.97489	1.98326	0	2.72187	7.00093	2.33364	0	1.72436	0	0.502119
Body mass index	22	12	10	8	6	6	2	1	3	7	3	4	4	1	1	0.328451	1	1	1	0.505602	1	1	1	0	0	0.48353	0	0	0	0.296192	0	0	0	1.98326	1.78493	4.0828	1.63312	0.583411	2.10028	3.01763	1.55192	0.502119	0.602543
Lipoprotein-associated phospholipase A2 activity and mass	6	3	3	1	2	0	2	1	0	0	2	2	1	1	1	1	1	1	1	1	1	1	1	0	0	0	0	0	0	0	0	0	0	0.99163	1.98326	0	5.44374	2.33364	0	0	3.44872	1.00424	0.502119
Cognitive test performance	4	3	1	1	0	0	0	1	0	0	0	2	1	1	1	1	1	1	1	1	1	1	1	0	0	0	0	0	0	0	0	0	0	0.99163	0	0	0	2.33364	0	0	0	1.00424	1.50636
Parkinson's disease	11	7	4	1	3	0	1	1	1	0	2	6	1	1	1	1	1	1	1	1	1	1	1	0	0	0	0	0	0	0	0	0	0	0.424984	2.23117	0	2.0414	1.00013	1.75023	0	2.58654	1.29116	0.376589
Hematocrit	4	4	0	0	0	0	0	0	0	0	0	4	0	1	1	1	1	1	1	1	1	1	1	0	0	0	0	0	0	0	0	0	0	0	NaN	0	NaN	0	NaN	0	NaN	1.50636	NaN
Hemoglobin	4	3	1	1	0	0	0	1	0	0	0	2	1	1	1	1	1	1	1	1	1	1	1	0	0	0	0	0	0	0	0	0	0	0.99163	0	0	0	2.33364	0	0	0	1.00424	1.50636
Glioma	1	1	0	0	0	0	0	0	0	0	0	1	0	1	1	1	1	1	1	1	1	1	1	0	0	0	0	0	0	0	0	0	0	0	NaN	0	NaN	0	NaN	0	NaN	1.50636	NaN
Sudden cardiac arrest	13	5	8	1	2	0	2	1	0	0	2	4	6	1	1	1	1	1	1	1	1	1	1	0	0	0	0	0	0	0	0	0	0	0.594978	0.743723	0	2.0414	1.40019	0	0	1.29327	1.20509	1.12977
Systemic lupus erythematosus	10	3	7	2	4	1	2	0	1	2	3	1	3	1	1	1	1	1	1	1	1	1	1	0	0	0	0	0	0	0	0	0	0	1.98326	1.69994	2.72187	2.33303	0	1.00013	3.44872	2.21703	0.502119	0.645582
Attention deficit hyperactivity disorder	12	8	4	5	1	1	0	3	1	2	0	3	3	1	1	1	1	1	1	1	1	1	1	0	0	0	0	0	0	0	0	0	0	1.85931	0.743723	1.0207	0	2.62535	1.75023	1.29327	0	0.564884	1.12977
Tuberculosis	5	5	0	1	0	0	0	1	0	0	0	4	0	1	1	1	1	1	1	1	1	1	1	0	0	0	0	0	0	0	0	0	0	0.594978	NaN	0	NaN	1.40019	NaN	0	NaN	1.20509	NaN
Prostate cancer	13	7	6	3	2	2	0	0	0	3	2	4	4	1	1	1	1	1	1	1	1	1	1	0	0	0	0	0	0	0	0	0	0	1.27495	0.99163	2.33303	0	0	0	2.21703	1.72436	0.860775	1.00424
Paget's disease	1	1	0	0	0	0	0	0	0	0	0	1	0	1	1	1	1	1	1	1	1	1	1	0	0	0	0	0	0	0	0	0	0	0	NaN	0	NaN	0	NaN	0	NaN	1.50636	NaN
Activated partial thromboplastin time	3	1	2	0	1	0	0	0	1	0	0	1	1	1	1	1	1	1	1	1	1	1	1	0	0	0	0	0	0	0	0	0	0	0	1.48745	0	0	0	3.50046	0	0	1.50636	0.753179
HIV-1 control	9	7	2	3	0	2	0	1	0	2	0	4	2	1	1	1	1	1	1	1	1	1	1	0	0	0	0	0	0	0	0	0	0	1.27495	0	2.33303	0	1.00013	0	1.47802	0	0.860775	1.50636
Mean corpuscular hemoglobin	7	4	3	2	3	2	3	0	0	2	3	2	0	1	1	1	0.350095	1	1	1	0.898089	1	1	0	0	0	0.455814	0	0	0	0.0466805	0	0	1.48745	2.97489	4.0828	8.1656	0	0	2.58654	5.17308	0.753179	0
Colorectal cancer	12	5	7	3	2	2	1	1	0	2	2	2	5	1	1	1	1	1	1	1	1	1	1	0	0	0	0	0	0	0	0	0	0	1.78493	0.849969	3.26624	1.16651	1.40019	0	2.06923	1.47802	0.602543	1.07597
QT interval	5	1	4	0	1	0	0	0	1	0	0	1	3	1	1	1	1	1	1	1	1	1	1	0	0	0	0	0	0	0	0	0	0	0	0.743723	0	0	0	1.75023	0	0	1.50636	1.12977
Inflammatory bowel disease (early onset)	0	0	0	0	0	0	0	0	0	0	0	0	0	1	1	1	1	1	1	1	1	1	1	0	0	0	0	0	0	0	0	0	0	NaN	NaN	NaN	NaN	NaN	NaN	NaN	NaN	NaN	NaN
Schizophrenia	2	0	2	0	1	0	0	0	1	0	0	0	1	1	1	1	1	1	1	1	1	1	1	0	0	0	0	0	0	0	0	0	0	NaN	1.48745	NaN	0	NaN	3.50046	NaN	0	NaN	0.753179
bipolar disorder and depression (combined)	0	0	0	0	0	0	0	0	0	0	0	0	0	1	1	1	1	1	1	1	1	1	1	0	0	0	0	0	0	0	0	0	0	NaN	NaN	NaN	NaN	NaN	NaN	NaN	NaN	NaN	NaN
Upper aerodigestive tract cancers	5	3	2	2	0	1	0	1	0	1	0	1	2	1	1	1	1	1	1	1	1	1	1	0	0	0	0	0	0	0	0	0	0	1.98326	0	2.72187	0	2.33364	0	1.72436	0	0.502119	1.50636
Esophageal cancer	5	3	2	1	0	0	0	1	0	0	0	2	2	1	1	1	1	1	1	1	1	1	1	0	0	0	0	0	0	0	0	0	0	0.99163	0	0	0	2.33364	0	0	0	1.00424	1.50636
Volumetric brain MRI	1	0	1	0	1	0	0	0	0	0	1	0	0	1	1	1	1	1	1	1	1	1	1	0	0	0	0	0	0	0	0	0	0	NaN	2.97489	NaN	0	NaN	0	NaN	5.17308	NaN	0
Uterine fibroids	1	1	0	0	0	0	0	0	0	0	0	1	0	1	1	1	1	1	1	1	1	1	1	0	0	0	0	0	0	0	0	0	0	0	NaN	0	NaN	0	NaN	0	NaN	1.50636	NaN
Multiple sclerosis (severity)	0	0	0	0	0	0	0	0	0	0	0	0	0	1	1	1	1	1	1	1	1	1	1	0	0	0	0	0	0	0	0	0	0	NaN	NaN	NaN	NaN	NaN	NaN	NaN	NaN	NaN	NaN
Weight	6	4	2	3	2	3	0	0	2	3	0	1	0	1	1	0.898089	1	1	1	1	1	1	1	0	0	0.0466805	0	0	0	0	0	0	0	2.23117	2.97489	6.1242	0	0	7.00093	3.87981	0	0.376589	0
White blood cell types	6	4	2	1	0	1	0	0	0	1	0	3	2	1	1	1	1	1	1	1	1	1	1	0	0	0	0	0	0	0	0	0	0	0.743723	0	2.0414	0	0	0	1.29327	0	1.12977	1.50636
White blood cell count	4	2	2	1	0	0	0	1	0	0	0	1	2	1	1	1	1	1	1	1	1	1	1	0	0	0	0	0	0	0	0	0	0	1.48745	0	0	0	3.50046	0	0	0	0.753179	1.50636
Menopause (age at onset)	0	0	0	0	0	0	0	0	0	0	0	0	0	1	1	1	1	1	1	1	1	1	1	0	0	0	0	0	0	0	0	0	0	NaN	NaN	NaN	NaN	NaN	NaN	NaN	NaN	NaN	NaN
Carotid atherosclerosis in HIV infection	2	0	2	0	0	0	0	0	0	0	0	0	2	1	1	1	1	1	1	1	1	1	1	0	0	0	0	0	0	0	0	0	0	NaN	0	NaN	0	NaN	0	NaN	0	NaN	1.50636
Alzheimer's disease	23	14	9	7	5	3	4	4	0	3	5	7	4	1	1	1	1	1	1	1	1	1	1	0	0	0	0	0	0	0	0	0	0	1.48745	1.65272	1.74977	3.62916	2.00026	0	1.10852	2.87393	0.753179	0.669492
Alzheimer's disease (late onset)	0	0	0	0	0	0	0	0	0	0	0	0	0	1	1	1	1	1	1	1	1	1	1	0	0	0	0	0	0	0	0	0	0	NaN	NaN	NaN	NaN	NaN	NaN	NaN	NaN	NaN	NaN
Recombination rate (females)	0	0	0	0	0	0	0	0	0	0	0	0	0	1	1	1	1	1	1	1	1	1	1	0	0	0	0	0	0	0	0	0	0	NaN	NaN	NaN	NaN	NaN	NaN	NaN	NaN	NaN	NaN
Metabolic syndrome	18	11	7	4	5	0	3	2	1	2	4	7	2	1	1	1	1	1	1	1	1	1	1	0	0	0	0	0	0	0	0	0	0	1.08178	2.12492	0	3.49954	1.2729	1.00013	0.940559	2.95604	0.958591	0.430388
HDL cholesterol	33	12	21	4	12	1	7	2	3	2	9	8	9	1	1	1	1	1	1	1	1	1	1	0	0	0	0	0	0	0	0	0	0	0.99163	1.69994	0.680467	2.72187	1.16682	1.00013	0.862179	2.21703	1.00424	0.645582
Vitamin D insufficiency	4	3	1	2	1	0	1	1	0	1	1	1	0	1	1	1	1	1	1	1	1	1	1	0	0	0	0	0	0	0	0	0	0	1.98326	2.97489	0	8.1656	2.33364	0	1.72436	5.17308	0.502119	0
Vitamin D levels	4	3	1	2	1	0	1	1	0	1	1	1	0	1	1	1	1	1	1	1	1	1	1	0	0	0	0	0	0	0	0	0	0	1.98326	2.97489	0	8.1656	2.33364	0	1.72436	5.17308	0.502119	0
Diastolic blood pressure	2	2	0	1	0	0	0	0	0	1	0	1	0	1	1	1	1	1	1	1	1	1	1	0	0	0	0	0	0	0	0	0	0	1.48745	NaN	0	NaN	0	NaN	2.58654	NaN	0.753179	NaN
Obesity (extreme)	0	0	0	0	0	0	0	0	0	0	0	0	0	1	1	1	1	1	1	1	1	1	1	0	0	0	0	0	0	0	0	0	0	NaN	NaN	NaN	NaN	NaN	NaN	NaN	NaN	NaN	NaN
Celiac disease and Rheumatoid arthritis	3	3	0	2	0	0	0	1	0	1	0	1	0	1	1	1	1	1	1	1	1	1	1	0	0	0	0	0	0	0	0	0	0	1.98326	NaN	0	NaN	2.33364	NaN	1.72436	NaN	0.502119	NaN
Celiac disease	14	9	5	4	5	1	2	2	3	2	2	5	0	1	0.645868	1	1	1	1	1	1	1	1	0	0.189856	0	0	0	0	0	0	0	0	1.32217	2.97489	0.907289	3.26624	1.55576	4.20056	1.14957	2.06923	0.836865	0
Response to antipsychotic treatment	7	2	5	1	3	0	3	1	0	0	3	1	2	1	1	1	1	1	1	1	1	1	1	0	0	0	0	0	0	0	0	0	0	1.48745	1.78493	0	4.89936	3.50046	0	0	3.10385	0.753179	0.602543
Obesity	6	6	0	2	0	2	0	0	0	2	0	4	0	1	1	1	1	1	1	1	1	1	1	0	0	0	0	0	0	0	0	0	0	0.99163	NaN	2.72187	NaN	0	NaN	1.72436	NaN	1.00424	NaN
Response to treatment for acute lymphoblastic leukemia	3	2	1	0	0	0	0	0	0	0	0	2	1	1	1	1	1	1	1	1	1	1	1	0	0	0	0	0	0	0	0	0	0	0	0	0	0	0	0	0	0	1.50636	1.50636
Common traits (Other)	0	0	0	0	0	0	0	0	0	0	0	0	0	1	1	1	1	1	1	1	1	1	1	0	0	0	0	0	0	0	0	0	0	NaN	NaN	NaN	NaN	NaN	NaN	NaN	NaN	NaN	NaN
Hypertension	8	2	6	0	0	0	0	0	0	0	0	2	6	1	1	1	1	1	1	1	1	1	1	0	0	0	0	0	0	0	0	0	0	0	0	0	0	0	0	0	0	1.50636	1.50636
Depression--quantitative trait	1	0	1	0	0	0	0	0	0	0	0	0	1	1	1	1	1	1	1	1	1	1	1	0	0	0	0	0	0	0	0	0	0	NaN	0	NaN	0	NaN	0	NaN	0	NaN	1.50636
Dialysis-related mortality	9	5	4	2	2	1	1	1	1	1	1	3	2	1	1	1	1	1	1	1	1	1	1	0	0	0	0	0	0	0	0	0	0	1.18996	1.48745	1.63312	2.0414	1.40019	1.75023	1.03462	1.29327	0.903814	0.753179
Age-related macular degeneration	14	8	6	3	4	1	2	2	1	1	3	5	2	1	1	1	1	1	1	1	1	1	1	0	0	0	0	0	0	0	0	0	0	1.11558	1.98326	1.0207	2.72187	1.75023	1.16682	0.646635	2.58654	0.941473	0.502119
HDL Cholesterol - Triglycerides (HDLC-TG)	0	0	0	0	0	0	0	0	0	0	0	0	0	1	1	1	1	1	1	1	1	1	1	0	0	0	0	0	0	0	0	0	0	NaN	NaN	NaN	NaN	NaN	NaN	NaN	NaN	NaN	NaN
Metabolic syndrome (bivariate traits)	0	0	0	0	0	0	0	0	0	0	0	0	0	1	1	1	1	1	1	1	1	1	1	0	0	0	0	0	0	0	0	0	0	NaN	NaN	NaN	NaN	NaN	NaN	NaN	NaN	NaN	NaN
Cardiovascular disease risk factors	7	3	4	2	2	1	1	1	0	1	2	1	2	1	1	1	1	1	1	1	1	1	1	0	0	0	0	0	0	0	0	0	0	1.98326	1.48745	2.72187	2.0414	2.33364	0	1.72436	2.58654	0.502119	0.753179
Blood lipid traits	4	2	2	1	1	0	1	1	0	0	1	1	1	1	1	1	1	1	1	1	1	1	1	0	0	0	0	0	0	0	0	0	0	1.48745	1.48745	0	4.0828	3.50046	0	0	2.58654	0.753179	0.753179
Waist circumference and related phenotypes	4	2	2	0	0	0	0	0	0	0	0	2	2	1	1	1	1	1	1	1	1	1	1	0	0	0	0	0	0	0	0	0	0	0	0	0	0	0	0	0	0	1.50636	1.50636
Triglycerides	33	19	14	7	9	2	4	5	2	2	7	12	5	1	1	1	1	1	1	1	1	1	1	0	0	0	0	0	0	0	0	0	0	1.09601	1.91243	0.859537	2.33303	1.84235	1.00013	0.544534	2.58654	0.951383	0.537985
Diabetic nephropathy	4	3	1	2	1	1	1	1	0	1	1	1	0	1	1	1	1	1	1	1	1	1	1	0	0	0	0	0	0	0	0	0	0	1.98326	2.97489	2.72187	8.1656	2.33364	0	1.72436	5.17308	0.502119	0
N-glycan levels	3	3	0	0	0	0	0	0	0	0	0	3	0	1	1	1	1	1	1	1	1	1	1	0	0	0	0	0	0	0	0	0	0	0	NaN	0	NaN	0	NaN	0	NaN	1.50636	NaN
Neutrophil count	2	1	1	0	0	0	0	0	0	0	0	1	1	1	1	1	1	1	1	1	1	1	1	0	0	0	0	0	0	0	0	0	0	0	0	0	0	0	0	0	0	1.50636	1.50636
Longevity	13	7	6	1	4	0	2	0	2	1	2	6	2	1	1	1	1	1	1	1	1	1	1	0	0	0	0	0	0	0	0	0	0	0.424984	1.98326	0	2.72187	0	2.33364	0.739011	1.72436	1.29116	0.502119
Quantitative traits	6	3	3	0	3	0	2	0	1	0	2	3	0	1	1	1	1	1	1	1	1	1	1	0	0	0	0	0	0	0	0	0	0	0	2.97489	0	5.44374	0	2.33364	0	3.44872	1.50636	0
Other metabolic traits	8	3	5	1	3	1	3	0	0	1	3	2	2	1	1	1	1	1	1	1	1	1	1	0	0	0	0	0	0	0	0	0	0	0.99163	1.78493	2.72187	4.89936	0	0	1.72436	3.10385	1.00424	0.602543
Factor VII	2	1	1	0	1	0	1	0	0	0	1	1	0	1	1	1	1	1	1	1	1	1	1	0	0	0	0	0	0	0	0	0	0	0	2.97489	0	8.1656	0	0	0	5.17308	1.50636	0
Conduct disorder (interaction)	0	0	0	0	0	0	0	0	0	0	0	0	0	1	1	1	1	1	1	1	1	1	1	0	0	0	0	0	0	0	0	0	0	NaN	NaN	NaN	NaN	NaN	NaN	NaN	NaN	NaN	NaN
Conduct disorder (case status)	0	0	0	0	0	0	0	0	0	0	0	0	0	1	1	1	1	1	1	1	1	1	1	0	0	0	0	0	0	0	0	0	0	NaN	NaN	NaN	NaN	NaN	NaN	NaN	NaN	NaN	NaN
Adiposity	3	3	0	2	0	2	0	0	0	2	0	1	0	1	1	1	1	1	1	1	1	1	1	0	0	0	0	0	0	0	0	0	0	1.98326	NaN	5.44374	NaN	0	NaN	3.44872	NaN	0.502119	NaN
Menarche (age at onset)	0	0	0	0	0	0	0	0	0	0	0	0	0	1	1	1	1	1	1	1	1	1	1	0	0	0	0	0	0	0	0	0	0	NaN	NaN	NaN	NaN	NaN	NaN	NaN	NaN	NaN	NaN
Body mass in chronic obstructive pulmonary disease	3	3	0	2	0	2	0	0	0	2	0	1	0	1	1	1	1	1	1	1	1	1	1	0	0	0	0	0	0	0	0	0	0	1.98326	NaN	5.44374	NaN	0	NaN	3.44872	NaN	0.502119	NaN
Biomedical quantitative traits	5	3	2	2	0	2	0	0	0	2	0	1	2	1	1	1	1	1	1	1	1	1	1	0	0	0	0	0	0	0	0	0	0	1.98326	0	5.44374	0	0	0	3.44872	0	0.502119	1.50636
Obesity (early onset extreme)	0	0	0	0	0	0	0	0	0	0	0	0	0	1	1	1	1	1	1	1	1	1	1	0	0	0	0	0	0	0	0	0	0	NaN	NaN	NaN	NaN	NaN	NaN	NaN	NaN	NaN	NaN
Obesity-related traits	3	3	0	2	0	2	0	0	0	2	0	1	0	1	1	1	1	1	1	1	1	1	1	0	0	0	0	0	0	0	0	0	0	1.98326	NaN	5.44374	NaN	0	NaN	3.44872	NaN	0.502119	NaN
Psoriasis	12	7	5	2	2	1	2	1	0	1	2	5	3	1	1	1	1	1	1	1	1	1	1	0	0	0	0	0	0	0	0	0	0	0.849969	1.18996	1.16651	3.26624	1.00013	0	0.739011	2.06923	1.07597	0.903814
Psoriatic arthritis	3	2	1	0	1	0	1	0	0	0	1	2	0	1	1	1	1	1	1	1	1	1	1	0	0	0	0	0	0	0	0	0	0	0	2.97489	0	8.1656	0	0	0	5.17308	1.50636	0
Progressive supranuclear palsy	3	2	1	0	1	0	0	0	1	0	0	2	0	1	1	1	1	1	1	1	1	1	1	0	0	0	0	0	0	0	0	0	0	0	2.97489	0	0	0	7.00093	0	0	1.50636	0
Response to acetaminophen (hepatotoxicity)	0	0	0	0	0	0	0	0	0	0	0	0	0	1	1	1	1	1	1	1	1	1	1	0	0	0	0	0	0	0	0	0	0	NaN	NaN	NaN	NaN	NaN	NaN	NaN	NaN	NaN	NaN
Stroke	2	1	1	1	0	1	0	0	0	1	0	0	1	1	1	1	1	1	1	1	1	1	1	0	0	0	0	0	0	0	0	0	0	2.97489	0	8.1656	0	0	0	5.17308	0	0	1.50636
RR interval (heart rate)	0	0	0	0	0	0	0	0	0	0	0	0	0	1	1	1	1	1	1	1	1	1	1	0	0	0	0	0	0	0	0	0	0	NaN	NaN	NaN	NaN	NaN	NaN	NaN	NaN	NaN	NaN
Progranulin levels	2	1	1	1	1	0	1	1	0	0	1	0	0	1	1	1	1	1	1	1	1	1	1	0	0	0	0	0	0	0	0	0	0	2.97489	2.97489	0	8.1656	7.00093	0	0	5.17308	0	0
Myocardial infarction (early onset)	0	0	0	0	0	0	0	0	0	0	0	0	0	1	1	1	1	1	1	1	1	1	1	0	0	0	0	0	0	0	0	0	0	NaN	NaN	NaN	NaN	NaN	NaN	NaN	NaN	NaN	NaN
Amyotrophic lateral sclerosis	1	0	1	0	1	0	1	0	0	0	1	0	0	1	1	1	1	1	1	1	1	1	1	0	0	0	0	0	0	0	0	0	0	NaN	2.97489	NaN	8.1656	NaN	0	NaN	5.17308	NaN	0
Aortic root size	3	0	3	0	1	0	0	0	1	0	0	0	2	1	1	1	1	1	1	1	1	1	1	0	0	0	0	0	0	0	0	0	0	NaN	0.99163	NaN	0	NaN	2.33364	NaN	0	NaN	1.00424
Waist-hip ratio	5	0	5	0	3	0	2	0	1	0	2	0	2	1	1	1	1	1	1	1	1	1	1	0	0	0	0	0	0	0	0	0	0	NaN	1.78493	NaN	3.26624	NaN	1.40019	NaN	2.06923	NaN	0.602543
Bipolar disorder and major depressive disorder (combined)	0	0	0	0	0	0	0	0	0	0	0	0	0	1	1	1	1	1	1	1	1	1	1	0	0	0	0	0	0	0	0	0	0	NaN	NaN	NaN	NaN	NaN	NaN	NaN	NaN	NaN	NaN
Asthma (toluene diisocyanate-induced)	0	0	0	0	0	0	0	0	0	0	0	0	0	1	1	1	1	1	1	1	1	1	1	0	0	0	0	0	0	0	0	0	0	NaN	NaN	NaN	NaN	NaN	NaN	NaN	NaN	NaN	NaN
Bipolar disorder and schizophrenia	17	12	5	2	2	1	1	1	1	1	1	10	3	1	1	1	1	1	1	1	1	1	1	0	0	0	0	0	0	0	0	0	0	0.495815	1.18996	0.680467	1.63312	0.583411	1.40019	0.43109	1.03462	1.2553	0.903814
Select biomarker traits	7	2	5	1	3	1	3	0	0	1	3	1	2	1	1	1	1	1	1	1	1	1	1	0	0	0	0	0	0	0	0	0	0	1.48745	1.78493	4.0828	4.89936	0	0	2.58654	3.10385	0.753179	0.602543
Interstitial lung disease	0	0	0	0	0	0	0	0	0	0	0	0	0	1	1	1	1	1	1	1	1	1	1	0	0	0	0	0	0	0	0	0	0	NaN	NaN	NaN	NaN	NaN	NaN	NaN	NaN	NaN	NaN
Kidney stones	1	0	1	0	0	0	0	0	0	0	0	0	1	1	1	1	1	1	1	1	1	1	1	0	0	0	0	0	0	0	0	0	0	NaN	0	NaN	0	NaN	0	NaN	0	NaN	1.50636
Cardiac hypertrophy	1	1	0	0	0	0	0	0	0	0	0	1	0	1	1	1	1	1	1	1	1	1	1	0	0	0	0	0	0	0	0	0	0	0	NaN	0	NaN	0	NaN	0	NaN	1.50636	NaN
Migraine	1	0	1	0	1	0	1	0	0	0	1	0	0	1	1	1	1	1	1	1	1	1	1	0	0	0	0	0	0	0	0	0	0	NaN	2.97489	NaN	8.1656	NaN	0	NaN	5.17308	NaN	0
Cutaneous nevi	3	0	3	0	3	0	1	0	1	0	2	0	0	1	1	1	1	1	1	1	1	1	1	0	0	0	0	0	0	0	0	0	0	NaN	2.97489	NaN	2.72187	NaN	2.33364	NaN	3.44872	NaN	0
Red blood cell traits	1	1	0	0	0	0	0	0	0	0	0	1	0	1	1	1	1	1	1	1	1	1	1	0	0	0	0	0	0	0	0	0	0	0	NaN	0	NaN	0	NaN	0	NaN	1.50636	NaN
Beta thalassemia/hemoglobin E disease	1	1	0	0	0	0	0	0	0	0	0	1	0	1	1	1	1	1	1	1	1	1	1	0	0	0	0	0	0	0	0	0	0	0	NaN	0	NaN	0	NaN	0	NaN	1.50636	NaN
Hematology traits	1	1	0	0	0	0	0	0	0	0	0	1	0	1	1	1	1	1	1	1	1	1	1	0	0	0	0	0	0	0	0	0	0	0	NaN	0	NaN	0	NaN	0	NaN	1.50636	NaN
Mean corpuscular volume	4	3	1	2	1	1	1	1	0	1	1	1	0	1	1	1	1	1	1	1	1	1	1	0	0	0	0	0	0	0	0	0	0	1.98326	2.97489	2.72187	8.1656	2.33364	0	1.72436	5.17308	0.502119	0
Other erythrocyte phenotypes	1	1	0	0	0	0	0	0	0	0	0	1	0	1	1	1	1	1	1	1	1	1	1	0	0	0	0	0	0	0	0	0	0	0	NaN	0	NaN	0	NaN	0	NaN	1.50636	NaN
F-cell distribution	2	1	1	0	0	0	0	0	0	0	0	1	1	1	1	1	1	1	1	1	1	1	1	0	0	0	0	0	0	0	0	0	0	0	0	0	0	0	0	0	0	1.50636	1.50636
D-dimer levels	7	5	2	1	1	0	1	1	0	0	1	4	1	1	1	1	1	1	1	1	1	1	1	0	0	0	0	0	0	0	0	0	0	0.594978	1.48745	0	4.0828	1.40019	0	0	2.58654	1.20509	0.753179
Self-rated health	5	2	3	1	3	0	2	1	0	0	3	1	0	1	1	1	1	1	1	1	0.898089	1	1	0	0	0	0	0	0	0	0.0466805	0	0	1.48745	2.97489	0	5.44374	3.50046	0	0	5.17308	0.753179	0
Echocardiographic traits	2	1	1	0	0	0	0	0	0	0	0	1	1	1	1	1	1	1	1	1	1	1	1	0	0	0	0	0	0	0	0	0	0	0	0	0	0	0	0	0	0	1.50636	1.50636
Plasma levels of liver enzymes	6	2	4	2	2	1	1	1	1	1	1	0	2	1	1	1	1	1	1	1	1	1	1	0	0	0	0	0	0	0	0	0	0	2.97489	1.48745	4.0828	2.0414	3.50046	1.75023	2.58654	1.29327	0	0.753179
Protein quantitative trait loci	6	0	6	0	2	0	2	0	0	0	2	0	4	1	1	1	1	1	1	1	1	1	1	0	0	0	0	0	0	0	0	0	0	NaN	0.99163	NaN	2.72187	NaN	0	NaN	1.72436	NaN	1.00424
Eosinophilic esophagitis (pediatric)	0	0	0	0	0	0	0	0	0	0	0	0	0	1	1	1	1	1	1	1	1	1	1	0	0	0	0	0	0	0	0	0	0	NaN	NaN	NaN	NaN	NaN	NaN	NaN	NaN	NaN	NaN
Major depressive disorder	6	3	3	0	1	0	0	0	1	0	0	3	2	1	1	1	1	1	1	1	1	1	1	0	0	0	0	0	0	0	0	0	0	0	0.99163	0	0	0	2.33364	0	0	1.50636	1.00424
Polycystic ovary syndrome	2	1	1	0	0	0	0	0	0	0	0	1	1	1	1	1	1	1	1	1	1	1	1	0	0	0	0	0	0	0	0	0	0	0	0	0	0	0	0	0	0	1.50636	1.50636
Serum urate	8	5	3	0	2	0	2	0	0	0	2	5	1	1	1	1	1	1	1	1	1	1	1	0	0	0	0	0	0	0	0	0	0	0	1.98326	0	5.44374	0	0	0	3.44872	1.50636	0.502119
Serum uric acid	12	9	3	0	1	0	1	0	0	0	1	9	2	1	1	1	1	1	1	1	1	1	1	0	0	0	0	0	0	0	0	0	0	0	0.99163	0	2.72187	0	0	0	1.72436	1.50636	1.00424
Response to citalopram treatment	1	1	0	1	0	0	0	0	0	1	0	0	0	1	1	1	1	1	1	1	1	1	1	0	0	0	0	0	0	0	0	0	0	2.97489	NaN	0	NaN	0	NaN	5.17308	NaN	0	NaN
Asthma	5	3	2	3	1	0	0	3	1	0	0	0	1	1	1	1	1	0.490171	1	1	1	1	1	0	0	0	0	0.309653	0	0	0	0	0	2.97489	1.48745	0	0	7.00093	3.50046	0	0	0	0.753179
Serum iron levels	1	1	0	0	0	0	0	0	0	0	0	1	0	1	1	1	1	1	1	1	1	1	1	0	0	0	0	0	0	0	0	0	0	0	NaN	0	NaN	0	NaN	0	NaN	1.50636	NaN
Interleukin-18 levels	1	1	0	0	0	0	0	0	0	0	0	1	0	1	1	1	1	1	1	1	1	1	1	0	0	0	0	0	0	0	0	0	0	0	NaN	0	NaN	0	NaN	0	NaN	1.50636	NaN
Tonometry	2	1	1	0	0	0	0	0	0	0	0	1	1	1	1	1	1	1	1	1	1	1	1	0	0	0	0	0	0	0	0	0	0	0	0	0	0	0	0	0	0	1.50636	1.50636
Hair morphology	4	2	2	1	1	0	1	0	0	1	1	1	1	1	1	1	1	1	1	1	1	1	1	0	0	0	0	0	0	0	0	0	0	1.48745	1.48745	0	4.0828	0	0	2.58654	2.58654	0.753179	0.753179
Triglycerides-Blood Pressure (TG-BP)	0	0	0	0	0	0	0	0	0	0	0	0	0	1	1	1	1	1	1	1	1	1	1	0	0	0	0	0	0	0	0	0	0	NaN	NaN	NaN	NaN	NaN	NaN	NaN	NaN	NaN	NaN
Information processing speed	4	1	3	0	1	0	1	0	0	0	1	1	2	1	1	1	1	1	1	1	1	1	1	0	0	0	0	0	0	0	0	0	0	0	0.99163	0	2.72187	0	0	0	1.72436	1.50636	1.00424
Glomerulosclerosis	1	0	1	0	0	0	0	0	0	0	0	0	1	1	1	1	1	1	1	1	1	1	1	0	0	0	0	0	0	0	0	0	0	NaN	0	NaN	0	NaN	0	NaN	0	NaN	1.50636
Alcohol dependence	3	2	1	0	1	0	0	0	1	0	0	2	0	1	1	1	1	1	1	1	1	1	1	0	0	0	0	0	0	0	0	0	0	0	2.97489	0	0	0	7.00093	0	0	1.50636	0
Two-hour glucose challenge	3	1	2	0	0	0	0	0	0	0	0	1	2	1	1	1	1	1	1	1	1	1	1	0	0	0	0	0	0	0	0	0	0	0	0	0	0	0	0	0	0	1.50636	1.50636
Erectile dysfunction and prostate cancer treatment	2	0	2	0	1	0	1	0	0	0	1	0	1	1	1	1	1	1	1	1	1	1	1	0	0	0	0	0	0	0	0	0	0	NaN	1.48745	NaN	4.0828	NaN	0	NaN	2.58654	NaN	0.753179
Antipsychotic-induced QTc interval prolongation	3	2	1	1	1	1	1	0	0	1	1	1	0	1	1	1	1	1	1	1	1	1	1	0	0	0	0	0	0	0	0	0	0	1.48745	2.97489	4.0828	8.1656	0	0	2.58654	5.17308	0.753179	0
Chronic obstructive pulmonary disease	1	1	0	0	0	0	0	0	0	0	0	1	0	1	1	1	1	1	1	1	1	1	1	0	0	0	0	0	0	0	0	0	0	0	NaN	0	NaN	0	NaN	0	NaN	1.50636	NaN
Smoking behavior	4	1	3	0	1	0	1	0	0	0	1	1	2	1	1	1	1	1	1	1	1	1	1	0	0	0	0	0	0	0	0	0	0	0	0.99163	0	2.72187	0	0	0	1.72436	1.50636	1.00424
Bipolar disorder	28	20	8	5	2	2	1	2	1	3	1	15	6	1	1	1	1	1	1	1	1	1	1	0	0	0	0	0	0	0	0	0	0	0.743723	0.743723	0.81656	1.0207	0.700093	0.875116	0.775962	0.646635	1.12977	1.12977
Systolic blood pressure	3	0	3	0	2	0	1	0	0	0	2	0	1	1	1	1	1	1	1	1	1	1	1	0	0	0	0	0	0	0	0	0	0	NaN	1.98326	NaN	2.72187	NaN	0	NaN	3.44872	NaN	0.502119
Radiation response	6	1	5	0	4	0	1	0	1	0	3	1	1	1	1	1	1	1	1	1	1	1	1	0	0	0	0	0	0	0	0	0	0	0	2.37991	0	1.63312	0	1.40019	0	3.10385	1.50636	0.301271
Primary biliary cirrhosis	11	6	5	3	1	1	0	0	0	3	1	3	4	1	1	1	1	1	1	1	1	1	1	0	0	0	0	0	0	0	0	0	0	1.48745	0.594978	1.36093	0	0	0	2.58654	1.03462	0.753179	1.20509
Plasma levels of Protein C	5	1	4	0	3	0	2	0	0	0	3	1	1	1	1	1	1	1	1	1	1	1	1	0	0	0	0	0	0	0	0	0	0	0	2.23117	0	4.0828	0	0	0	3.87981	1.50636	0.376589
Pancreatic cancer	3	2	1	1	0	0	0	1	0	0	0	1	1	1	1	1	1	1	1	1	1	1	1	0	0	0	0	0	0	0	0	0	0	1.48745	0	0	0	3.50046	0	0	0	0.753179	1.50636
Glaucoma	1	1	0	0	0	0	0	0	0	0	0	1	0	1	1	1	1	1	1	1	1	1	1	0	0	0	0	0	0	0	0	0	0	0	NaN	0	NaN	0	NaN	0	NaN	1.50636	NaN
Central corneal thickness	1	0	1	0	1	0	0	0	1	0	0	0	0	1	1	1	1	1	1	1	1	1	1	0	0	0	0	0	0	0	0	0	0	NaN	2.97489	NaN	0	NaN	7.00093	NaN	0	NaN	0
Serum metabolites	8	4	4	2	3	0	0	2	2	0	1	2	1	1	1	1	1	1	1	1	1	1	1	0	0	0	0	0	0	0	0	0	0	1.48745	2.23117	0	0	3.50046	3.50046	0	1.29327	0.753179	0.376589
Waist Circumference - Triglycerides (WC-TG)	0	0	0	0	0	0	0	0	0	0	0	0	0	1	1	1	1	1	1	1	1	1	1	0	0	0	0	0	0	0	0	0	0	NaN	NaN	NaN	NaN	NaN	NaN	NaN	NaN	NaN	NaN
Serum calcium	3	2	1	0	1	0	0	0	0	0	1	2	0	1	1	1	1	1	1	1	1	1	1	0	0	0	0	0	0	0	0	0	0	0	2.97489	0	0	0	0	0	5.17308	1.50636	0
Fasting insulin-related traits	2	1	1	0	1	0	1	0	0	0	1	1	0	1	1	1	1	1	1	1	1	1	1	0	0	0	0	0	0	0	0	0	0	0	2.97489	0	8.1656	0	0	0	5.17308	1.50636	0
Bilirubin levels	4	1	3	1	3	1	2	0	0	1	3	0	0	1	1	1	1	1	1	1	0.898089	1	1	0	0	0	0	0	0	0	0.0466805	0	0	2.97489	2.97489	8.1656	5.44374	0	0	5.17308	5.17308	0	0
Serum bilirubin levels	5	1	4	1	3	1	2	0	0	1	3	0	1	1	1	1	1	1	1	1	1	1	1	0	0	0	0	0	0	0	0	0	0	2.97489	2.23117	8.1656	4.0828	0	0	5.17308	3.87981	0	0.376589
Response to diuretic therapy	3	2	1	0	1	0	0	0	1	0	0	2	0	1	1	1	1	1	1	1	1	1	1	0	0	0	0	0	0	0	0	0	0	0	2.97489	0	0	0	7.00093	0	0	1.50636	0
Major depressive disorder (broad)	0	0	0	0	0	0	0	0	0	0	0	0	0	1	1	1	1	1	1	1	1	1	1	0	0	0	0	0	0	0	0	0	0	NaN	NaN	NaN	NaN	NaN	NaN	NaN	NaN	NaN	NaN
Telomere length	3	2	1	0	0	0	0	0	0	0	0	2	1	1	1	1	1	1	1	1	1	1	1	0	0	0	0	0	0	0	0	0	0	0	0	0	0	0	0	0	0	1.50636	1.50636
Gallstones	1	0	1	0	1	0	1	0	0	0	1	0	0	1	1	1	1	1	1	1	1	1	1	0	0	0	0	0	0	0	0	0	0	NaN	2.97489	NaN	8.1656	NaN	0	NaN	5.17308	NaN	0
Partial epilepsies	2	1	1	0	1	0	1	0	0	0	1	1	0	1	1	1	1	1	1	1	1	1	1	0	0	0	0	0	0	0	0	0	0	0	2.97489	0	8.1656	0	0	0	5.17308	1.50636	0
Serum markers of iron status	2	2	0	1	0	0	0	1	0	0	0	1	0	1	1	1	1	1	1	1	1	1	1	0	0	0	0	0	0	0	0	0	0	1.48745	NaN	0	NaN	3.50046	NaN	0	NaN	0.753179	NaN
Hepatocellular carcinoma	2	1	1	0	0	0	0	0	0	0	0	1	1	1	1	1	1	1	1	1	1	1	1	0	0	0	0	0	0	0	0	0	0	0	0	0	0	0	0	0	0	1.50636	1.50636
Neuroticism	3	1	2	1	1	0	1	0	0	1	1	0	1	1	1	1	1	1	1	1	1	1	1	0	0	0	0	0	0	0	0	0	0	2.97489	1.48745	0	4.0828	0	0	5.17308	2.58654	0	0.753179
Restless legs syndrome	1	1	0	1	0	0	0	0	0	1	0	0	0	1	1	1	1	1	1	1	1	1	1	0	0	0	0	0	0	0	0	0	0	2.97489	NaN	0	NaN	0	NaN	5.17308	NaN	0	NaN
Hirschsprung's disease	2	1	1	0	1	0	0	0	1	0	0	1	0	1	1	1	1	1	1	1	1	1	1	0	0	0	0	0	0	0	0	0	0	0	2.97489	0	0	0	7.00093	0	0	1.50636	0
Vertical cup-disc ratio	2	1	1	0	0	0	0	0	0	0	0	1	1	1	1	1	1	1	1	1	1	1	1	0	0	0	0	0	0	0	0	0	0	0	0	0	0	0	0	0	0	1.50636	1.50636
Total ventricular volume	6	4	2	0	1	0	0	0	0	0	1	4	1	1	1	1	1	1	1	1	1	1	1	0	0	0	0	0	0	0	0	0	0	0	1.48745	0	0	0	0	0	2.58654	1.50636	0.753179
Ventricular conduction	6	1	5	0	0	0	0	0	0	0	0	1	5	1	1	1	1	1	1	1	1	1	1	0	0	0	0	0	0	0	0	0	0	0	0	0	0	0	0	0	0	1.50636	1.50636
Mortality among heart failure patients	1	1	0	1	0	0	0	0	0	1	0	0	0	1	1	1	1	1	1	1	1	1	1	0	0	0	0	0	0	0	0	0	0	2.97489	NaN	0	NaN	0	NaN	5.17308	NaN	0	NaN
Warfarin maintenance dose	4	3	1	0	1	0	1	0	0	0	1	3	0	1	1	1	1	1	1	1	1	1	1	0	0	0	0	0	0	0	0	0	0	0	2.97489	0	8.1656	0	0	0	5.17308	1.50636	0
Renal cell carcinoma	4	1	3	0	3	0	1	0	1	0	2	1	0	1	1	1	1	1	1	1	1	1	1	0	0	0	0	0	0	0	0	0	0	0	2.97489	0	2.72187	0	2.33364	0	3.44872	1.50636	0
Mean platelet volume	4	2	2	1	2	1	1	0	1	1	1	1	0	1	1	1	1	1	1	1	1	1	1	0	0	0	0	0	0	0	0	0	0	1.48745	2.97489	4.0828	4.0828	0	3.50046	2.58654	2.58654	0.753179	0
Serum phosphorus levels	3	1	2	0	0	0	0	0	0	0	0	1	2	1	1	1	1	1	1	1	1	1	1	0	0	0	0	0	0	0	0	0	0	0	0	0	0	0	0	0	0	1.50636	1.50636
Birth weight	1	0	1	0	0	0	0	0	0	0	0	0	1	1	1	1	1	1	1	1	1	1	1	0	0	0	0	0	0	0	0	0	0	NaN	0	NaN	0	NaN	0	NaN	0	NaN	1.50636
Bone mineral density	12	4	8	2	3	0	1	1	2	1	1	2	5	1	1	1	1	1	1	1	1	1	1	0	0	0	0	0	0	0	0	0	0	1.48745	1.11558	0	1.0207	1.75023	1.75023	1.29327	0.646635	0.753179	0.941473
Brain lesion load	1	0	1	0	0	0	0	0	0	0	0	0	1	1	1	1	1	1	1	1	1	1	1	0	0	0	0	0	0	0	0	0	0	NaN	0	NaN	0	NaN	0	NaN	0	NaN	1.50636
Response to hepatitis C treatment	2	1	1	1	0	0	0	0	0	1	0	0	1	1	1	1	1	1	1	1	1	1	1	0	0	0	0	0	0	0	0	0	0	2.97489	0	0	0	0	0	5.17308	0	0	1.50636
Chronic Hepatitis C infection	1	0	1	0	0	0	0	0	0	0	0	0	1	1	1	1	1	1	1	1	1	1	1	0	0	0	0	0	0	0	0	0	0	NaN	0	NaN	0	NaN	0	NaN	0	NaN	1.50636
Non-alcoholic fatty liver disease histology (lobular)	0	0	0	0	0	0	0	0	0	0	0	0	0	1	1	1	1	1	1	1	1	1	1	0	0	0	0	0	0	0	0	0	0	NaN	NaN	NaN	NaN	NaN	NaN	NaN	NaN	NaN	NaN
Nonalcoholic fatty liver disease	2	1	1	0	0	0	0	0	0	0	0	1	1	1	1	1	1	1	1	1	1	1	1	0	0	0	0	0	0	0	0	0	0	0	0	0	0	0	0	0	0	1.50636	1.50636
Melanoma	3	1	2	0	2	0	0	0	1	0	1	1	0	1	1	1	1	1	1	1	1	1	1	0	0	0	0	0	0	0	0	0	0	0	2.97489	0	0	0	3.50046	0	2.58654	1.50636	0
Resting heart rate	2	1	1	1	0	0	0	1	0	0	0	0	1	1	1	1	1	1	1	1	1	1	1	0	0	0	0	0	0	0	0	0	0	2.97489	0	0	0	7.00093	0	0	0	0	1.50636
Nephropathy	1	0	1	0	0	0	0	0	0	0	0	0	1	1	1	1	1	1	1	1	1	1	1	0	0	0	0	0	0	0	0	0	0	NaN	0	NaN	0	NaN	0	NaN	0	NaN	1.50636
Endometrial cancer	2	1	1	1	0	1	0	0	0	1	0	0	1	1	1	1	1	1	1	1	1	1	1	0	0	0	0	0	0	0	0	0	0	2.97489	0	8.1656	0	0	0	5.17308	0	0	1.50636
Serum prostate-specific antigen levels	3	2	1	1	0	1	0	0	0	1	0	1	1	1	1	1	1	1	1	1	1	1	1	0	0	0	0	0	0	0	0	0	0	1.48745	0	4.0828	0	0	0	2.58654	0	0.753179	1.50636
Waist circumference	5	2	3	0	1	0	0	0	1	0	0	2	2	1	1	1	1	1	1	1	1	1	1	0	0	0	0	0	0	0	0	0	0	0	0.99163	0	0	0	2.33364	0	0	1.50636	1.00424
Optic disc size (cup)	0	0	0	0	0	0	0	0	0	0	0	0	0	1	1	1	1	1	1	1	1	1	1	0	0	0	0	0	0	0	0	0	0	NaN	NaN	NaN	NaN	NaN	NaN	NaN	NaN	NaN	NaN
Vitamin E levels	4	3	1	0	1	0	1	0	0	0	1	3	0	1	1	1	1	1	1	1	1	1	1	0	0	0	0	0	0	0	0	0	0	0	2.97489	0	8.1656	0	0	0	5.17308	1.50636	0
PR interval	1	1	0	0	0	0	0	0	0	0	0	1	0	1	1	1	1	1	1	1	1	1	1	0	0	0	0	0	0	0	0	0	0	0	NaN	0	NaN	0	NaN	0	NaN	1.50636	NaN
Exercise (leisure time)	0	0	0	0	0	0	0	0	0	0	0	0	0	1	1	1	1	1	1	1	1	1	1	0	0	0	0	0	0	0	0	0	0	NaN	NaN	NaN	NaN	NaN	NaN	NaN	NaN	NaN	NaN
Normalized brain volume	1	0	1	0	1	0	1	0	0	0	1	0	0	1	1	1	1	1	1	1	1	1	1	0	0	0	0	0	0	0	0	0	0	NaN	2.97489	NaN	8.1656	NaN	0	NaN	5.17308	NaN	0
Hodgkin's lymphoma	2	1	1	0	1	0	0	0	1	0	0	1	0	1	1	1	1	1	1	1	1	1	1	0	0	0	0	0	0	0	0	0	0	0	2.97489	0	0	0	7.00093	0	0	1.50636	0
Panic disorder	3	2	1	1	1	1	1	0	0	1	1	1	0	1	1	1	1	1	1	1	1	1	1	0	0	0	0	0	0	0	0	0	0	1.48745	2.97489	4.0828	8.1656	0	0	2.58654	5.17308	0.753179	0
Osteonecrosis of the jaw	1	1	0	0	0	0	0	0	0	0	0	1	0	1	1	1	1	1	1	1	1	1	1	0	0	0	0	0	0	0	0	0	0	0	NaN	0	NaN	0	NaN	0	NaN	1.50636	NaN
Glycated hemoglobin levels	1	1	0	1	0	0	0	1	0	0	0	0	0	1	1	1	1	1	1	1	1	1	1	0	0	0	0	0	0	0	0	0	0	2.97489	NaN	0	NaN	7.00093	NaN	0	NaN	0	NaN
Black vs. red hair color	1	0	1	0	1	0	0	0	1	0	0	0	0	1	1	1	1	1	1	1	1	1	1	0	0	0	0	0	0	0	0	0	0	NaN	2.97489	NaN	0	NaN	7.00093	NaN	0	NaN	0
Non-alcoholic fatty liver disease histology (other)	0	0	0	0	0	0	0	0	0	0	0	0	0	1	1	1	1	1	1	1	1	1	1	0	0	0	0	0	0	0	0	0	0	NaN	NaN	NaN	NaN	NaN	NaN	NaN	NaN	NaN	NaN
Alzheimer's disease biomarkers	6	2	4	2	3	1	2	1	0	1	3	0	1	1	1	1	1	1	1	1	1	1	1	0	0	0	0	0	0	0	0	0	0	2.97489	2.23117	4.0828	4.0828	3.50046	0	2.58654	3.87981	0	0.376589
AB1-42	1	0	1	0	1	0	1	0	0	0	1	0	0	1	1	1	1	1	1	1	1	1	1	0	0	0	0	0	0	0	0	0	0	NaN	2.97489	NaN	8.1656	NaN	0	NaN	5.17308	NaN	0
Brain imaging	7	2	5	2	4	1	2	1	1	1	3	0	1	1	1	1	1	1	1	1	1	1	1	0	0	0	0	0	0	0	0	0	0	2.97489	2.37991	4.0828	3.26624	3.50046	1.40019	2.58654	3.10385	0	0.301271
Conduct disorder (symptom count)	0	0	0	0	0	0	0	0	0	0	0	0	0	1	1	1	1	1	1	1	1	1	1	0	0	0	0	0	0	0	0	0	0	NaN	NaN	NaN	NaN	NaN	NaN	NaN	NaN	NaN	NaN
Renal function and chronic kidney disease	3	1	2	0	0	0	0	0	0	0	0	1	2	1	1	1	1	1	1	1	1	1	1	0	0	0	0	0	0	0	0	0	0	0	0	0	0	0	0	0	0	1.50636	1.50636
Cognitive performance	5	4	1	2	0	0	0	2	0	0	0	2	1	1	1	1	1	1	1	1	1	1	1	0	0	0	0	0	0	0	0	0	0	1.48745	0	0	0	3.50046	0	0	0	0.753179	1.50636
Cardiac structure and function	1	1	0	0	0	0	0	0	0	0	0	1	0	1	1	1	1	1	1	1	1	1	1	0	0	0	0	0	0	0	0	0	0	0	NaN	0	NaN	0	NaN	0	NaN	1.50636	NaN
Sphingolipid levels	2	2	0	0	0	0	0	0	0	0	0	2	0	1	1	1	1	1	1	1	1	1	1	0	0	0	0	0	0	0	0	0	0	0	NaN	0	NaN	0	NaN	0	NaN	1.50636	NaN
HIV-1 replication	1	1	0	1	0	0	0	0	0	1	0	0	0	1	1	1	1	1	1	1	1	1	1	0	0	0	0	0	0	0	0	0	0	2.97489	NaN	0	NaN	0	NaN	5.17308	NaN	0	NaN
White matter hypersensitivity burden	3	2	1	1	1	1	0	0	0	1	1	1	0	1	1	1	1	1	1	1	1	1	1	0	0	0	0	0	0	0	0	0	0	1.48745	2.97489	4.0828	0	0	0	2.58654	5.17308	0.753179	0
Erythrocyte sedimentation rate	1	1	0	0	0	0	0	0	0	0	0	1	0	1	1	1	1	1	1	1	1	1	1	0	0	0	0	0	0	0	0	0	0	0	NaN	0	NaN	0	NaN	0	NaN	1.50636	NaN
Alcohol consumption	1	0	1	0	0	0	0	0	0	0	0	0	1	1	1	1	1	1	1	1	1	1	1	0	0	0	0	0	0	0	0	0	0	NaN	0	NaN	0	NaN	0	NaN	0	NaN	1.50636
Alcoholism (heaviness of drinking)	0	0	0	0	0	0	0	0	0	0	0	0	0	1	1	1	1	1	1	1	1	1	1	0	0	0	0	0	0	0	0	0	0	NaN	NaN	NaN	NaN	NaN	NaN	NaN	NaN	NaN	NaN
Hyperactive-impulsive symptoms	1	1	0	0	0	0	0	0	0	0	0	1	0	1	1	1	1	1	1	1	1	1	1	0	0	0	0	0	0	0	0	0	0	0	NaN	0	NaN	0	NaN	0	NaN	1.50636	NaN
Subclinical atherosclerosis traits (other)	0	0	0	0	0	0	0	0	0	0	0	0	0	1	1	1	1	1	1	1	1	1	1	0	0	0	0	0	0	0	0	0	0	NaN	NaN	NaN	NaN	NaN	NaN	NaN	NaN	NaN	NaN
Retinal vascular caliber	1	0	1	0	0	0	0	0	0	0	0	0	1	1	1	1	1	1	1	1	1	1	1	0	0	0	0	0	0	0	0	0	0	NaN	0	NaN	0	NaN	0	NaN	0	NaN	1.50636
Hip geometry	3	1	2	0	1	0	1	0	0	0	1	1	1	1	1	1	1	1	1	1	1	1	1	0	0	0	0	0	0	0	0	0	0	0	1.48745	0	4.0828	0	0	0	2.58654	1.50636	0.753179
Tanning	1	0	1	0	1	0	0	0	1	0	0	0	0	1	1	1	1	1	1	1	1	1	1	0	0	0	0	0	0	0	0	0	0	NaN	2.97489	NaN	0	NaN	7.00093	NaN	0	NaN	0
Ovarian cancer	1	1	0	0	0	0	0	0	0	0	0	1	0	1	1	1	1	1	1	1	1	1	1	0	0	0	0	0	0	0	0	0	0	0	NaN	0	NaN	0	NaN	0	NaN	1.50636	NaN
Nonsyndromic cleft lip with or without cleft palate	1	0	1	0	0	0	0	0	0	0	0	0	1	1	1	1	1	1	1	1	1	1	1	0	0	0	0	0	0	0	0	0	0	NaN	0	NaN	0	NaN	0	NaN	0	NaN	1.50636
Working memory	1	0	1	0	0	0	0	0	0	0	0	0	1	1	1	1	1	1	1	1	1	1	1	0	0	0	0	0	0	0	0	0	0	NaN	0	NaN	0	NaN	0	NaN	0	NaN	1.50636
Soluble leptin receptor levels	1	1	0	0	0	0	0	0	0	0	0	1	0	1	1	1	1	1	1	1	1	1	1	0	0	0	0	0	0	0	0	0	0	0	NaN	0	NaN	0	NaN	0	NaN	1.50636	NaN
Electrocardiographic traits	1	0	1	0	0	0	0	0	0	0	0	0	1	1	1	1	1	1	1	1	1	1	1	0	0	0	0	0	0	0	0	0	0	NaN	0	NaN	0	NaN	0	NaN	0	NaN	1.50636
Bladder cancer	1	0	1	0	0	0	0	0	0	0	0	0	1	1	1	1	1	1	1	1	1	1	1	0	0	0	0	0	0	0	0	0	0	NaN	0	NaN	0	NaN	0	NaN	0	NaN	1.50636
Myopia (pathological)	0	0	0	0	0	0	0	0	0	0	0	0	0	1	1	1	1	1	1	1	1	1	1	0	0	0	0	0	0	0	0	0	0	NaN	NaN	NaN	NaN	NaN	NaN	NaN	NaN	NaN	NaN
AIDS progression	2	2	0	1	0	0	0	0	0	1	0	1	0	1	1	1	1	1	1	1	1	1	1	0	0	0	0	0	0	0	0	0	0	1.48745	NaN	0	NaN	0	NaN	2.58654	NaN	0.753179	NaN
Natriuretic peptide levels	1	0	1	0	0	0	0	0	0	0	0	0	1	1	1	1	1	1	1	1	1	1	1	0	0	0	0	0	0	0	0	0	0	NaN	0	NaN	0	NaN	0	NaN	0	NaN	1.50636
Personality dimensions	1	1	0	0	0	0	0	0	0	0	0	1	0	1	1	1	1	1	1	1	1	1	1	0	0	0	0	0	0	0	0	0	0	0	NaN	0	NaN	0	NaN	0	NaN	1.50636	NaN
Immunoglobulin A	0	0	0	0	0	0	0	0	0	0	0	0	0	1	1	1	1	1	1	1	1	1	1	0	0	0	0	0	0	0	0	0	0	NaN	NaN	NaN	NaN	NaN	NaN	NaN	NaN	NaN	NaN
Hypertriglyceridemia	3	2	1	0	0	0	0	0	0	0	0	2	1	1	1	1	1	1	1	1	1	1	1	0	0	0	0	0	0	0	0	0	0	0	0	0	0	0	0	0	0	1.50636	1.50636
Plasma coagulation factors	1	0	1	0	0	0	0	0	0	0	0	0	1	1	1	1	1	1	1	1	1	1	1	0	0	0	0	0	0	0	0	0	0	NaN	0	NaN	0	NaN	0	NaN	0	NaN	1.50636
Blood pressure	1	1	0	0	0	0	0	0	0	0	0	1	0	1	1	1	1	1	1	1	1	1	1	0	0	0	0	0	0	0	0	0	0	0	NaN	0	NaN	0	NaN	0	NaN	1.50636	NaN
Neonatal lupus	2	2	0	0	0	0	0	0	0	0	0	2	0	1	1	1	1	1	1	1	1	1	1	0	0	0	0	0	0	0	0	0	0	0	NaN	0	NaN	0	NaN	0	NaN	1.50636	NaN
Biliary atresia	1	1	0	0	0	0	0	0	0	0	0	1	0	1	1	1	1	1	1	1	1	1	1	0	0	0	0	0	0	0	0	0	0	0	NaN	0	NaN	0	NaN	0	NaN	1.50636	NaN
Acenocoumarol maintenance dosage	1	1	0	0	0	0	0	0	0	0	0	1	0	1	1	1	1	1	1	1	1	1	1	0	0	0	0	0	0	0	0	0	0	0	NaN	0	NaN	0	NaN	0	NaN	1.50636	NaN
Exercise treadmill test traits	2	1	1	0	0	0	0	0	0	0	0	1	1	1	1	1	1	1	1	1	1	1	1	0	0	0	0	0	0	0	0	0	0	0	0	0	0	0	0	0	0	1.50636	1.50636
End-stage renal disease (non-diabetic)	0	0	0	0	0	0	0	0	0	0	0	0	0	1	1	1	1	1	1	1	1	1	1	0	0	0	0	0	0	0	0	0	0	NaN	NaN	NaN	NaN	NaN	NaN	NaN	NaN	NaN	NaN
Smoking cessation	1	1	0	0	0	0	0	0	0	0	0	1	0	1	1	1	1	1	1	1	1	1	1	0	0	0	0	0	0	0	0	0	0	0	NaN	0	NaN	0	NaN	0	NaN	1.50636	NaN
Chronic kidney disease and serum creatinine levels	1	0	1	0	0	0	0	0	0	0	0	0	1	1	1	1	1	1	1	1	1	1	1	0	0	0	0	0	0	0	0	0	0	NaN	0	NaN	0	NaN	0	NaN	0	NaN	1.50636
Endometriosis	1	0	1	0	1	0	0	0	1	0	0	0	0	1	1	1	1	1	1	1	1	1	1	0	0	0	0	0	0	0	0	0	0	NaN	2.97489	NaN	0	NaN	7.00093	NaN	0	NaN	0
Basal cell carcinoma (cutaneous)	0	0	0	0	0	0	0	0	0	0	0	0	0	1	1	1	1	1	1	1	1	1	1	0	0	0	0	0	0	0	0	0	0	NaN	NaN	NaN	NaN	NaN	NaN	NaN	NaN	NaN	NaN
Brain imaging in schizophrenia (interaction)	0	0	0	0	0	0	0	0	0	0	0	0	0	1	1	1	1	1	1	1	1	1	1	0	0	0	0	0	0	0	0	0	0	NaN	NaN	NaN	NaN	NaN	NaN	NaN	NaN	NaN	NaN
Drug-induced liver injury (flucloxacillin)	0	0	0	0	0	0	0	0	0	0	0	0	0	1	1	1	1	1	1	1	1	1	1	0	0	0	0	0	0	0	0	0	0	NaN	NaN	NaN	NaN	NaN	NaN	NaN	NaN	NaN	NaN
Soluble levels of adhesion molecules	1	0	1	0	0	0	0	0	0	0	0	0	1	1	1	1	1	1	1	1	1	1	1	0	0	0	0	0	0	0	0	0	0	NaN	0	NaN	0	NaN	0	NaN	0	NaN	1.50636
Male-pattern baldness	1	1	0	0	0	0	0	0	0	0	0	1	0	1	1	1	1	1	1	1	1	1	1	0	0	0	0	0	0	0	0	0	0	0	NaN	0	NaN	0	NaN	0	NaN	1.50636	NaN
Entorhinal cortical thickness	1	0	1	0	0	0	0	0	0	0	0	0	1	1	1	1	1	1	1	1	1	1	1	0	0	0	0	0	0	0	0	0	0	NaN	0	NaN	0	NaN	0	NaN	0	NaN	1.50636
Malaria	1	0	1	0	0	0	0	0	0	0	0	0	1	1	1	1	1	1	1	1	1	1	1	0	0	0	0	0	0	0	0	0	0	NaN	0	NaN	0	NaN	0	NaN	0	NaN	1.50636
Asperger disorder	1	1	0	0	0	0	0	0	0	0	0	1	0	1	1	1	1	1	1	1	1	1	1	0	0	0	0	0	0	0	0	0	0	0	NaN	0	NaN	0	NaN	0	NaN	1.50636	NaN
Hearing impairment	1	1	0	0	0	0	0	0	0	0	0	1	0	1	1	1	1	1	1	1	1	1	1	0	0	0	0	0	0	0	0	0	0	0	NaN	0	NaN	0	NaN	0	NaN	1.50636	NaN
Reasoning	1	1	0	0	0	0	0	0	0	0	0	1	0	1	1	1	1	1	1	1	1	1	1	0	0	0	0	0	0	0	0	0	0	0	NaN	0	NaN	0	NaN	0	NaN	1.50636	NaN
P-tau181p	1	0	1	0	0	0	0	0	0	0	0	0	1	1	1	1	1	1	1	1	1	1	1	0	0	0	0	0	0	0	0	0	0	NaN	0	NaN	0	NaN	0	NaN	0	NaN	1.50636
Cholesterol	17	10	7	6	4	1	3	5	0	1	4	4	3	1	1	1	1	0.913979	1	1	1	1	1	0	0	0	0	0.039064	0	0	0	0	0	1.78493	1.69994	0.81656	3.49954	3.50046	0	0.517308	2.95604	0.602543	0.645582
Biochemical measures	2	0	2	0	0	0	0	0	0	0	0	0	2	1	1	1	1	1	1	1	1	1	1	0	0	0	0	0	0	0	0	0	0	NaN	0	NaN	0	NaN	0	NaN	0	NaN	1.50636
Optic disc size (rim)	0	0	0	0	0	0	0	0	0	0	0	0	0	1	1	1	1	1	1	1	1	1	1	0	0	0	0	0	0	0	0	0	0	NaN	NaN	NaN	NaN	NaN	NaN	NaN	NaN	NaN	NaN
Plasma carotenoid and tocopherol levels	1	1	0	0	0	0	0	0	0	0	0	1	0	1	1	1	1	1	1	1	1	1	1	0	0	0	0	0	0	0	0	0	0	0	NaN	0	NaN	0	NaN	0	NaN	1.50636	NaN
Esophageal cancer and gastric cancer	1	0	1	0	0	0	0	0	0	0	0	0	1	1	1	1	1	1	1	1	1	1	1	0	0	0	0	0	0	0	0	0	0	NaN	0	NaN	0	NaN	0	NaN	0	NaN	1.50636

## Sheet: Figure 7-source data 1F
GWAS trait	Number of total CRMs	Number of Singleton	Number of CRMs	Number of Singleton Any Shared	Number of CRMs Any Shared	Number of Singleton Deeply Shared	Number of CRMs Deeply Shared	Number of Singleton Primates Only	Number of CRMs Primates Only	Number of Singleton Beyond Primates	Number of CRMs Beyond Primates	Number of Singleton Human Only	Number of CRMs Human Only	Adjusted p-value Singleton Any Shared	Adjusted p-value CRMs Any Shared	Adjusted p-value Singleton Deeply Shared	Adjusted p-value CRMs Deeply Shared	Adjusted p-value Singleton Primates Only	Adjusted p-value CRMs Primates Only	Adjusted p-value Singleton Beyond Primates	Adjusted p-value CRMs Beyond Primates	Adjusted p-value Singleton Human Only	Adjusted p-value CRMs Human Only	-log10 Adjusted p-value Singleton Any Shared	-log10 Adjusted p-value CRMs Any Shared	-log10 Adjusted p-value Singleton Deeply Shared	-log10 Adjusted p-value CRMs Deeply Shared	-log10 Adjusted p-value Singleton Only Primates	-log10 Adjusted p-value CRMs Only Primates	-log10 Adjusted p-value Singleton Beyond Primates	-log10 Adjusted p-value CRMs Beyond Primates	-log10 Adjusted p-value Singleton Human Only	-log10 Adjusted p-value CRM-4 TF Human Only	Fold enrichment Singleton Any Shared	Fold enrichment CRMs Any Shared	Fold enrichment Singleton Deeply Shared	Fold enrichment CRMs Deeply Shared	Fold enrichment Singleton Primates Only	Fold enrichment CRMs Primates Only	Fold enrichment Singleton Beyond Primates	Fold enrichment CRMs Beyond Primates	Fold enrichment Singleton Human Only	Fold enrichment CRMs Human Only
Multiple sclerosis--Brain Glutamate Levels	1	0	1	0	1	0	0	0	0	0	1	0	0	1	1	1	1	1	1	1	1	1	1	0	0	0	0	0	0	0	0	0	0	NaN	2.97489	NaN	0	NaN	0	NaN	5.17308	NaN	0
Type 2 diabetes	142	82	60	32	25	15	13	11	8	21	17	50	35	1	1	1	0.638147	1	1	1	0.888661	1	1	0	0	0	0.19508	0	0	0	0.0512636	0	0	1.16093	1.23954	1.49371	1.76921	0.939149	0.933457	1.32481	1.46571	0.91851	0.878708
Hepatitis B vaccine response	65	47	18	25	12	9	7	8	4	17	8	22	6	0.210123	0.210123	1	0.207884	1	1	0.235933	0.408362	1	1	0.677526	0.677526	0	0.68218	0	0	0.627212	0.388954	0	0	1.58239	1.98326	1.56363	3.17551	1.19165	1.55576	1.87111	2.29915	0.705103	0.502119
Age-related macular degeneration	92	63	29	28	13	11	7	10	4	18	9	35	16	0.819231	1	1	0.884011	1	1	0.836234	1	1	1	0.0865938	0	0	0.0535425	0	0	0.0776723	0	0	0	1.32217	1.33357	1.42574	1.97101	1.11126	0.965645	1.47802	1.60544	0.836865	0.831094
Hepatocellular carcinoma	80	58	22	27	12	9	7	10	4	17	8	31	10	0.638147	0.75596	1	0.408362	1	1	0.783814	0.809162	1	1	0.19508	0.121501	0	0.388954	0	0	0.105787	0.0919644	0	0	1.38486	1.62267	1.26708	2.59815	1.20706	1.2729	1.51625	1.88112	0.805122	0.684708
Vitiligo	89	62	27	27	16	9	7	10	8	17	8	35	11	0.951519	0.245842	1	0.783814	1	0.676535	1	1	1	1	0.0215825	0.609344	0	0.105787	0	0.16971	0	0	0	0	1.29552	1.7629	1.18533	2.11701	1.12918	2.07435	1.41842	1.53276	0.850363	0.613701
Telomere length	58	39	19	20	12	8	6	8	5	12	7	19	7	0.499194	0.302925	1	0.589549	1	1	0.892177	0.884855	1	1	0.301731	0.518664	0	0.22948	0	0	0.0495491	0.053128	0	0	1.52559	1.87888	1.675	2.57861	1.43609	1.84235	1.59172	1.90587	0.733866	0.554974
Lung adenocarcinoma	69	47	22	20	11	7	6	8	4	12	7	27	11	1	1	1	0.783814	1	1	1	1	1	1	0	0	0	0.105787	0	0	0	0	0	0	1.26591	1.48745	1.21615	2.22698	1.19165	1.2729	1.32079	1.64598	0.865354	0.753179
Lung cancer	83	50	33	23	20	8	14	8	4	15	16	27	13	0.809162	0.112896	1	0.00438688	1	1	0.809162	0.0266642	1	1	0.0919644	0.947322	0	2.35784	0	0	0.0919644	1.57407	0	0	1.36845	1.80296	1.3065	3.4642	1.12015	0.848597	1.55192	2.50816	0.813433	0.593413
Weight	102	67	35	26	18	10	8	12	8	14	10	41	17	1	0.589549	1	0.884855	1	1	1	1	1	1	0	0.22948	0	0.053128	0	0	0	0	0	0	1.15444	1.52994	1.21875	1.86642	1.2539	1.60021	1.08094	1.47802	0.921801	0.731659
Systemic lupus erythematosus	146	95	51	43	27	14	14	18	9	25	18	52	24	0.395004	0.198873	1	0.165559	1	1	0.888661	0.245842	1	1	0.403398	0.701424	0	0.781047	0	0	0.0512636	0.609344	0	0	1.34653	1.57494	1.20335	2.24154	1.32649	1.23546	1.36134	1.82579	0.824532	0.708874
Response to antipsychotic therapy (extrapyramidal side effects)	0	0	0	0	0	0	0	0	0	0	0	0	0	1	1	1	1	1	1	1	1	1	1	0	0	0	0	0	0	0	0	0	0	NaN	NaN	NaN	NaN	NaN	NaN	NaN	NaN	NaN	NaN
Insulin-like growth factors	31	17	14	9	6	3	5	4	0	5	6	8	8	1	1	1	0.576456	1	1	1	0.780822	1	1	0	0	0	0.239234	0	0	0	0.107448	0	0	1.57494	1.27495	1.44099	2.91629	1.64728	0	1.52149	2.21703	0.708874	0.860775
Multiple sclerosis	121	75	46	26	22	10	10	4	5	22	17	49	24	1	0.701176	1	0.828096	1	1	0.614509	0.210123	1	1	0	0.154173	0	0.0819191	0	0	0.211472	0.677526	0	0	1.0313	1.42277	1.08875	1.77513	0.373383	0.76097	1.51744	1.91179	0.984153	0.785925
Cognitive test performance	57	31	26	5	10	0	6	3	4	2	6	26	16	1	1	1	1	1	1	1	1	0.614509	1	0	0	0	0	0	0	0	0	0.211472	0	0.479821	1.14419	0	1.88437	0.677509	1.07707	0.333747	1.19379	1.2634	0.926989
Chronic lymphocytic leukemia	23	18	5	6	2	2	2	1	0	5	2	12	3	1	1	1	1	1	1	1	1	1	1	0	0	0	0	0	0	0	0	0	0	0.99163	1.18996	0.907289	3.26624	0.38894	0	1.43697	2.06923	1.00424	0.903814
Polycystic ovary syndrome	20	9	11	4	4	2	2	2	1	2	3	5	7	1	1	1	1	1	1	1	1	1	1	0	0	0	0	0	0	0	0	0	0	1.32217	1.08178	1.81458	1.48466	1.55576	0.636448	1.14957	1.41084	0.836865	0.958591
Personality dimensions	26	18	8	3	3	1	1	2	2	1	1	15	5	1	1	1	1	1	1	1	1	1	1	0	0	0	0	0	0	0	0	0	0	0.495815	1.11558	0.453645	1.0207	0.777881	1.75023	0.287393	0.646635	1.2553	0.941473
Celiac disease	148	88	60	41	26	18	12	12	9	29	17	47	34	0.301836	1	0.539673	0.884855	1	1	0.126892	0.888661	1	1	0.520229	0	0.267869	0.053128	0	0	0.896565	0.0512636	0	0	1.38603	1.28912	1.67024	1.63312	0.954672	1.05014	1.70476	1.46571	0.804532	0.853602
Ankylosing spondylitis	31	20	11	6	4	0	1	4	2	2	2	14	7	1	1	1	1	1	1	1	1	1	1	0	0	0	0	0	0	0	0	0	0	0.892467	1.08178	0	0.742328	1.40019	1.2729	0.517308	0.940559	1.05445	0.958591
Hematological parameters	56	39	17	13	9	4	5	2	4	11	5	26	8	1	1	1	0.819231	1	1	1	1	1	1	0	0	0	0.0865938	0	0	0	0	0	0	0.99163	1.57494	0.837498	2.40165	0.359022	1.64728	1.45907	1.52149	1.00424	0.708874
Hematological and biochemical traits	87	57	30	24	12	5	5	13	4	11	8	33	18	1	1	1	1	0.884011	1	1	1	1	1	0	0	0	0	0.0535425	0	0	0	0	0	1.25259	1.18996	0.716281	1.36093	1.5967	0.933457	0.998313	1.37949	0.872101	0.903814
Mean corpuscular volume	64	40	24	13	15	2	7	6	6	7	9	27	9	1	0.200988	1	0.580826	1	1	1	0.657769	1	1	0	0.69683	0	0.235954	0	0	0	0.181927	0	0	0.96684	1.85931	0.40828	2.38163	1.05014	1.75023	0.905288	1.9399	1.01679	0.564884
Body mass index	93	59	34	14	10	5	1	4	5	10	5	45	24	1	1	1	1	1	1	1	1	0.967906	1	0	0	0	0	0	0	0	0	0.014167	0	0.705906	0.874968	0.692	0.240165	0.474639	1.02955	0.876793	0.760747	1.14892	1.06331
Sudden cardiac arrest	67	35	32	6	10	3	5	3	4	3	6	29	22	1	1	1	1	1	1	1	1	0.614509	1	0	0	0	0	0	0	0	0	0.211472	0	0.509981	0.929653	0.699909	1.27588	0.600079	0.875116	0.443407	0.969952	1.24812	1.03562
Height	295	186	109	57	41	19	16	19	19	38	22	129	68	1	1	1	1	1	1	1	1	1	1	0	0	0	0	0	0	0	0	0	0	0.91166	1.119	0.834121	1.19862	0.715148	1.22034	1.05687	1.04411	1.04473	0.939746
Plasma Lp (a) levels	0	0	0	0	0	0	0	0	0	0	0	0	0	1	1	1	1	1	1	1	1	1	1	0	0	0	0	0	0	0	0	0	0	NaN	NaN	NaN	NaN	NaN	NaN	NaN	NaN	NaN	NaN
Coronary heart disease	247	136	111	47	49	15	23	25	13	22	36	89	62	1	0.409043	1	0.301036	1	1	1	0.0935982	1	1	0	0.388231	0	0.521382	0	0	0	1.02873	0	0	1.02809	1.31324	0.900618	1.69197	1.28693	0.819928	0.836821	1.67775	0.985778	0.841389
Serum uric acid	41	27	14	7	7	3	4	4	3	3	4	20	7	1	1	1	1	1	1	1	1	1	1	0	0	0	0	0	0	0	0	0	0	0.771268	1.48745	0.907289	2.33303	1.03717	1.5002	0.574786	1.47802	1.11582	0.753179
Serum markers of iron status	77	42	35	11	21	3	13	4	8	7	13	31	14	1	0.112567	1	0.0266642	1	1	1	0.354589	1	1	0	0.94859	0	1.57407	0	0	0	0.450275	0	0	0.779138	1.78493	0.583257	3.03294	0.666755	1.60021	0.862179	1.92143	1.11184	0.602543
Melanoma	21	11	10	3	8	0	2	2	5	1	3	8	2	1	0.202223	1	1	1	0.302925	1	1	1	1	0	0.69417	0	0	0	0.518664	0	0	0	0	0.811334	2.37991	0	1.63312	1.2729	3.50046	0.47028	1.55192	1.09553	0.301271
Platelet aggregation	25	17	8	6	3	3	1	2	2	4	1	11	5	1	1	1	1	1	1	1	1	1	1	0	0	0	0	0	0	0	0	0	0	1.04996	1.11558	1.44099	1.0207	0.823638	1.75023	1.21719	0.646635	0.974702	0.941473
Mean platelet volume	29	20	9	10	4	5	1	3	2	7	2	10	5	1	1	1	1	1	1	1	1	1	1	0	0	0	0	0	0	0	0	0	0	1.48745	1.32217	2.0414	0.907289	1.05014	1.55576	1.81058	1.14957	0.753179	0.836865
Plasma levels of liver enzymes	26	16	10	9	4	4	3	4	1	5	3	7	6	0.851457	1	1	1	1	1	1	1	1	1	0.0698373	0	0	0	0	0	0	0	0	0	1.67338	1.18996	2.0414	2.44968	1.75023	0.700093	1.61659	1.55192	0.659031	0.903814
Nasopharyngeal carcinoma	43	32	11	8	3	1	0	4	1	4	2	24	8	1	1	1	1	1	1	1	1	1	1	0	0	0	0	0	0	0	0	0	0	0.743723	0.811334	0.255175	0	0.875116	0.636448	0.646635	0.940559	1.12977	1.09553
Upper aerodigestive tract cancers	19	9	10	2	5	1	1	1	2	1	3	7	5	1	1	1	1	1	1	1	1	1	1	0	0	0	0	0	0	0	0	0	0	0.661087	1.48745	0.907289	0.81656	0.777881	1.40019	0.574786	1.55192	1.17161	0.753179
Type 1 diabetes	86	55	31	23	21	10	10	3	6	20	15	32	10	1	0.0224345	1	0.172844	1	1	0.157457	0.0385355	1	1	0	1.64908	0	0.762346	0	0	0.802837	1.41414	0	0	1.24405	2.01525	1.48466	2.63407	0.381869	1.35502	1.88112	2.5031	0.876426	0.485922
Metabolic syndrome	39	23	16	6	7	0	4	3	1	3	6	17	9	1	1	1	1	1	1	1	1	1	1	0	0	0	0	0	0	0	0	0	0	0.776058	1.30151	0	2.0414	0.913164	0.437558	0.674749	1.9399	1.11339	0.847326
Common traits (Other)	0	0	0	0	0	0	0	0	0	0	0	0	0	1	1	1	1	1	1	1	1	1	1	0	0	0	0	0	0	0	0	0	0	NaN	NaN	NaN	NaN	NaN	NaN	NaN	NaN	NaN	NaN
Response to statin therapy	14	9	5	3	2	0	1	1	0	2	2	6	3	1	1	1	1	1	1	1	1	1	1	0	0	0	0	0	0	0	0	0	0	0.99163	1.18996	0	1.63312	0.777881	0	1.14957	2.06923	1.00424	0.903814
totalC	85	45	40	20	22	4	12	9	5	11	17	25	18	1	0.210123	1	0.156756	1	1	1	0.0882799	1	1	0	0.677526	0	0.804776	0	0	0	1.05414	0	0	1.32217	1.63619	0.725832	2.44968	1.40019	0.875116	1.26453	2.19856	0.836865	0.677861
HDL cholesterol	90	42	48	15	26	5	14	6	7	9	19	27	22	1	0.165559	1	0.112896	1	1	1	0.100373	1	1	0	0.781047	0	0.947322	0	0	0	0.998383	0	0	1.06246	1.6114	0.972096	2.38163	1.00013	1.02097	1.10852	2.04768	0.968372	0.690414
LDL cholesterol	93	49	44	21	29	6	20	8	4	13	25	28	15	1	0.00411621	1	4.84258e-05	1	1	1	4.84258e-05	1	1	0	2.3855	0	4.31492	0	0	0	4.31492	0	0	1.27495	1.96072	0.99987	3.71164	1.14301	0.636448	1.37245	2.93925	0.860775	0.513531
Menarche (age at onset)	0	0	0	0	0	0	0	0	0	0	0	0	0	1	1	1	1	1	1	1	1	1	1	0	0	0	0	0	0	0	0	0	0	NaN	NaN	NaN	NaN	NaN	NaN	NaN	NaN	NaN	NaN
Major depressive disorder	11	7	4	1	1	0	0	0	1	1	0	6	3	1	1	1	1	1	1	1	1	1	1	0	0	0	0	0	0	0	0	0	0	0.424984	0.743723	0	0	0	1.75023	0.739011	0	1.29116	1.12977
Osteoporosis	13	10	3	1	2	0	0	1	2	0	0	9	1	1	1	1	1	1	0.883663	1	1	1	1	0	0	0	0	0	0.0537132	0	0	0	0	0.297489	1.98326	0	0	0.700093	4.66728	0	0	1.35572	0.502119
Cystic fibrosis severity	23	16	7	5	2	2	2	0	0	5	2	11	5	1	1	1	1	1	1	1	1	1	1	0	0	0	0	0	0	0	0	0	0	0.929653	0.849969	1.0207	2.33303	0	0	1.61659	1.47802	1.03562	1.07597
Progressive supranuclear palsy	34	21	13	6	9	3	1	1	6	5	3	15	4	1	0.331729	1	1	1	0.248615	1	1	1	1	0	0.479216	0	0	0	0.604473	0	0	0	0	0.849969	2.05954	1.16651	0.628123	0.333377	3.2312	1.23168	1.19379	1.07597	0.463494
Response to antineoplastic agents	10	7	3	1	1	0	1	0	0	1	1	6	2	1	1	1	1	1	1	1	1	1	1	0	0	0	0	0	0	0	0	0	0	0.424984	0.99163	0	2.72187	0	0	0.739011	1.72436	1.29116	1.00424
Alzheimer's disease	52	33	19	12	10	3	5	8	4	4	6	21	9	1	0.969344	1	1	1	1	1	1	1	1	0	0.0135222	0	0	0	0	0	0	0	0	1.08178	1.56573	0.742328	2.14884	1.69719	1.47388	0.62704	1.6336	0.958591	0.713538
Alzheimer's disease (late onset)	0	0	0	0	0	0	0	0	0	0	0	0	0	1	1	1	1	1	1	1	1	1	1	0	0	0	0	0	0	0	0	0	0	NaN	NaN	NaN	NaN	NaN	NaN	NaN	NaN	NaN	NaN
Diabetic retinopathy	0	0	0	0	0	0	0	0	0	0	0	0	0	1	1	1	1	1	1	1	1	1	1	0	0	0	0	0	0	0	0	0	0	NaN	NaN	NaN	NaN	NaN	NaN	NaN	NaN	NaN	NaN
Waist circumference	18	16	2	2	1	2	0	0	0	2	1	14	1	1	1	1	1	1	1	1	1	0.884011	1	0	0	0	0	0	0	0	0	0.0535425	0	0.371861	1.48745	1.0207	0	0	0	0.646635	2.58654	1.31806	0.753179
Diabetic nephropathy	43	27	16	12	12	5	7	6	1	6	11	15	4	1	0.100373	1	0.126892	1	1	1	0.0066989	1	1	0	0.998383	0	0.896565	0	0	0	2.174	0	0	1.32217	2.23117	1.51215	3.57245	1.55576	0.437558	1.14957	3.55649	0.836865	0.376589
Platelet counts	57	30	27	11	14	2	7	7	5	4	9	19	13	1	0.783814	1	0.783814	1	1	1	0.905856	1	1	0	0.105787	0	0.105787	0	0	0	0.042941	0	0	1.09079	1.54254	0.544374	2.11701	1.63355	1.29647	0.689744	1.72436	0.954026	0.725283
Rheumatoid arthritis	153	96	57	39	23	10	5	18	10	21	13	57	34	1	1	1	1	1	1	1	1	1	1	0	0	0	0	0	0	0	0	0	0	1.20855	1.20039	0.850584	0.716281	1.31267	1.22823	1.13161	1.17982	0.8944	0.898529
Breast cancer	76	44	32	7	11	1	4	2	5	5	6	37	21	1	1	1	1	1	1	1	1	0.290741	1	0	0	0	0	0	0	0	0	0.536493	0	0.473278	1.02262	0.185582	1.0207	0.318224	1.09389	0.58785	0.969952	1.26671	0.988547
Myocardial infarction (early onset)	0	0	0	0	0	0	0	0	0	0	0	0	0	1	1	1	1	1	1	1	1	1	1	0	0	0	0	0	0	0	0	0	0	NaN	NaN	NaN	NaN	NaN	NaN	NaN	NaN	NaN	NaN
Non-alcoholic fatty liver disease histology (other)	0	0	0	0	0	0	0	0	0	0	0	0	0	1	1	1	1	1	1	1	1	1	1	0	0	0	0	0	0	0	0	0	0	NaN	NaN	NaN	NaN	NaN	NaN	NaN	NaN	NaN	NaN
Primary tooth development (number of teeth)	0	0	0	0	0	0	0	0	0	0	0	0	0	1	1	1	1	1	1	1	1	1	1	0	0	0	0	0	0	0	0	0	0	NaN	NaN	NaN	NaN	NaN	NaN	NaN	NaN	NaN	NaN
Primary tooth development (time to first tooth eruption)	0	0	0	0	0	0	0	0	0	0	0	0	0	1	1	1	1	1	1	1	1	1	1	0	0	0	0	0	0	0	0	0	0	NaN	NaN	NaN	NaN	NaN	NaN	NaN	NaN	NaN	NaN
C-reactive protein	71	36	35	13	24	6	17	2	4	11	20	23	11	1	0.00678129	1	0.000116655	1	1	1	0.000512492	1	1	0	2.16869	0	3.9331	0	0	0	3.29031	0	0	1.07427	2.03993	1.36093	3.96615	0.38894	0.800106	1.58066	2.95604	0.962395	0.473427
Ulcerative colitis	142	93	49	39	23	10	13	18	7	21	16	54	26	0.884855	0.769535	1	0.235933	1	1	1	0.532628	1	1	0.053128	0.113772	0	0.627212	0	0	0	0.273576	0	0	1.24753	1.39638	0.878022	2.16638	1.35502	1.00013	1.16811	1.68917	0.874659	0.799292
Inflammatory bowel disease	30	23	7	9	3	2	2	4	1	5	2	14	4	1	1	1	1	1	1	1	1	1	1	0	0	0	0	0	0	0	0	0	0	1.16409	1.27495	0.710053	2.33303	1.21755	1.00013	1.12458	1.47802	0.916913	0.860775
Fibrinogen	70	34	36	20	24	4	15	9	1	11	23	14	12	0.156756	0.0114039	1	0.00339946	0.788041	1	0.842701	2.30967e-05	1	1	0.804776	1.94295	0	2.46859	0.103451	0	0.0743265	4.63645	0	0	1.74994	1.98326	0.960659	3.40234	1.85319	0.19447	1.67364	3.30502	0.620265	0.502119
D-dimer levels	40	22	18	17	13	3	11	10	0	7	13	5	5	0.00857402	0.100373	1	0.000687046	0.0604771	1	1	0.00078528	1	1	2.06682	0.998383	0	3.16301	1.21841	0	0	3.10498	0	0	2.29878	2.14853	1.11349	4.99009	3.18224	0	1.64598	3.73611	0.342354	0.418433
Erectile dysfunction and prostate cancer treatment	17	9	8	1	2	1	2	0	0	1	2	8	6	1	1	1	1	1	1	1	1	1	1	0	0	0	0	0	0	0	0	0	0	0.330543	0.743723	0.907289	2.0414	0	0	0.574786	1.29327	1.33898	1.12977
Attention deficit hyperactivity disorder	77	51	26	21	8	6	1	12	6	9	2	30	18	1	1	1	1	0.851457	1	1	1	1	1	0	0	0	0	0.0698373	0	0	0	0	0	1.22496	0.915351	0.960659	0.314062	1.64728	1.6156	0.912896	0.397929	0.886092	1.04286
Information processing speed	20	15	5	6	2	0	0	3	2	3	0	9	3	1	1	1	1	1	1	1	1	1	1	0	0	0	0	0	0	0	0	0	0	1.18996	1.18996	0	0	1.40019	2.80037	1.03462	0	0.903814	0.903814
Pulmonary function	46	28	18	8	6	2	1	3	2	5	4	20	12	1	1	1	1	1	1	1	1	1	1	0	0	0	0	0	0	0	0	0	0	0.849969	0.99163	0.583257	0.453645	0.750099	0.777881	0.923764	1.14957	1.07597	1.00424
Biomedical quantitative traits	17	13	4	8	1	6	1	1	0	7	1	5	3	0.769535	1	0.165559	1	1	1	0.247798	1	1	1	0.113772	0	0.781047	0	0	0	0.605903	0	0	0	1.8307	0.743723	3.76874	2.0414	0.538533	0	2.7855	1.29327	0.579368	1.12977
Electrocardiographic conduction measures	10	5	5	2	1	1	0	0	1	2	0	3	4	1	1	1	1	1	1	1	1	1	1	0	0	0	0	0	0	0	0	0	0	1.18996	0.594978	1.63312	0	0	1.40019	2.06923	0	0.903814	1.20509
Waist-hip ratio	28	18	10	8	6	4	4	0	1	8	5	10	4	1	1	1	0.614509	1	1	0.408362	0.645288	1	1	0	0	0	0.211472	0	0	0.388954	0.190246	0	0	1.32217	1.78493	1.81458	3.26624	0	0.700093	2.29915	2.58654	0.836865	0.602543
Longevity	64	40	24	12	7	2	2	6	4	6	3	28	17	1	1	1	1	1	1	1	1	1	1	0	0	0	0	0	0	0	0	0	0	0.892467	0.867676	0.40828	0.680467	1.05014	1.16682	0.775962	0.646635	1.05445	1.067
Caffeine consumption	34	18	16	6	8	3	4	1	0	5	8	12	8	1	1	1	1	1	1	1	0.245842	1	1	0	0	0	0	0	0	0	0.609344	0	0	0.99163	1.48745	1.36093	2.0414	0.38894	0	1.43697	2.58654	1.00424	0.753179
Serum magnesium levels	12	6	6	1	2	0	1	0	1	1	1	5	4	1	1	1	1	1	1	1	1	1	1	0	0	0	0	0	0	0	0	0	0	0.495815	0.99163	0	1.36093	0	1.16682	0.862179	0.862179	1.2553	1.00424
IFN-related cytopenia	6	6	0	3	0	1	0	0	0	3	0	3	0	1	1	1	1	1	1	1	1	1	1	0	0	0	0	0	0	0	0	0	0	1.48745	NaN	1.36093	NaN	0	NaN	2.58654	NaN	0.753179	NaN
Select biomarker traits	31	15	16	5	9	2	8	2	1	3	8	10	7	1	0.851457	1	0.0389111	1	1	1	0.245842	1	1	0	0.0698373	0	1.40993	0	0	0	0.609344	0	0	0.99163	1.67338	1.08875	4.0828	0.933457	0.437558	1.03462	2.58654	1.00424	0.659031
Suicide attempts in bipolar disorder	3	2	1	1	0	0	0	1	0	0	0	1	1	1	1	1	1	1	1	1	1	1	1	0	0	0	0	0	0	0	0	0	0	1.48745	0	0	0	3.50046	0	0	0	0.753179	1.50636
Aortic root size	46	28	18	5	4	0	1	4	3	1	1	23	14	1	1	1	1	1	1	1	1	0.860598	1	0	0	0	0	0	0	0	0	0.0651995	0	0.53123	0.661087	0	0.453645	1.00013	1.16682	0.184753	0.287393	1.23736	1.17161
Bone mineral density (hip)	0	0	0	0	0	0	0	0	0	0	0	0	0	1	1	1	1	1	1	1	1	1	1	0	0	0	0	0	0	0	0	0	0	NaN	NaN	NaN	NaN	NaN	NaN	NaN	NaN	NaN	NaN
Primary sclerosing cholangitis	14	9	5	4	2	1	2	2	0	2	2	5	3	1	1	1	1	1	1	1	1	1	1	0	0	0	0	0	0	0	0	0	0	1.32217	1.18996	0.907289	3.26624	1.55576	0	1.14957	2.06923	0.836865	0.903814
Crohn's disease	112	68	44	29	21	7	7	13	9	16	12	39	23	1	0.769535	1	1	1	1	1	1	1	1	0	0.113772	0	0	0	0	0	0	0	0	1.2687	1.41983	0.840577	1.29907	1.33841	1.43201	1.21719	1.41084	0.86394	0.787414
Primary biliary cirrhosis	110	58	52	25	20	7	6	8	7	17	13	33	32	1	1	1	1	1	1	0.783814	1	1	1	0	0	0	0	0	0	0.105787	0	0	0	1.28228	1.14419	0.985504	0.942185	0.965645	0.942432	1.51625	1.29327	0.857065	0.926989
Immunoglobulin A	0	0	0	0	0	0	0	0	0	0	0	0	0	1	1	1	1	1	1	1	1	1	1	0	0	0	0	0	0	0	0	0	0	NaN	NaN	NaN	NaN	NaN	NaN	NaN	NaN	NaN	NaN
Reasoning	20	15	5	7	1	1	0	3	1	4	0	8	4	1	1	1	1	1	1	1	1	1	1	0	0	0	0	0	0	0	0	0	0	1.38828	0.594978	0.544374	0	1.40019	1.40019	1.37949	0	0.80339	1.20509
Attention deficit hyperactivity disorder symptoms (interaction)	0	0	0	0	0	0	0	0	0	0	0	0	0	1	1	1	1	1	1	1	1	1	1	0	0	0	0	0	0	0	0	0	0	NaN	NaN	NaN	NaN	NaN	NaN	NaN	NaN	NaN	NaN
Alcohol consumption	29	19	10	4	4	0	3	2	1	2	3	15	6	1	1	1	1	1	1	1	1	1	1	0	0	0	0	0	0	0	0	0	0	0.626293	1.18996	0	2.44968	0.73694	0.700093	0.544534	1.55192	1.18923	0.903814
Serum iron levels	36	20	16	6	9	1	7	2	2	4	7	14	7	1	0.851457	1	0.126892	1	1	1	0.589549	1	1	0	0.0698373	0	0.896565	0	0	0	0.22948	0	0	0.892467	1.67338	0.40828	3.57245	0.700093	0.875116	1.03462	2.26322	1.05445	0.659031
Colorectal cancer	41	18	23	6	11	2	3	3	5	3	6	12	12	1	1	1	1	1	1	1	1	1	1	0	0	0	0	0	0	0	0	0	0	0.99163	1.42277	0.907289	1.06508	1.16682	1.52194	0.862179	1.3495	1.00424	0.785925
Mortality among heart failure patients	14	7	7	2	1	0	0	1	1	1	0	5	6	1	1	1	1	1	1	1	1	1	1	0	0	0	0	0	0	0	0	0	0	0.849969	0.424984	0	0	1.00013	1.00013	0.739011	0	1.07597	1.29116
Heart failure	34	16	18	2	12	1	5	1	5	1	7	14	6	1	0.210123	1	0.893687	1	1	1	0.783814	0.884011	1	0	0.677526	0	0.0488145	0	0	0	0.105787	0.0535425	0	0.371861	1.98326	0.51035	2.26822	0.437558	1.9447	0.323317	2.01175	1.31806	0.502119
Plasma levels of Protein C	25	11	14	4	8	0	6	2	0	2	8	7	6	1	0.894638	1	0.210123	1	1	1	0.13725	1	1	0	0.0483526	0	0.677526	0	0	0	0.862488	0	0	1.08178	1.69994	0	3.49954	1.2729	0	0.940559	2.95604	0.958591	0.645582
Plasma coagulation factors	7	2	5	0	2	0	1	0	0	0	2	2	3	1	1	1	1	1	1	1	1	1	1	0	0	0	0	0	0	0	0	0	0	0	1.18996	0	1.63312	0	0	0	2.06923	1.50636	0.903814
Vertical cup-disc ratio	26	19	7	7	3	3	0	2	0	5	3	12	4	1	1	1	1	1	1	1	1	1	1	0	0	0	0	0	0	0	0	0	0	1.09601	1.27495	1.28931	0	0.73694	0	1.36134	2.21703	0.951383	0.860775
Thyroid volume	10	5	5	2	3	0	2	2	0	0	3	3	2	1	1	1	1	1	1	1	0.851457	1	1	0	0	0	0	0	0	0	0.0698373	0	0	1.18996	1.78493	0	3.26624	2.80037	0	0	3.10385	0.903814	0.602543
Psoriasis	113	65	48	29	23	11	10	12	4	17	19	36	25	0.783814	0.640432	1	0.917976	1	1	1	0.100373	1	1	0.105787	0.193527	0	0.0371687	0	0	0	0.998383	0	0	1.32726	1.42547	1.38187	1.70117	1.29248	0.583411	1.35296	2.04768	0.83429	0.784561
Monocyte early outgrowth colony forming units	15	6	9	0	4	0	0	0	2	0	2	6	5	1	1	1	1	1	1	1	1	1	1	0	0	0	0	0	0	0	0	0	0	0	1.32217	0	0	0	1.55576	0	1.14957	1.50636	0.836865
Prostate cancer	54	35	19	7	6	3	1	3	1	4	5	28	13	1	1	1	1	1	1	1	1	0.888661	1	0	0	0	0	0	0	0	0	0.0512636	0	0.594978	0.939439	0.699909	0.429769	0.600079	0.36847	0.591209	1.36134	1.20509	1.03067
Conduct disorder (interaction)	0	0	0	0	0	0	0	0	0	0	0	0	0	1	1	1	1	1	1	1	1	1	1	0	0	0	0	0	0	0	0	0	0	NaN	NaN	NaN	NaN	NaN	NaN	NaN	NaN	NaN	NaN
Serum phosphorus levels	16	8	8	2	3	0	1	2	1	0	2	6	5	1	1	1	1	1	1	1	1	1	1	0	0	0	0	0	0	0	0	0	0	0.743723	1.11558	0	1.0207	1.75023	0.875116	0	1.29327	1.12977	0.941473
Obesity (extreme)	0	0	0	0	0	0	0	0	0	0	0	0	0	1	1	1	1	1	1	1	1	1	1	0	0	0	0	0	0	0	0	0	0	NaN	NaN	NaN	NaN	NaN	NaN	NaN	NaN	NaN	NaN
Coffee consumption	2	1	1	0	0	0	0	0	0	0	0	1	1	1	1	1	1	1	1	1	1	1	1	0	0	0	0	0	0	0	0	0	0	0	0	0	0	0	0	0	0	1.50636	1.50636
Non-alcoholic fatty liver disease histology (AST)	0	0	0	0	0	0	0	0	0	0	0	0	0	1	1	1	1	1	1	1	1	1	1	0	0	0	0	0	0	0	0	0	0	NaN	NaN	NaN	NaN	NaN	NaN	NaN	NaN	NaN	NaN
Warfarin maintenance dose	47	25	22	7	10	4	2	1	5	6	5	18	12	1	1	1	1	1	1	1	1	1	1	0	0	0	0	0	0	0	0	0	0	0.832969	1.35222	1.3065	0.742328	0.280037	1.59112	1.24154	1.1757	1.08458	0.821649
Working memory	14	7	7	0	2	0	0	0	2	0	0	7	5	1	1	1	1	1	1	1	1	0.884011	1	0	0	0	0	0	0	0	0	0.0535425	0	0	0.849969	0	0	0	2.00026	0	0	1.50636	1.07597
Natriuretic peptide levels	6	2	4	0	3	0	1	0	0	0	3	2	1	1	1	1	1	1	1	1	0.614509	1	1	0	0	0	0	0	0	0	0.211472	0	0	0	2.23117	0	2.0414	0	0	0	3.87981	1.50636	0.376589
Atrial fibrillation	11	5	6	2	5	0	1	1	0	1	5	3	1	1	0.526527	1	1	1	1	1	0.112896	1	1	0	0.278579	0	0	0	0	0	0.947322	0	0	1.18996	2.47908	0	1.36093	1.40019	0	1.03462	4.3109	0.903814	0.25106
Response to iloperidone treatment (QT prolongation)	0	0	0	0	0	0	0	0	0	0	0	0	0	1	1	1	1	1	1	1	1	1	1	0	0	0	0	0	0	0	0	0	0	NaN	NaN	NaN	NaN	NaN	NaN	NaN	NaN	NaN	NaN
HDL Cholesterol - Triglycerides (HDLC-TG)	0	0	0	0	0	0	0	0	0	0	0	0	0	1	1	1	1	1	1	1	1	1	1	0	0	0	0	0	0	0	0	0	0	NaN	NaN	NaN	NaN	NaN	NaN	NaN	NaN	NaN	NaN
Triglycerides-Blood Pressure (TG-BP)	0	0	0	0	0	0	0	0	0	0	0	0	0	1	1	1	1	1	1	1	1	1	1	0	0	0	0	0	0	0	0	0	0	NaN	NaN	NaN	NaN	NaN	NaN	NaN	NaN	NaN	NaN
Triglycerides	75	44	31	16	17	4	12	9	2	7	15	28	14	1	0.395004	1	0.028423	1	1	1	0.0385355	1	1	0	0.403398	0	1.54633	0	0	0	1.41414	0	0	1.08178	1.63139	0.742328	3.16088	1.43201	0.451673	0.82299	2.5031	0.958591	0.68029
Erythrocyte sedimentation rate	14	11	3	4	0	1	0	2	0	2	0	7	3	1	1	1	1	1	1	1	1	1	1	0	0	0	0	0	0	0	0	0	0	1.08178	0	0.742328	0	1.2729	0	0.940559	0	0.958591	1.50636
Serum urate	15	9	6	4	4	3	3	1	1	3	3	5	2	1	1	1	0.638147	1	1	1	1	1	1	0	0	0	0.19508	0	0	0	0	0	0	1.32217	1.98326	2.72187	4.0828	0.777881	1.16682	1.72436	2.58654	0.836865	0.502119
Bone mineral density (spine)	0	0	0	0	0	0	0	0	0	0	0	0	0	1	1	1	1	1	1	1	1	1	1	0	0	0	0	0	0	0	0	0	0	NaN	NaN	NaN	NaN	NaN	NaN	NaN	NaN	NaN	NaN
Serum phytosterol levels	7	3	4	2	3	0	2	1	1	1	2	1	1	1	1	1	1	1	1	1	1	1	1	0	0	0	0	0	0	0	0	0	0	1.98326	2.23117	0	4.0828	2.33364	1.75023	1.72436	2.58654	0.502119	0.376589
Gallstones	6	2	4	1	3	0	2	0	1	1	2	1	1	1	1	1	1	1	1	1	1	1	1	0	0	0	0	0	0	0	0	0	0	1.48745	2.23117	0	4.0828	0	1.75023	2.58654	2.58654	0.753179	0.376589
Wrist bone mass	2	2	0	0	0	0	0	0	0	0	0	2	0	1	1	1	1	1	1	1	1	1	1	0	0	0	0	0	0	0	0	0	0	0	NaN	0	NaN	0	NaN	0	NaN	1.50636	NaN
Bone mineral density	81	54	27	22	15	5	7	12	4	10	11	32	12	1	0.463872	1	0.783814	1	1	1	0.317254	1	1	0	0.333602	0	0.105787	0	0	0	0.498593	0	0	1.21199	1.65272	0.756074	2.11701	1.55576	1.03717	0.957977	2.10755	0.892656	0.669492
Brain structure	33	19	14	6	7	5	3	1	3	5	4	13	7	1	1	1	1	1	1	1	1	1	1	0	0	0	0	0	0	0	0	0	0	0.939439	1.48745	2.14884	1.74977	0.36847	1.5002	1.36134	1.47802	1.03067	0.753179
Dialysis-related mortality	33	22	11	7	7	3	2	3	5	4	2	15	4	1	0.783814	1	1	1	0.408362	1	1	1	1	0	0.105787	0	0	0	0.388954	0	0	0	0	0.946556	1.89311	1.11349	1.48466	0.954672	3.18224	0.940559	0.940559	1.02706	0.547766
Kawasaki disease	21	14	7	3	1	1	1	1	0	2	1	11	6	1	1	1	1	1	1	1	1	1	1	0	0	0	0	0	0	0	0	0	0	0.637477	0.424984	0.583257	1.16651	0.500066	0	0.739011	0.739011	1.18357	1.29116
Myeloproliferative neoplasms	1	1	0	0	0	0	0	0	0	0	0	1	0	1	1	1	1	1	1	1	1	1	1	0	0	0	0	0	0	0	0	0	0	0	NaN	0	NaN	0	NaN	0	NaN	1.50636	NaN
Protein quantitative trait loci	87	48	39	13	19	4	14	5	3	8	16	35	20	1	0.769535	1	0.0249364	1	1	1	0.115944	1	1	0	0.113772	0	1.60317	0	0	0	0.935752	0	0	0.8057	1.44931	0.680467	2.93124	0.729263	0.538533	0.862179	2.12229	1.09839	0.772491
MRI atrophy measures	10	5	5	2	5	0	4	2	0	0	5	3	0	1	0.210123	1	0.100373	1	1	1	0.0389111	1	1	0	0.677526	0	0.998383	0	0	0	1.40993	0	0	1.18996	2.97489	0	6.53248	2.80037	0	0	5.17308	0.903814	0
Tuberculosis	22	12	10	4	4	1	2	1	2	3	2	8	6	1	1	1	1	1	1	1	1	1	1	0	0	0	0	0	0	0	0	0	0	0.99163	1.18996	0.680467	1.63312	0.583411	1.40019	1.29327	1.03462	1.00424	0.903814
Bipolar disorder	63	30	33	10	14	4	7	2	7	8	7	20	19	1	1	1	1	1	1	1	1	1	1	0	0	0	0	0	0	0	0	0	0	0.99163	1.26207	1.08875	1.7321	0.466728	1.48504	1.37949	1.09732	1.00424	0.867297
Drug-induced liver injury (amoxicillin-clavulanate)	0	0	0	0	0	0	0	0	0	0	0	0	0	1	1	1	1	1	1	1	1	1	1	0	0	0	0	0	0	0	0	0	0	NaN	NaN	NaN	NaN	NaN	NaN	NaN	NaN	NaN	NaN
Adverse response to carbamapezine	17	9	8	2	3	0	0	1	1	1	2	7	5	1	1	1	1	1	1	1	1	1	1	0	0	0	0	0	0	0	0	0	0	0.661087	1.11558	0	0	0.777881	0.875116	0.574786	1.29327	1.17161	0.941473
Cardiac hypertrophy	34	22	12	2	5	0	1	1	2	1	3	20	7	1	1	1	1	1	1	1	1	0.322428	1	0	0	0	0	0	0	0	0	0.491567	0	0.270445	1.23954	0	0.680467	0.318224	1.16682	0.23514	1.29327	1.36942	0.878708
AIDS progression	34	23	11	5	3	0	0	3	1	2	2	18	8	1	1	1	1	1	1	1	1	1	1	0	0	0	0	0	0	0	0	0	0	0.646715	0.811334	0	0	0.913164	0.636448	0.449833	0.940559	1.17889	1.09553
Serum dehydroepiandrosterone sulphate levels	60	31	29	9	12	3	4	4	6	5	6	22	17	1	1	1	1	1	1	1	1	1	1	0	0	0	0	0	0	0	0	0	0	0.863678	1.23099	0.79022	1.12629	0.903345	1.44847	0.834367	1.07029	1.06903	0.883037
Event-related brain oscillations	8	4	4	2	2	0	0	1	1	1	1	2	2	1	1	1	1	1	1	1	1	1	1	0	0	0	0	0	0	0	0	0	0	1.48745	1.48745	0	0	1.75023	1.75023	1.29327	1.29327	0.753179	0.753179
Systemic sclerosis	42	32	10	12	4	3	2	4	1	8	3	20	6	1	1	1	1	1	1	1	1	1	1	0	0	0	0	0	0	0	0	0	0	1.11558	1.18996	0.765525	1.63312	0.875116	0.700093	1.29327	1.55192	0.941473	0.903814
Hepatitis B	65	47	18	25	12	9	7	8	4	17	8	22	6	0.210123	0.210123	1	0.207884	1	1	0.235933	0.408362	1	1	0.677526	0.677526	0	0.68218	0	0	0.627212	0.388954	0	0	1.58239	1.98326	1.56363	3.17551	1.19165	1.55576	1.87111	2.29915	0.705103	0.502119
Follicular lymphoma	12	11	1	5	1	2	1	0	0	5	1	6	0	1	1	1	1	1	1	0.783814	1	1	1	0	0	0	0	0	0	0.105787	0	0	0	1.35222	2.97489	1.48466	8.1656	0	0	2.3514	5.17308	0.821649	0
Response to interferon beta therapy	12	11	1	5	1	2	1	0	0	5	1	6	0	1	1	1	1	1	1	0.783814	1	1	1	0	0	0	0	0	0	0.105787	0	0	0	1.35222	2.97489	1.48466	8.1656	0	0	2.3514	5.17308	0.821649	0
Nephropathy	22	19	3	8	2	3	1	2	1	6	1	11	1	1	1	1	1	1	1	1	1	1	1	0	0	0	0	0	0	0	0	0	0	1.25259	1.98326	1.28931	2.72187	0.73694	2.33364	1.6336	1.72436	0.872101	0.502119
Nephropathy (idiopathic membranous)	0	0	0	0	0	0	0	0	0	0	0	0	0	1	1	1	1	1	1	1	1	1	1	0	0	0	0	0	0	0	0	0	0	NaN	NaN	NaN	NaN	NaN	NaN	NaN	NaN	NaN	NaN
Hodgkin's lymphoma	21	14	7	5	3	2	1	0	1	5	2	9	4	1	1	1	1	1	1	1	1	1	1	0	0	0	0	0	0	0	0	0	0	1.06246	1.27495	1.16651	1.16651	0	1.00013	1.84753	1.47802	0.968372	0.860775
Parkinson's disease	96	70	26	22	13	7	4	10	7	12	6	48	13	1	0.911834	1	1	1	0.966128	1	1	1	1	0	0.0400841	0	0	0	0.0149655	0	0	0	0	0.934966	1.48745	0.81656	1.25625	1.00013	1.88486	0.886813	1.19379	1.03293	0.753179
Alopecia areata	12	11	1	5	1	2	1	0	0	5	1	6	0	1	1	1	1	1	1	0.783814	1	1	1	0	0	0	0	0	0	0.105787	0	0	0	1.35222	2.97489	1.48466	8.1656	0	0	2.3514	5.17308	0.821649	0
Schizophrenia	58	46	12	12	3	6	1	1	1	11	2	34	9	1	1	1	1	1	1	1	1	1	1	0	0	0	0	0	0	0	0	0	0	0.776058	0.743723	1.06508	0.680467	0.152194	0.583411	1.23704	0.862179	1.11339	1.12977
Anti-cyclic Citrullinated Peptide Antibody	12	11	1	5	1	2	1	0	0	5	1	6	0	1	1	1	1	1	1	0.783814	1	1	1	0	0	0	0	0	0	0.105787	0	0	0	1.35222	2.97489	1.48466	8.1656	0	0	2.3514	5.17308	0.821649	0
Plasma eosinophil count	25	21	4	11	3	5	3	1	0	10	3	10	1	0.888661	1	1	0.276301	1	1	0.18357	0.614509	1	1	0.0512636	0	0	0.558617	0	0	0.736199	0.211472	0	0	1.55828	2.23117	1.94419	6.1242	0.333377	0	2.46337	3.87981	0.717313	0.376589
Arthritis (juvenile idiopathic)	0	0	0	0	0	0	0	0	0	0	0	0	0	1	1	1	1	1	1	1	1	1	1	0	0	0	0	0	0	0	0	0	0	NaN	NaN	NaN	NaN	NaN	NaN	NaN	NaN	NaN	NaN
Vitamin E levels	13	6	7	1	3	0	3	1	0	0	3	5	4	1	1	1	0.783814	1	1	1	1	1	1	0	0	0	0.105787	0	0	0	0	0	0	0.495815	1.27495	0	3.49954	1.16682	0	0	2.21703	1.2553	0.860775
Lipoprotein-associated phospholipase A2 activity and mass	16	8	8	2	4	0	4	2	0	0	4	6	4	1	1	1	0.349911	1	1	1	0.842701	1	1	0	0	0	0.456042	0	0	0	0.0743265	0	0	0.743723	1.48745	0	4.0828	1.75023	0	0	2.58654	1.12977	0.753179
Hemostatic factors and hematological phenotypes	12	6	6	2	2	0	1	2	1	0	1	4	4	1	1	1	1	1	1	1	1	1	1	0	0	0	0	0	0	0	0	0	0	0.99163	0.99163	0	1.36093	2.33364	1.16682	0	0.862179	1.00424	1.00424
Cardiac structure and function	7	5	2	1	0	0	0	0	0	1	0	4	2	1	1	1	1	1	1	1	1	1	1	0	0	0	0	0	0	0	0	0	0	0.594978	0	0	0	0	0	1.03462	0	1.20509	1.50636
QT interval	38	18	20	3	8	0	6	0	1	3	7	15	12	1	1	1	0.645288	1	1	1	1	1	1	0	0	0	0.190246	0	0	0	0	0	0	0.495815	1.18996	0	2.44968	0	0.350046	0.862179	1.81058	1.2553	0.903814
Hirschsprung's disease	6	4	2	0	1	0	0	0	1	0	0	4	1	1	1	1	1	1	1	1	1	1	1	0	0	0	0	0	0	0	0	0	0	0	1.48745	0	0	0	3.50046	0	0	1.50636	0.753179
Testicular germ cell tumor	6	5	1	1	0	0	0	1	0	0	0	4	1	1	1	1	1	1	1	1	1	1	1	0	0	0	0	0	0	0	0	0	0	0.594978	0	0	0	1.40019	0	0	0	1.20509	1.50636
Other erythrocyte phenotypes	13	7	6	3	0	3	0	0	0	3	0	4	6	1	1	0.783814	1	1	1	1	1	1	1	0	0	0.105787	0	0	0	0	0	0	0	1.27495	0	3.49954	0	0	0	2.21703	0	0.860775	1.50636
Blood pressure	45	31	14	15	4	5	2	9	1	6	3	16	10	0.91945	1	1	1	0.614509	1	1	1	1	1	0.0364717	0	0	0	0.211472	0	0	0	0	0	1.43946	0.849969	1.31703	1.16651	2.03253	0.500066	1.00124	1.10852	0.777475	1.07597
Intracranial aneurysm	41	26	15	11	4	3	2	8	1	3	3	15	11	1	1	1	1	0.614509	1	1	1	1	1	0	0	0	0	0.211472	0	0	0	0	0	1.25861	0.793304	0.942185	1.08875	2.15413	0.466728	0.596893	1.03462	0.869052	1.10466
Systolic blood pressure	34	21	13	13	4	3	2	9	1	4	3	8	9	0.290741	1	1	1	0.112896	1	1	1	1	1	0.536493	0	0	0	0.947322	0	0	0	0	0	1.8416	0.915351	1.16651	1.25625	3.0004	0.538533	0.985348	1.19379	0.57385	1.04286
Renal cell carcinoma	11	3	8	2	7	0	4	0	1	2	6	1	1	1	0.165559	1	0.349911	1	1	1	0.100373	1	1	0	0.781047	0	0.456042	0	0	0	0.998383	0	0	1.98326	2.60303	0	4.0828	0	0.875116	3.44872	3.87981	0.502119	0.188295
Hip geometry	20	14	6	3	1	0	1	3	0	0	1	11	5	1	1	1	1	1	1	1	1	1	1	0	0	0	0	0	0	0	0	0	0	0.637477	0.495815	0	1.36093	1.5002	0	0	0.862179	1.18357	1.2553
Psoriatic arthritis	18	14	4	4	1	0	1	3	0	1	1	10	3	1	1	1	1	1	1	1	1	1	1	0	0	0	0	0	0	0	0	0	0	0.849969	0.743723	0	2.0414	1.5002	0	0.369505	1.29327	1.07597	1.12977
Hematocrit	32	21	11	5	6	1	3	1	3	4	3	16	5	1	1	1	1	1	1	1	1	1	1	0	0	0	0	0	0	0	0	0	0	0.708307	1.62267	0.388838	2.22698	0.333377	1.90934	0.985348	1.41084	1.1477	0.684708
Hemoglobin	28	18	10	5	5	1	2	1	3	4	2	13	5	1	1	1	1	1	1	1	1	1	1	0	0	0	0	0	0	0	0	0	0	0.826359	1.48745	0.453645	1.63312	0.38894	2.10028	1.14957	1.03462	1.08792	0.753179
White blood cell types	52	34	18	12	8	2	1	9	6	3	2	22	10	1	1	1	1	0.788041	0.7379	1	1	1	1	0	0	0	0	0.103451	0.132002	0	0	0	0	1.04996	1.32217	0.48033	0.453645	1.85319	2.33364	0.456448	0.574786	0.974702	0.836865
Keloid	10	9	1	0	0	0	0	0	0	0	0	9	1	1	1	1	1	1	1	1	1	0.614509	1	0	0	0	0	0	0	0	0	0.211472	0	0	0	0	0	0	0	0	0	1.50636	1.50636
Glioma	26	15	11	6	7	2	5	3	1	3	6	9	4	1	0.783814	1	0.276301	1	1	1	0.341073	1	1	0	0.105787	0	0.558617	0	0	0	0.467153	0	0	1.18996	1.89311	1.08875	3.71164	1.40019	0.636448	1.03462	2.82168	0.903814	0.547766
Freckles	9	7	2	1	0	0	0	0	0	1	0	6	2	1	1	1	1	1	1	1	1	1	1	0	0	0	0	0	0	0	0	0	0	0.424984	0	0	0	0	0	0.739011	0	1.29116	1.50636
Red blood cell traits	27	16	11	5	6	1	4	1	2	4	4	11	5	1	1	1	0.769535	1	1	1	1	1	1	0	0	0	0.113772	0	0	0	0	0	0	0.929653	1.62267	0.51035	2.96931	0.437558	1.2729	1.29327	1.88112	1.03562	0.684708
Glycated hemoglobin levels	30	21	9	5	4	0	2	2	2	3	2	16	5	1	1	1	1	1	1	1	1	1	1	0	0	0	0	0	0	0	0	0	0	0.708307	1.32217	0	1.81458	0.666755	1.55576	0.739011	1.14957	1.1477	0.836865
N-glycan levels	12	9	3	3	2	2	2	0	0	3	2	6	1	1	1	1	0.783814	1	1	1	1	1	1	0	0	0	0.105787	0	0	0	0	0	0	0.99163	1.98326	1.81458	5.44374	0	0	1.72436	3.44872	1.00424	0.502119
Other metabolic traits	37	23	14	9	11	5	11	2	0	7	11	14	3	1	0.0935982	1	4.41713e-05	1	1	1	0.00118798	1	1	0	1.02873	0	4.35486	0	0	0	2.92519	0	0	1.16409	2.33741	1.77513	6.41583	0.608776	0	1.57441	4.06456	0.916913	0.322791
P-tau181p	18	10	8	1	3	1	2	0	0	1	3	9	5	1	1	1	1	1	1	1	1	1	1	0	0	0	0	0	0	0	0	0	0	0.297489	1.11558	0.81656	2.0414	0	0	0.517308	1.9399	1.35572	0.941473
Paget's disease	15	13	2	2	0	1	0	1	0	1	0	11	2	1	1	1	1	1	1	1	1	1	1	0	0	0	0	0	0	0	0	0	0	0.457676	0	0.628123	0	0.538533	0	0.397929	0	1.27461	1.50636
Bipolar disorder and schizophrenia	27	14	13	2	2	0	1	1	1	1	1	12	11	1	1	1	1	1	1	1	1	1	1	0	0	0	0	0	0	0	0	0	0	0.424984	0.457676	0	0.628123	0.500066	0.538533	0.369505	0.397929	1.29116	1.27461
Cleft lip	9	2	7	0	4	0	3	0	0	0	4	2	3	1	1	1	0.783814	1	1	1	0.657769	1	1	0	0	0	0.105787	0	0	0	0.181927	0	0	0	1.69994	0	3.49954	0	0	0	2.95604	1.50636	0.645582
Nonsyndromic cleft lip with or without cleft palate	9	2	7	0	4	0	3	0	0	0	4	2	3	1	1	1	0.783814	1	1	1	0.657769	1	1	0	0	0	0.105787	0	0	0	0.181927	0	0	0	1.69994	0	3.49954	0	0	0	2.95604	1.50636	0.645582
Tonometry	9	6	3	2	0	0	0	1	0	1	0	4	3	1	1	1	1	1	1	1	1	1	1	0	0	0	0	0	0	0	0	0	0	0.99163	0	0	0	1.16682	0	0.862179	0	1.00424	1.50636
Atrioventricular conduction	4	2	2	1	0	1	0	0	0	1	0	1	2	1	1	1	1	1	1	1	1	1	1	0	0	0	0	0	0	0	0	0	0	1.48745	0	4.0828	0	0	0	2.58654	0	0.753179	1.50636
Bilirubin levels	23	11	12	4	9	2	5	0	3	4	6	7	3	1	0.210123	1	0.349911	1	1	1	0.486132	1	1	0	0.677526	0	0.456042	0	0	0	0.313245	0	0	1.08178	2.23117	1.48466	3.40234	0	1.75023	1.88112	2.58654	0.958591	0.376589
Serum bilirubin levels	22	9	13	4	9	2	5	0	3	4	6	5	4	1	0.331729	1	0.454642	1	1	1	0.614509	1	1	0	0.479216	0	0.34233	0	0	0	0.211472	0	0	1.32217	2.05954	1.81458	3.14062	0	1.6156	2.29915	2.38757	0.836865	0.463494
Inattentive symptoms	8	3	5	0	2	0	0	0	1	0	1	3	3	1	1	1	1	1	1	1	1	1	1	0	0	0	0	0	0	0	0	0	0	0	1.18996	0	0	0	1.40019	0	1.03462	1.50636	0.903814
Quantitative traits	19	14	5	6	3	0	1	2	2	4	1	8	2	1	1	1	1	1	1	1	1	1	1	0	0	0	0	0	0	0	0	0	0	1.27495	1.78493	0	1.63312	1.00013	2.80037	1.47802	1.03462	0.860775	0.602543
Radiation response	11	7	4	3	3	1	1	2	0	1	3	4	1	1	1	1	1	1	1	1	0.614509	1	1	0	0	0	0	0	0	0	0.211472	0	0	1.27495	2.23117	1.16651	2.0414	2.00026	0	0.739011	3.87981	0.860775	0.376589
Neutrophil count	26	16	10	5	3	2	1	2	1	3	2	11	7	1	1	1	1	1	1	1	1	1	1	0	0	0	0	0	0	0	0	0	0	0.929653	0.892467	1.0207	0.81656	0.875116	0.700093	0.969952	1.03462	1.03562	1.05445
Cognitive performance	12	4	8	4	7	1	5	1	1	3	6	0	1	0.408362	0.165559	1	0.104739	1	1	0.614509	0.100373	1	1	0.388954	0.781047	0	0.979891	0	0	0.211472	0.998383	0	0	2.97489	2.60303	2.0414	5.1035	1.75023	0.875116	3.87981	3.87981	0	0.188295
Interleukin-18 levels	9	3	6	0	3	0	2	0	1	0	2	3	3	1	1	1	1	1	1	1	1	1	1	0	0	0	0	0	0	0	0	0	0	0	1.48745	0	2.72187	0	1.16682	0	1.72436	1.50636	0.753179
Normalized brain volume	20	11	9	8	3	3	2	3	0	5	3	3	6	0.331729	1	1	1	1	1	0.783814	1	1	1	0.479216	0	0	0	0	0	0.105787	0	0	0	2.16356	0.99163	2.22698	1.81458	1.90934	0	2.3514	1.72436	0.410825	1.00424
Metabolic syndrome (bivariate traits)	0	0	0	0	0	0	0	0	0	0	0	0	0	1	1	1	1	1	1	1	1	1	1	0	0	0	0	0	0	0	0	0	0	NaN	NaN	NaN	NaN	NaN	NaN	NaN	NaN	NaN	NaN
Waist Circumference - Triglycerides (WC-TG)	0	0	0	0	0	0	0	0	0	0	0	0	0	1	1	1	1	1	1	1	1	1	1	0	0	0	0	0	0	0	0	0	0	NaN	NaN	NaN	NaN	NaN	NaN	NaN	NaN	NaN	NaN
Hypertriglyceridemia	7	4	3	1	1	0	1	1	0	0	1	3	2	1	1	1	1	1	1	1	1	1	1	0	0	0	0	0	0	0	0	0	0	0.743723	0.99163	0	2.72187	1.75023	0	0	1.72436	1.12977	1.00424
Plasma carotenoid and tocopherol levels	8	5	3	1	1	0	1	1	0	0	1	4	2	1	1	1	1	1	1	1	1	1	1	0	0	0	0	0	0	0	0	0	0	0.594978	0.99163	0	2.72187	1.40019	0	0	1.72436	1.20509	1.00424
Multiple sclerosis (severity)	0	0	0	0	0	0	0	0	0	0	0	0	0	1	1	1	1	1	1	1	1	1	1	0	0	0	0	0	0	0	0	0	0	NaN	NaN	NaN	NaN	NaN	NaN	NaN	NaN	NaN	NaN
Atopy	2	2	0	1	0	0	0	0	0	1	0	1	0	1	1	1	1	1	1	1	1	1	1	0	0	0	0	0	0	0	0	0	0	1.48745	NaN	0	NaN	0	NaN	2.58654	NaN	0.753179	NaN
White blood cell count	14	6	8	3	3	0	0	3	3	0	0	3	5	1	1	1	1	0.783814	1	1	1	1	1	0	0	0	0	0.105787	0	0	0	0	0	1.48745	1.11558	0	0	3.50046	2.62535	0	0	0.753179	0.941473
Restless legs syndrome	9	5	4	2	3	0	1	0	1	2	2	3	1	1	1	1	1	1	1	1	1	1	1	0	0	0	0	0	0	0	0	0	0	1.18996	2.23117	0	2.0414	0	1.75023	2.06923	2.58654	0.903814	0.376589
Response to treatment for acute lymphoblastic leukemia	18	11	7	2	3	0	0	2	2	0	1	9	4	1	1	1	1	1	1	1	1	1	1	0	0	0	0	0	0	0	0	0	0	0.540889	1.27495	0	0	1.2729	2.00026	0	0.739011	1.23247	0.860775
Alcoholism (alcohol dependence factor score)	0	0	0	0	0	0	0	0	0	0	0	0	0	1	1	1	1	1	1	1	1	1	1	0	0	0	0	0	0	0	0	0	0	NaN	NaN	NaN	NaN	NaN	NaN	NaN	NaN	NaN	NaN
Alcoholism (alcohol use disorder factor score)	0	0	0	0	0	0	0	0	0	0	0	0	0	1	1	1	1	1	1	1	1	1	1	0	0	0	0	0	0	0	0	0	0	NaN	NaN	NaN	NaN	NaN	NaN	NaN	NaN	NaN	NaN
Osteonecrosis of the jaw	4	2	2	0	0	0	0	0	0	0	0	2	2	1	1	1	1	1	1	1	1	1	1	0	0	0	0	0	0	0	0	0	0	0	0	0	0	0	0	0	0	1.50636	1.50636
Celiac disease and Rheumatoid arthritis	51	25	26	12	6	3	1	6	3	6	3	13	20	1	1	1	1	1	1	1	1	1	1	0	0	0	0	0	0	0	0	0	0	1.42795	0.686513	0.979873	0.314062	1.68022	0.807799	1.24154	0.596893	0.783306	1.15874
Exercise treadmill test traits	11	7	4	1	1	1	0	0	1	1	0	6	3	1	1	1	1	1	1	1	1	1	1	0	0	0	0	0	0	0	0	0	0	0.424984	0.743723	1.16651	0	0	1.75023	0.739011	0	1.29116	1.12977
Mean corpuscular hemoglobin	27	14	13	7	9	4	8	0	1	7	8	7	4	1	0.331729	1	0.00857402	1	1	0.33626	0.100373	1	1	0	0.479216	0	2.06682	0	0	0.473325	0.998383	0	0	1.48745	2.05954	2.33303	5.02499	0	0.538533	2.58654	3.18343	0.753179	0.463494
Response to citalopram treatment	2	2	0	0	0	0	0	0	0	0	0	2	0	1	1	1	1	1	1	1	1	1	1	0	0	0	0	0	0	0	0	0	0	0	NaN	0	NaN	0	NaN	0	NaN	1.50636	NaN
Inflammatory bowel disease (early onset)	0	0	0	0	0	0	0	0	0	0	0	0	0	1	1	1	1	1	1	1	1	1	1	0	0	0	0	0	0	0	0	0	0	NaN	NaN	NaN	NaN	NaN	NaN	NaN	NaN	NaN	NaN
Asthma	21	12	9	5	6	0	2	5	3	0	3	7	3	1	0.783814	1	1	0.540859	1	1	1	1	1	0	0.105787	0	0	0.266916	0	0	0	0	0	1.23954	1.98326	0	1.81458	2.91705	2.33364	0	1.72436	0.878708	0.502119
Acenocoumarol maintenance dosage	25	12	13	0	4	0	0	0	4	0	0	12	9	1	1	1	1	1	1	1	1	0.290741	1	0	0	0	0	0	0	0	0	0.536493	0	0	0.915351	0	0	0	2.15413	0	0	1.50636	1.04286
Volumetric brain MRI	2	1	1	0	1	0	0	0	0	0	1	1	0	1	1	1	1	1	1	1	1	1	1	0	0	0	0	0	0	0	0	0	0	0	2.97489	0	0	0	0	0	5.17308	1.50636	0
Bladder cancer	18	11	7	1	1	0	1	0	0	1	1	10	6	1	1	1	1	1	1	1	1	1	1	0	0	0	0	0	0	0	0	0	0	0.270445	0.424984	0	1.16651	0	0	0.47028	0.739011	1.36942	1.29116
Urinary bladder cancer	9	5	4	0	1	0	1	0	0	0	1	5	3	1	1	1	1	1	1	1	1	1	1	0	0	0	0	0	0	0	0	0	0	0	0.743723	0	2.0414	0	0	0	1.29327	1.50636	1.12977
Uterine fibroids	6	3	3	0	2	0	1	0	1	0	1	3	1	1	1	1	1	1	1	1	1	1	1	0	0	0	0	0	0	0	0	0	0	0	1.98326	0	2.72187	0	2.33364	0	1.72436	1.50636	0.502119
Total ventricular volume	18	13	5	3	3	2	1	1	0	2	3	10	2	1	1	1	1	1	1	1	0.851457	1	1	0	0	0	0	0	0	0	0.0698373	0	0	0.686513	1.78493	1.25625	1.63312	0.538533	0	0.795858	3.10385	1.15874	0.602543
Antipsychotic-induced QTc interval prolongation	5	3	2	2	1	1	1	0	0	2	1	1	1	1	1	1	1	1	1	1	1	1	1	0	0	0	0	0	0	0	0	0	0	1.98326	1.48745	2.72187	4.0828	0	0	3.44872	2.58654	0.502119	0.753179
Basal cell carcinoma (cutaneous)	0	0	0	0	0	0	0	0	0	0	0	0	0	1	1	1	1	1	1	1	1	1	1	0	0	0	0	0	0	0	0	0	0	NaN	NaN	NaN	NaN	NaN	NaN	NaN	NaN	NaN	NaN
Optic disc parameters	2	0	2	0	0	0	0	0	0	0	0	0	2	1	1	1	1	1	1	1	1	1	1	0	0	0	0	0	0	0	0	0	0	NaN	0	NaN	0	NaN	0	NaN	0	NaN	1.50636
RR interval (heart rate)	0	0	0	0	0	0	0	0	0	0	0	0	0	1	1	1	1	1	1	1	1	1	1	0	0	0	0	0	0	0	0	0	0	NaN	NaN	NaN	NaN	NaN	NaN	NaN	NaN	NaN	NaN
Cardiovascular disease risk factors	10	8	2	3	1	1	0	2	0	1	1	5	1	1	1	1	1	1	1	1	1	1	1	0	0	0	0	0	0	0	0	0	0	1.11558	1.48745	1.0207	0	1.75023	0	0.646635	2.58654	0.941473	0.753179
Bleomycin sensitivity	3	3	0	1	0	0	0	1	0	0	0	2	0	1	1	1	1	1	1	1	1	1	1	0	0	0	0	0	0	0	0	0	0	0.99163	NaN	0	NaN	2.33364	NaN	0	NaN	1.00424	NaN
Brain imaging in schizophrenia (interaction)	0	0	0	0	0	0	0	0	0	0	0	0	0	1	1	1	1	1	1	1	1	1	1	0	0	0	0	0	0	0	0	0	0	NaN	NaN	NaN	NaN	NaN	NaN	NaN	NaN	NaN	NaN
Hypertension	24	15	9	1	0	0	0	1	0	0	0	14	9	1	1	1	1	1	1	1	1	0.526527	0.614509	0	0	0	0	0	0	0	0	0.278579	0.211472	0.198326	0	0	0	0.466728	0	0	0	1.40593	1.50636
Urinary metabolites	12	7	5	1	4	0	2	1	0	0	4	6	1	1	0.809162	1	1	1	1	1	0.248615	1	1	0	0.0919644	0	0	0	0	0	0.604473	0	0	0.424984	2.37991	0	3.26624	1.00013	0	0	4.13846	1.29116	0.301271
Smoking behavior	37	24	13	5	4	1	3	4	0	1	4	19	9	1	1	1	1	1	1	1	1	1	1	0	0	0	0	0	0	0	0	0	0	0.619769	0.915351	0.340234	1.88437	1.16682	0	0.215545	1.59172	1.19253	1.04286
5-HTT brain serotonin transporter levels	2	1	1	0	1	0	0	0	1	0	0	1	0	1	1	1	1	1	1	1	1	1	1	0	0	0	0	0	0	0	0	0	0	0	2.97489	0	0	0	7.00093	0	0	1.50636	0
Obesity	45	28	17	4	4	3	2	1	1	3	3	24	13	1	1	1	1	1	1	1	1	0.540859	1	0	0	0	0	0	0	0	0	0.266916	0	0.424984	0.699974	0.874886	0.960659	0.250033	0.411819	0.554258	0.912896	1.29116	1.15192
Recombination rate (females)	0	0	0	0	0	0	0	0	0	0	0	0	0	1	1	1	1	1	1	1	1	1	1	0	0	0	0	0	0	0	0	0	0	NaN	NaN	NaN	NaN	NaN	NaN	NaN	NaN	NaN	NaN
Recombination rate (males)	0	0	0	0	0	0	0	0	0	0	0	0	0	1	1	1	1	1	1	1	1	1	1	0	0	0	0	0	0	0	0	0	0	NaN	NaN	NaN	NaN	NaN	NaN	NaN	NaN	NaN	NaN
Tanning	9	6	3	0	1	0	0	0	1	0	0	6	2	1	1	1	1	1	1	1	1	1	1	0	0	0	0	0	0	0	0	0	0	0	0.99163	0	0	0	2.33364	0	0	1.50636	1.00424
F-cell distribution	20	13	7	4	3	1	0	3	3	1	0	9	4	1	1	1	1	1	0.943994	1	1	1	1	0	0	0	0	0	0.0250307	0	0	0	0	0.915351	1.27495	0.628123	0	1.6156	3.0004	0.397929	0	1.04286	0.860775
Blond vs. brown hair color	6	6	0	1	0	0	0	0	0	1	0	5	0	1	1	1	1	1	1	1	1	1	1	0	0	0	0	0	0	0	0	0	0	0.495815	NaN	0	NaN	0	NaN	0.862179	NaN	1.2553	NaN
Vitamin D insufficiency	15	4	11	3	5	0	3	0	0	3	5	1	6	1	1	1	1	1	1	0.614509	0.783814	1	1	0	0	0	0	0	0	0.211472	0.105787	0	0	2.23117	1.35222	0	2.22698	0	0	3.87981	2.3514	0.376589	0.821649
Vitamin D levels	15	4	11	3	5	0	3	0	0	3	5	1	6	1	1	1	1	1	1	0.614509	0.783814	1	1	0	0	0	0	0	0	0.211472	0.105787	0	0	2.23117	1.35222	0	2.22698	0	0	3.87981	2.3514	0.376589	0.821649
Serum IgE levels	4	2	2	1	1	1	0	0	1	1	0	1	1	1	1	1	1	1	1	1	1	1	1	0	0	0	0	0	0	0	0	0	0	1.48745	1.48745	4.0828	0	0	3.50046	2.58654	0	0.753179	0.753179
Response to diuretic therapy	13	7	6	1	3	0	0	1	1	0	2	6	3	1	1	1	1	1	1	1	1	1	1	0	0	0	0	0	0	0	0	0	0	0.424984	1.48745	0	0	1.00013	1.16682	0	1.72436	1.29116	0.753179
Response to antipsychotic treatment	13	8	5	1	3	0	3	1	0	0	3	7	2	1	1	1	0.454642	1	1	1	0.851457	1	1	0	0	0	0.34233	0	0	0	0.0698373	0	0	0.371861	1.78493	0	4.89936	0.875116	0	0	3.10385	1.31806	0.602543
Meningococcal disease	5	2	3	0	0	0	0	0	0	0	0	2	3	1	1	1	1	1	1	1	1	1	1	0	0	0	0	0	0	0	0	0	0	0	0	0	0	0	0	0	0	1.50636	1.50636
Vaccine-related adverse events	0	0	0	0	0	0	0	0	0	0	0	0	0	1	1	1	1	1	1	1	1	1	1	0	0	0	0	0	0	0	0	0	0	NaN	NaN	NaN	NaN	NaN	NaN	NaN	NaN	NaN	NaN
Serum metabolites	8	7	1	0	1	0	0	0	1	0	0	7	0	1	1	1	1	1	1	1	1	0.884011	1	0	0	0	0	0	0	0	0	0.0535425	0	0	2.97489	0	0	0	7.00093	0	0	1.50636	0
Subclinical atherosclerosis traits (other)	0	0	0	0	0	0	0	0	0	0	0	0	0	1	1	1	1	1	1	1	1	1	1	0	0	0	0	0	0	0	0	0	0	NaN	NaN	NaN	NaN	NaN	NaN	NaN	NaN	NaN	NaN
Depression--quantitative trait	13	5	8	0	5	0	0	0	4	0	1	5	3	1	1	1	1	1	0.523382	1	1	1	1	0	0	0	0	0	0.281181	0	0	0	0	0	1.85931	0	0	0	3.50046	0	0.646635	1.50636	0.564884
Glaucoma	8	5	3	3	0	1	0	0	0	3	0	2	3	1	1	1	1	1	1	0.851457	1	1	1	0	0	0	0	0	0	0.0698373	0	0	0	1.78493	0	1.63312	0	0	0	3.10385	0	0.602543	1.50636
Glioma (high-grade)	0	0	0	0	0	0	0	0	0	0	0	0	0	1	1	1	1	1	1	1	1	1	1	0	0	0	0	0	0	0	0	0	0	NaN	NaN	NaN	NaN	NaN	NaN	NaN	NaN	NaN	NaN
Autism	5	2	3	0	0	0	0	0	0	0	0	2	3	1	1	1	1	1	1	1	1	1	1	0	0	0	0	0	0	0	0	0	0	0	0	0	0	0	0	0	0	1.50636	1.50636
Biochemical measures	16	11	5	1	0	0	0	0	0	1	0	10	5	1	1	1	1	1	1	1	1	1	1	0	0	0	0	0	0	0	0	0	0	0.270445	0	0	0	0	0	0.47028	0	1.36942	1.50636
Retinal vascular caliber	11	8	3	4	0	2	0	1	0	3	0	4	3	1	1	1	1	1	1	1	1	1	1	0	0	0	0	0	0	0	0	0	0	1.48745	0	2.0414	0	0.875116	0	1.9399	0	0.753179	1.50636
Factor VII	2	1	1	0	1	0	1	0	0	0	1	1	0	1	1	1	1	1	1	1	1	1	1	0	0	0	0	0	0	0	0	0	0	0	2.97489	0	8.1656	0	0	0	5.17308	1.50636	0
Left ventricular mass	10	6	4	1	1	0	1	1	0	0	1	5	3	1	1	1	1	1	1	1	1	1	1	0	0	0	0	0	0	0	0	0	0	0.495815	0.743723	0	2.0414	1.16682	0	0	1.29327	1.2553	1.12977
Echocardiographic traits	5	2	3	0	0	0	0	0	0	0	0	2	3	1	1	1	1	1	1	1	1	1	1	0	0	0	0	0	0	0	0	0	0	0	0	0	0	0	0	0	0	1.50636	1.50636
Neuroblastoma	5	5	0	3	0	2	0	1	0	2	0	2	0	1	1	1	1	1	1	1	1	1	1	0	0	0	0	0	0	0	0	0	0	1.78493	NaN	3.26624	NaN	1.40019	NaN	2.06923	NaN	0.602543	NaN
Adiposity	13	6	7	2	4	2	0	0	4	2	0	4	3	1	1	1	1	1	0.348906	1	1	1	1	0	0	0	0	0	0.457291	0	0	0	0	0.99163	1.69994	2.72187	0	0	4.00053	1.72436	0	1.00424	0.645582
Body mass in chronic obstructive pulmonary disease	3	3	0	2	0	2	0	0	0	2	0	1	0	1	1	0.783814	1	1	1	1	1	1	1	0	0	0.105787	0	0	0	0	0	0	0	1.98326	NaN	5.44374	NaN	0	NaN	3.44872	NaN	0.502119	NaN
Obesity (early onset extreme)	0	0	0	0	0	0	0	0	0	0	0	0	0	1	1	1	1	1	1	1	1	1	1	0	0	0	0	0	0	0	0	0	0	NaN	NaN	NaN	NaN	NaN	NaN	NaN	NaN	NaN	NaN
Obesity-related traits	3	3	0	2	0	2	0	0	0	2	0	1	0	1	1	0.783814	1	1	1	1	1	1	1	0	0	0.105787	0	0	0	0	0	0	0	1.98326	NaN	5.44374	NaN	0	NaN	3.44872	NaN	0.502119	NaN
Endometrial cancer	6	2	4	2	2	1	0	1	0	1	2	0	2	1	1	1	1	1	1	1	1	1	1	0	0	0	0	0	0	0	0	0	0	2.97489	1.48745	4.0828	0	3.50046	0	2.58654	2.58654	0	0.753179
Stroke	3	3	0	2	0	1	0	1	0	1	0	1	0	1	1	1	1	1	1	1	1	1	1	0	0	0	0	0	0	0	0	0	0	1.98326	NaN	2.72187	NaN	2.33364	NaN	1.72436	NaN	0.502119	NaN
Progranulin levels	2	1	1	1	1	0	1	1	0	0	1	0	0	1	1	1	1	1	1	1	1	1	1	0	0	0	0	0	0	0	0	0	0	2.97489	2.97489	0	8.1656	7.00093	0	0	5.17308	0	0
Blood lipid traits	2	1	1	1	1	0	1	1	0	0	1	0	0	1	1	1	1	1	1	1	1	1	1	0	0	0	0	0	0	0	0	0	0	2.97489	2.97489	0	8.1656	7.00093	0	0	5.17308	0	0
Menopause (age at onset)	0	0	0	0	0	0	0	0	0	0	0	0	0	1	1	1	1	1	1	1	1	1	1	0	0	0	0	0	0	0	0	0	0	NaN	NaN	NaN	NaN	NaN	NaN	NaN	NaN	NaN	NaN
Attention deficit hyperactivity disorder and conduct disorder	10	7	3	1	1	1	0	0	0	1	1	6	2	1	1	1	1	1	1	1	1	1	1	0	0	0	0	0	0	0	0	0	0	0.424984	0.99163	1.16651	0	0	0	0.739011	1.72436	1.29116	1.00424
Alcohol dependence	13	8	5	3	3	1	1	0	1	3	2	5	2	1	1	1	1	1	1	1	1	1	1	0	0	0	0	0	0	0	0	0	0	1.11558	1.78493	1.0207	1.63312	0	1.40019	1.9399	2.06923	0.941473	0.602543
Chronic kidney disease	2	2	0	2	0	0	0	1	0	1	0	0	0	1	1	1	1	1	1	1	1	1	1	0	0	0	0	0	0	0	0	0	0	2.97489	NaN	0	NaN	3.50046	NaN	2.58654	NaN	0	NaN
Diastolic blood pressure	10	10	0	4	0	1	0	1	0	3	0	6	0	1	1	1	1	1	1	1	1	1	1	0	0	0	0	0	0	0	0	0	0	1.18996	NaN	0.81656	NaN	0.700093	NaN	1.55192	NaN	0.903814	NaN
Beta thalassemia/hemoglobin E disease	2	1	1	1	0	1	0	0	0	1	0	0	1	1	1	1	1	1	1	1	1	1	1	0	0	0	0	0	0	0	0	0	0	2.97489	0	8.1656	0	0	0	5.17308	0	0	1.50636
Fetal hemoglobin levels	1	1	0	1	0	1	0	0	0	1	0	0	0	1	1	1	1	1	1	1	1	1	1	0	0	0	0	0	0	0	0	0	0	2.97489	NaN	8.1656	NaN	0	NaN	5.17308	NaN	0	NaN
Serum prostate-specific antigen levels	10	5	5	2	1	1	0	0	1	2	0	3	4	1	1	1	1	1	1	1	1	1	1	0	0	0	0	0	0	0	0	0	0	1.18996	0.594978	1.63312	0	0	1.40019	2.06923	0	0.903814	1.20509
Testicular germ cell cancer	11	6	5	2	1	1	0	0	1	2	0	4	4	1	1	1	1	1	1	1	1	1	1	0	0	0	0	0	0	0	0	0	0	0.99163	0.594978	1.36093	0	0	1.40019	1.72436	0	1.00424	1.20509
Pancreatic cancer	13	10	3	2	0	0	0	1	0	1	0	8	3	1	1	1	1	1	1	1	1	1	1	0	0	0	0	0	0	0	0	0	0	0.594978	0	0	0	0.700093	0	0.517308	0	1.20509	1.50636
Corneal curvature	2	2	0	2	0	1	0	1	0	1	0	0	0	1	1	1	1	1	1	1	1	1	1	0	0	0	0	0	0	0	0	0	0	2.97489	NaN	4.0828	NaN	3.50046	NaN	2.58654	NaN	0	NaN
Amyotrophic lateral sclerosis	22	16	6	3	5	1	3	2	0	1	5	13	1	1	0.526527	1	0.638147	1	1	1	0.112896	1	1	0	0.278579	0	0.19508	0	0	0	0.947322	0	0	0.557792	2.47908	0.51035	4.0828	0.875116	0	0.323317	4.3109	1.22392	0.25106
Response to TNF antagonist treatment	9	5	4	1	4	1	2	0	0	1	4	4	0	1	0.408362	1	1	1	1	1	0.112896	1	1	0	0.388954	0	0	0	0	0	0.947322	0	0	0.594978	2.97489	1.63312	4.0828	0	0	1.03462	5.17308	1.20509	0
Asthma (toluene diisocyanate-induced)	0	0	0	0	0	0	0	0	0	0	0	0	0	1	1	1	1	1	1	1	1	1	1	0	0	0	0	0	0	0	0	0	0	NaN	NaN	NaN	NaN	NaN	NaN	NaN	NaN	NaN	NaN
Soluble leptin receptor levels	5	2	3	0	2	0	1	0	0	0	2	2	1	1	1	1	1	1	1	1	1	1	1	0	0	0	0	0	0	0	0	0	0	0	1.98326	0	2.72187	0	0	0	3.44872	1.50636	0.502119
Biliary atresia	8	4	4	0	2	0	2	0	0	0	2	4	2	1	1	1	1	1	1	1	1	1	1	0	0	0	0	0	0	0	0	0	0	0	1.48745	0	4.0828	0	0	0	2.58654	1.50636	0.753179
Kidney stones	1	0	1	0	0	0	0	0	0	0	0	0	1	1	1	1	1	1	1	1	1	1	1	0	0	0	0	0	0	0	0	0	0	NaN	0	NaN	0	NaN	0	NaN	0	NaN	1.50636
Serum calcium	7	5	2	0	1	0	1	0	0	0	1	5	1	1	1	1	1	1	1	1	1	1	1	0	0	0	0	0	0	0	0	0	0	0	1.48745	0	4.0828	0	0	0	2.58654	1.50636	0.753179
Cutaneous nevi	14	6	8	2	7	0	1	2	5	0	2	4	1	1	0.165559	1	1	1	0.156756	1	1	1	1	0	0.781047	0	0	0	0.804776	0	0	0	0	0.99163	2.60303	0	1.0207	2.33364	4.37558	0	1.29327	1.00424	0.188295
Esophageal cancer	13	7	6	4	3	0	2	3	1	1	2	3	3	1	1	1	1	0.943994	1	1	1	1	1	0	0	0	0	0.0250307	0	0	0	0	0	1.69994	1.48745	0	2.72187	3.0004	1.16682	0.739011	1.72436	0.645582	0.753179
Esophageal cancer and gastric cancer	9	6	3	3	1	0	0	2	1	1	0	3	2	1	1	1	1	1	1	1	1	1	1	0	0	0	0	0	0	0	0	0	0	1.48745	0.99163	0	0	2.33364	2.33364	0.862179	0	0.753179	1.00424
Scoliosis	1	1	0	0	0	0	0	0	0	0	0	1	0	1	1	1	1	1	1	1	1	1	1	0	0	0	0	0	0	0	0	0	0	0	NaN	0	NaN	0	NaN	0	NaN	1.50636	NaN
Hematology traits	10	4	6	2	4	1	3	0	1	2	3	2	2	1	1	1	0.638147	1	1	1	1	1	1	0	0	0	0.19508	0	0	0	0	0	0	1.48745	1.98326	2.0414	4.0828	0	1.16682	2.58654	2.58654	0.753179	0.502119
Parkinson's disease (familial)	0	0	0	0	0	0	0	0	0	0	0	0	0	1	1	1	1	1	1	1	1	1	1	0	0	0	0	0	0	0	0	0	0	NaN	NaN	NaN	NaN	NaN	NaN	NaN	NaN	NaN	NaN
Large B-cell lymphoma	9	6	3	4	2	3	2	1	0	3	2	2	1	1	1	0.638147	0.783814	1	1	1	1	1	1	0	0	0.19508	0.105787	0	0	0	0	0	0	1.98326	1.98326	4.0828	5.44374	1.16682	0	2.58654	3.44872	0.502119	0.502119
Adiponectin levels	7	3	4	0	3	0	1	0	1	0	2	3	1	1	1	1	1	1	1	1	1	1	1	0	0	0	0	0	0	0	0	0	0	0	2.23117	0	2.0414	0	1.75023	0	2.58654	1.50636	0.376589
Pain	2	2	0	0	0	0	0	0	0	0	0	2	0	1	1	1	1	1	1	1	1	1	1	0	0	0	0	0	0	0	0	0	0	0	NaN	0	NaN	0	NaN	0	NaN	1.50636	NaN
Central corneal thickness	11	4	7	2	4	1	1	1	2	1	2	2	3	1	1	1	1	1	1	1	1	1	1	0	0	0	0	0	0	0	0	0	0	1.48745	1.69994	2.0414	1.16651	1.75023	2.00026	1.29327	1.47802	0.753179	0.645582
bipolar disorder and depression (combined)	0	0	0	0	0	0	0	0	0	0	0	0	0	1	1	1	1	1	1	1	1	1	1	0	0	0	0	0	0	0	0	0	0	NaN	NaN	NaN	NaN	NaN	NaN	NaN	NaN	NaN	NaN
Fasting plasma glucose	5	3	2	1	0	0	0	1	0	0	0	2	2	1	1	1	1	1	1	1	1	1	1	0	0	0	0	0	0	0	0	0	0	0.99163	0	0	0	2.33364	0	0	0	1.00424	1.50636
Hair morphology	7	5	2	0	0	0	0	0	0	0	0	5	2	1	1	1	1	1	1	1	1	1	1	0	0	0	0	0	0	0	0	0	0	0	0	0	0	0	0	0	0	1.50636	1.50636
Non-alcoholic fatty liver disease histology (lobular)	0	0	0	0	0	0	0	0	0	0	0	0	0	1	1	1	1	1	1	1	1	1	1	0	0	0	0	0	0	0	0	0	0	NaN	NaN	NaN	NaN	NaN	NaN	NaN	NaN	NaN	NaN
Male-pattern baldness	7	6	1	0	0	0	0	0	0	0	0	6	1	1	1	1	1	1	1	1	1	1	1	0	0	0	0	0	0	0	0	0	0	0	0	0	0	0	0	0	0	1.50636	1.50636
Diabetes related insulin traits	1	1	0	1	0	0	0	1	0	0	0	0	0	1	1	1	1	1	1	1	1	1	1	0	0	0	0	0	0	0	0	0	0	2.97489	NaN	0	NaN	7.00093	NaN	0	NaN	0	NaN
Optic disc size (rim)	0	0	0	0	0	0	0	0	0	0	0	0	0	1	1	1	1	1	1	1	1	1	1	0	0	0	0	0	0	0	0	0	0	NaN	NaN	NaN	NaN	NaN	NaN	NaN	NaN	NaN	NaN
Chronic obstructive pulmonary disease	4	2	2	0	1	0	0	0	0	0	1	2	1	1	1	1	1	1	1	1	1	1	1	0	0	0	0	0	0	0	0	0	0	0	1.48745	0	0	0	0	0	2.58654	1.50636	0.753179
Myopia (pathological)	0	0	0	0	0	0	0	0	0	0	0	0	0	1	1	1	1	1	1	1	1	1	1	0	0	0	0	0	0	0	0	0	0	NaN	NaN	NaN	NaN	NaN	NaN	NaN	NaN	NaN	NaN
Response to acetaminophen (hepatotoxicity)	0	0	0	0	0	0	0	0	0	0	0	0	0	1	1	1	1	1	1	1	1	1	1	0	0	0	0	0	0	0	0	0	0	NaN	NaN	NaN	NaN	NaN	NaN	NaN	NaN	NaN	NaN
Alzheimer's disease biomarkers	10	6	4	0	2	0	2	0	0	0	2	6	2	1	1	1	1	1	1	1	1	1	1	0	0	0	0	0	0	0	0	0	0	0	1.48745	0	4.0828	0	0	0	2.58654	1.50636	0.753179
Asperger disorder	6	6	0	1	0	0	0	1	0	0	0	5	0	1	1	1	1	1	1	1	1	1	1	0	0	0	0	0	0	0	0	0	0	0.495815	NaN	0	NaN	1.16682	NaN	0	NaN	1.2553	NaN
Behcet's disease	6	6	0	0	0	0	0	0	0	0	0	6	0	1	1	1	1	1	1	1	1	1	1	0	0	0	0	0	0	0	0	0	0	0	NaN	0	NaN	0	NaN	0	NaN	1.50636	NaN
Conduct disorder (case status)	0	0	0	0	0	0	0	0	0	0	0	0	0	1	1	1	1	1	1	1	1	1	1	0	0	0	0	0	0	0	0	0	0	NaN	NaN	NaN	NaN	NaN	NaN	NaN	NaN	NaN	NaN
Cholesterol	23	15	8	5	5	0	5	5	0	0	5	10	3	1	1	1	0.104739	0.851457	1	1	0.329028	1	1	0	0	0	0.979891	0.0698373	0	0	0.482767	0	0	0.99163	1.85931	0	5.1035	2.33364	0	0	3.23317	1.00424	0.564884
Periodontitis	4	4	0	0	0	0	0	0	0	0	0	4	0	1	1	1	1	1	1	1	1	1	1	0	0	0	0	0	0	0	0	0	0	0	NaN	0	NaN	0	NaN	0	NaN	1.50636	NaN
AIDS	38	27	11	5	3	0	0	3	1	2	2	22	8	1	1	1	1	1	1	1	1	0.967906	1	0	0	0	0	0	0	0	0	0.014167	0	0.550906	0.811334	0	0	0.777881	0.636448	0.383191	0.940559	1.2274	1.09553
Folate pathway vitamin levels	5	5	0	0	0	0	0	0	0	0	0	5	0	1	1	1	1	1	1	1	1	1	1	0	0	0	0	0	0	0	0	0	0	0	NaN	0	NaN	0	NaN	0	NaN	1.50636	NaN
Anthropometric traits	5	5	0	0	0	0	0	0	0	0	0	5	0	1	1	1	1	1	1	1	1	1	1	0	0	0	0	0	0	0	0	0	0	0	NaN	0	NaN	0	NaN	0	NaN	1.50636	NaN
Attention deficit hyperactivity disorder (time to onset)	0	0	0	0	0	0	0	0	0	0	0	0	0	1	1	1	1	1	1	1	1	1	1	0	0	0	0	0	0	0	0	0	0	NaN	NaN	NaN	NaN	NaN	NaN	NaN	NaN	NaN	NaN
Multiple sclerosis (age of onset)	0	0	0	0	0	0	0	0	0	0	0	0	0	1	1	1	1	1	1	1	1	1	1	0	0	0	0	0	0	0	0	0	0	NaN	NaN	NaN	NaN	NaN	NaN	NaN	NaN	NaN	NaN
Aging traits	6	6	0	0	0	0	0	0	0	0	0	6	0	1	1	1	1	1	1	1	1	1	1	0	0	0	0	0	0	0	0	0	0	0	NaN	0	NaN	0	NaN	0	NaN	1.50636	NaN
Alcoholism (heaviness of drinking)	0	0	0	0	0	0	0	0	0	0	0	0	0	1	1	1	1	1	1	1	1	1	1	0	0	0	0	0	0	0	0	0	0	NaN	NaN	NaN	NaN	NaN	NaN	NaN	NaN	NaN	NaN
Self-rated health	7	4	3	2	3	0	2	1	0	1	3	2	0	1	0.782551	1	0.783814	1	1	1	0.290741	1	1	0	0.106487	0	0.105787	0	0	0	0.536493	0	0	1.48745	2.97489	0	5.44374	1.75023	0	1.29327	5.17308	0.753179	0
Migraine	4	3	1	0	0	0	0	0	0	0	0	3	1	1	1	1	1	1	1	1	1	1	1	0	0	0	0	0	0	0	0	0	0	0	0	0	0	0	0	0	0	1.50636	1.50636
Cannabis dependence	2	2	0	0	0	0	0	0	0	0	0	2	0	1	1	1	1	1	1	1	1	1	1	0	0	0	0	0	0	0	0	0	0	0	NaN	0	NaN	0	NaN	0	NaN	1.50636	NaN
Partial epilepsies	5	3	2	0	2	0	1	0	1	0	1	3	0	1	1	1	1	1	1	1	1	1	1	0	0	0	0	0	0	0	0	0	0	0	2.97489	0	4.0828	0	3.50046	0	2.58654	1.50636	0
Optic disc size (cup)	0	0	0	0	0	0	0	0	0	0	0	0	0	1	1	1	1	1	1	1	1	1	1	0	0	0	0	0	0	0	0	0	0	NaN	NaN	NaN	NaN	NaN	NaN	NaN	NaN	NaN	NaN
HIV-1 control	2	2	0	0	0	0	0	0	0	0	0	2	0	1	1	1	1	1	1	1	1	1	1	0	0	0	0	0	0	0	0	0	0	0	NaN	0	NaN	0	NaN	0	NaN	1.50636	NaN
Plasma chemerin levels	2	2	0	0	0	0	0	0	0	0	0	2	0	1	1	1	1	1	1	1	1	1	1	0	0	0	0	0	0	0	0	0	0	0	NaN	0	NaN	0	NaN	0	NaN	1.50636	NaN
Electrocardiographic traits	4	3	1	0	0	0	0	0	0	0	0	3	1	1	1	1	1	1	1	1	1	1	1	0	0	0	0	0	0	0	0	0	0	0	0	0	0	0	0	0	0	1.50636	1.50636
Drug-induced liver injury (flucloxacillin)	0	0	0	0	0	0	0	0	0	0	0	0	0	1	1	1	1	1	1	1	1	1	1	0	0	0	0	0	0	0	0	0	0	NaN	NaN	NaN	NaN	NaN	NaN	NaN	NaN	NaN	NaN
Malaria	3	2	1	0	0	0	0	0	0	0	0	2	1	1	1	1	1	1	1	1	1	1	1	0	0	0	0	0	0	0	0	0	0	0	0	0	0	0	0	0	0	1.50636	1.50636
Creutzfeldt-Jakob disease	2	2	0	0	0	0	0	0	0	0	0	2	0	1	1	1	1	1	1	1	1	1	1	0	0	0	0	0	0	0	0	0	0	0	NaN	0	NaN	0	NaN	0	NaN	1.50636	NaN
Blue vs. green eyes	2	2	0	0	0	0	0	0	0	0	0	2	0	1	1	1	1	1	1	1	1	1	1	0	0	0	0	0	0	0	0	0	0	0	NaN	0	NaN	0	NaN	0	NaN	1.50636	NaN
Morbidity-free survival	3	2	1	0	0	0	0	0	0	0	0	2	1	1	1	1	1	1	1	1	1	1	1	0	0	0	0	0	0	0	0	0	0	0	0	0	0	0	0	0	0	1.50636	1.50636
Pulmonary function traits (other)	0	0	0	0	0	0	0	0	0	0	0	0	0	1	1	1	1	1	1	1	1	1	1	0	0	0	0	0	0	0	0	0	0	NaN	NaN	NaN	NaN	NaN	NaN	NaN	NaN	NaN	NaN
Coronary artery calcification	5	4	1	1	0	0	0	0	0	1	0	3	1	1	1	1	1	1	1	1	1	1	1	0	0	0	0	0	0	0	0	0	0	0.743723	0	0	0	0	0	1.29327	0	1.12977	1.50636
Plasma level of vitamin B12	1	1	0	0	0	0	0	0	0	0	0	1	0	1	1	1	1	1	1	1	1	1	1	0	0	0	0	0	0	0	0	0	0	0	NaN	0	NaN	0	NaN	0	NaN	1.50636	NaN
Menarche and menopause (age at onset)	0	0	0	0	0	0	0	0	0	0	0	0	0	1	1	1	1	1	1	1	1	1	1	0	0	0	0	0	0	0	0	0	0	NaN	NaN	NaN	NaN	NaN	NaN	NaN	NaN	NaN	NaN
Ileal carcinoids	1	1	0	1	0	1	0	0	0	1	0	0	0	1	1	1	1	1	1	1	1	1	1	0	0	0	0	0	0	0	0	0	0	2.97489	NaN	8.1656	NaN	0	NaN	5.17308	NaN	0	NaN
Response to metformin	3	2	1	0	1	0	0	0	1	0	0	2	0	1	1	1	1	1	1	1	1	1	1	0	0	0	0	0	0	0	0	0	0	0	2.97489	0	0	0	7.00093	0	0	1.50636	0
Thyroid stimulating hormone	2	1	1	0	1	0	0	0	1	0	0	1	0	1	1	1	1	1	1	1	1	1	1	0	0	0	0	0	0	0	0	0	0	0	2.97489	0	0	0	7.00093	0	0	1.50636	0
Myocardial infarction	16	9	7	3	3	1	1	2	1	1	2	6	4	1	1	1	1	1	1	1	1	1	1	0	0	0	0	0	0	0	0	0	0	0.99163	1.27495	0.907289	1.16651	1.55576	1.00013	0.574786	1.47802	1.00424	0.860775
Nonalcoholic fatty liver disease	2	2	0	0	0	0	0	0	0	0	0	2	0	1	1	1	1	1	1	1	1	1	1	0	0	0	0	0	0	0	0	0	0	0	NaN	0	NaN	0	NaN	0	NaN	1.50636	NaN
Nicotine dependence	2	2	0	0	0	0	0	0	0	0	0	2	0	1	1	1	1	1	1	1	1	1	1	0	0	0	0	0	0	0	0	0	0	0	NaN	0	NaN	0	NaN	0	NaN	1.50636	NaN
Emphysema-related traits	2	2	0	0	0	0	0	0	0	0	0	2	0	1	1	1	1	1	1	1	1	1	1	0	0	0	0	0	0	0	0	0	0	0	NaN	0	NaN	0	NaN	0	NaN	1.50636	NaN
Ventricular conduction	2	2	0	2	0	0	0	2	0	0	0	0	0	1	1	1	1	0.558425	1	1	1	1	1	0	0	0	0	0.253035	0	0	0	0	0	2.97489	NaN	0	NaN	7.00093	NaN	0	NaN	0	NaN
Pulmonary function measures	2	1	1	0	1	0	0	0	0	0	1	1	0	1	1	1	1	1	1	1	1	1	1	0	0	0	0	0	0	0	0	0	0	0	2.97489	0	0	0	0	0	5.17308	1.50636	0
Eye color traits	1	0	1	0	0	0	0	0	0	0	0	0	1	1	1	1	1	1	1	1	1	1	1	0	0	0	0	0	0	0	0	0	0	NaN	0	NaN	0	NaN	0	NaN	0	NaN	1.50636
Dilated cardiomyopathy	2	2	0	0	0	0	0	0	0	0	0	2	0	1	1	1	1	1	1	1	1	1	1	0	0	0	0	0	0	0	0	0	0	0	NaN	0	NaN	0	NaN	0	NaN	1.50636	NaN
Brain lesion load	3	2	1	1	0	0	0	1	0	0	0	1	1	1	1	1	1	1	1	1	1	1	1	0	0	0	0	0	0	0	0	0	0	1.48745	0	0	0	3.50046	0	0	0	0.753179	1.50636
Age-related macular degeneration (wet)	0	0	0	0	0	0	0	0	0	0	0	0	0	1	1	1	1	1	1	1	1	1	1	0	0	0	0	0	0	0	0	0	0	NaN	NaN	NaN	NaN	NaN	NaN	NaN	NaN	NaN	NaN
Sleep duration	5	1	4	0	0	0	0	0	0	0	0	1	4	1	1	1	1	1	1	1	1	1	1	0	0	0	0	0	0	0	0	0	0	0	0	0	0	0	0	0	0	1.50636	1.50636
White matter hypersensitivity burden	4	3	1	2	1	2	0	0	0	2	1	1	0	1	1	0.783814	1	1	1	1	1	1	1	0	0	0.105787	0	0	0	0	0	0	0	1.98326	2.97489	5.44374	0	0	0	3.44872	5.17308	0.502119	0
Diabetes (incident)	0	0	0	0	0	0	0	0	0	0	0	0	0	1	1	1	1	1	1	1	1	1	1	0	0	0	0	0	0	0	0	0	0	NaN	NaN	NaN	NaN	NaN	NaN	NaN	NaN	NaN	NaN
Mean forced vital capacity from 2 exams	1	0	1	0	0	0	0	0	0	0	0	0	1	1	1	1	1	1	1	1	1	1	1	0	0	0	0	0	0	0	0	0	0	NaN	0	NaN	0	NaN	0	NaN	0	NaN	1.50636
Panic disorder	1	1	0	1	0	0	0	1	0	0	0	0	0	1	1	1	1	1	1	1	1	1	1	0	0	0	0	0	0	0	0	0	0	2.97489	NaN	0	NaN	7.00093	NaN	0	NaN	0	NaN
End-stage renal disease	3	3	0	1	0	0	0	1	0	0	0	2	0	1	1	1	1	1	1	1	1	1	1	0	0	0	0	0	0	0	0	0	0	0.99163	NaN	0	NaN	2.33364	NaN	0	NaN	1.00424	NaN
Black vs. red hair color	4	1	3	0	1	0	0	0	1	0	0	1	2	1	1	1	1	1	1	1	1	1	1	0	0	0	0	0	0	0	0	0	0	0	0.99163	0	0	0	2.33364	0	0	1.50636	1.00424
Cystatin C	2	1	1	1	1	1	0	0	1	1	0	0	0	1	1	1	1	1	1	1	1	1	1	0	0	0	0	0	0	0	0	0	0	2.97489	2.97489	8.1656	0	0	7.00093	5.17308	0	0	0
AB1-42	1	0	1	0	1	0	1	0	0	0	1	0	0	1	1	1	1	1	1	1	1	1	1	0	0	0	0	0	0	0	0	0	0	NaN	2.97489	NaN	8.1656	NaN	0	NaN	5.17308	NaN	0
Brain imaging	18	12	6	2	3	0	1	1	2	1	1	10	3	1	1	1	1	1	1	1	1	1	1	0	0	0	0	0	0	0	0	0	0	0.495815	1.48745	0	1.36093	0.583411	2.33364	0.43109	0.862179	1.2553	0.753179
Hoarding	3	2	1	1	0	0	0	1	0	0	0	1	1	1	1	1	1	1	1	1	1	1	1	0	0	0	0	0	0	0	0	0	0	1.48745	0	0	0	3.50046	0	0	0	0.753179	1.50636
Bipolar disorder (age of onset and psychomotor symptoms)	0	0	0	0	0	0	0	0	0	0	0	0	0	1	1	1	1	1	1	1	1	1	1	0	0	0	0	0	0	0	0	0	0	NaN	NaN	NaN	NaN	NaN	NaN	NaN	NaN	NaN	NaN
Response to hepatitis C treatment	1	1	0	1	0	0	0	0	0	1	0	0	0	1	1	1	1	1	1	1	1	1	1	0	0	0	0	0	0	0	0	0	0	2.97489	NaN	0	NaN	0	NaN	5.17308	NaN	0	NaN
Thyroid cancer	2	1	1	1	0	0	0	1	0	0	0	0	1	1	1	1	1	1	1	1	1	1	1	0	0	0	0	0	0	0	0	0	0	2.97489	0	0	0	7.00093	0	0	0	0	1.50636
Eye color	3	0	3	0	0	0	0	0	0	0	0	0	3	1	1	1	1	1	1	1	1	1	1	0	0	0	0	0	0	0	0	0	0	NaN	0	NaN	0	NaN	0	NaN	0	NaN	1.50636
Freckling	2	0	2	0	0	0	0	0	0	0	0	0	2	1	1	1	1	1	1	1	1	1	1	0	0	0	0	0	0	0	0	0	0	NaN	0	NaN	0	NaN	0	NaN	0	NaN	1.50636
Hair color	2	0	2	0	0	0	0	0	0	0	0	0	2	1	1	1	1	1	1	1	1	1	1	0	0	0	0	0	0	0	0	0	0	NaN	0	NaN	0	NaN	0	NaN	0	NaN	1.50636
Black vs. blond hair color	2	0	2	0	0	0	0	0	0	0	0	0	2	1	1	1	1	1	1	1	1	1	1	0	0	0	0	0	0	0	0	0	0	NaN	0	NaN	0	NaN	0	NaN	0	NaN	1.50636
Hyperactive-impulsive symptoms	1	1	0	0	0	0	0	0	0	0	0	1	0	1	1	1	1	1	1	1	1	1	1	0	0	0	0	0	0	0	0	0	0	0	NaN	0	NaN	0	NaN	0	NaN	1.50636	NaN
Male infertility	1	1	0	0	0	0	0	0	0	0	0	1	0	1	1	1	1	1	1	1	1	1	1	0	0	0	0	0	0	0	0	0	0	0	NaN	0	NaN	0	NaN	0	NaN	1.50636	NaN
Red vs non-red hair color	3	3	0	1	0	0	0	0	0	1	0	2	0	1	1	1	1	1	1	1	1	1	1	0	0	0	0	0	0	0	0	0	0	0.99163	NaN	0	NaN	0	NaN	1.72436	NaN	1.00424	NaN
Skin sensitivity to sun	3	3	0	1	0	0	0	0	0	1	0	2	0	1	1	1	1	1	1	1	1	1	1	0	0	0	0	0	0	0	0	0	0	0.99163	NaN	0	NaN	0	NaN	1.72436	NaN	1.00424	NaN
Soluble ICAM-1	1	1	0	1	0	0	0	1	0	0	0	0	0	1	1	1	1	1	1	1	1	1	1	0	0	0	0	0	0	0	0	0	0	2.97489	NaN	0	NaN	7.00093	NaN	0	NaN	0	NaN
Plasma E-selectin levels	1	1	0	1	0	0	0	1	0	0	0	0	0	1	1	1	1	1	1	1	1	1	1	0	0	0	0	0	0	0	0	0	0	2.97489	NaN	0	NaN	7.00093	NaN	0	NaN	0	NaN
Soluble levels of adhesion molecules	1	1	0	1	0	0	0	1	0	0	0	0	0	1	1	1	1	1	1	1	1	1	1	0	0	0	0	0	0	0	0	0	0	2.97489	NaN	0	NaN	7.00093	NaN	0	NaN	0	NaN
Angiotensin-converting enzyme activity	1	1	0	1	0	0	0	1	0	0	0	0	0	1	1	1	1	1	1	1	1	1	1	0	0	0	0	0	0	0	0	0	0	2.97489	NaN	0	NaN	7.00093	NaN	0	NaN	0	NaN
Serum soluble E-selectin	1	1	0	1	0	0	0	1	0	0	0	0	0	1	1	1	1	1	1	1	1	1	1	0	0	0	0	0	0	0	0	0	0	2.97489	NaN	0	NaN	7.00093	NaN	0	NaN	0	NaN
Venous thromboembolism	1	1	0	1	0	0	0	1	0	0	0	0	0	1	1	1	1	1	1	1	1	1	1	0	0	0	0	0	0	0	0	0	0	2.97489	NaN	0	NaN	7.00093	NaN	0	NaN	0	NaN
Endometriosis	1	1	0	1	0	1	0	0	0	1	0	0	0	1	1	1	1	1	1	1	1	1	1	0	0	0	0	0	0	0	0	0	0	2.97489	NaN	8.1656	NaN	0	NaN	5.17308	NaN	0	NaN
Testicular cancer	3	2	1	0	0	0	0	0	0	0	0	2	1	1	1	1	1	1	1	1	1	1	1	0	0	0	0	0	0	0	0	0	0	0	0	0	0	0	0	0	0	1.50636	1.50636
End-stage renal disease (non-diabetic)	0	0	0	0	0	0	0	0	0	0	0	0	0	1	1	1	1	1	1	1	1	1	1	0	0	0	0	0	0	0	0	0	0	NaN	NaN	NaN	NaN	NaN	NaN	NaN	NaN	NaN	NaN
Otosclerosis	2	2	0	0	0	0	0	0	0	0	0	2	0	1	1	1	1	1	1	1	1	1	1	0	0	0	0	0	0	0	0	0	0	0	NaN	0	NaN	0	NaN	0	NaN	1.50636	NaN
Vascular endothelial growth factor levels	2	2	0	2	0	0	0	1	0	1	0	0	0	1	1	1	1	1	1	1	1	1	1	0	0	0	0	0	0	0	0	0	0	2.97489	NaN	0	NaN	3.50046	NaN	2.58654	NaN	0	NaN
Narcolepsy	1	0	1	0	1	0	0	0	1	0	0	0	0	1	1	1	1	1	1	1	1	1	1	0	0	0	0	0	0	0	0	0	0	NaN	2.97489	NaN	0	NaN	7.00093	NaN	0	NaN	0
Platelet function and related traits	2	0	2	0	2	0	1	0	0	0	2	0	0	1	1	1	1	1	1	1	0.778461	1	1	0	0	0	0	0	0	0	0.108763	0	0	NaN	2.97489	NaN	4.0828	NaN	0	NaN	5.17308	NaN	0
Activated partial thromboplastin time	2	0	2	0	2	0	1	0	0	0	2	0	0	1	1	1	1	1	1	1	0.778461	1	1	0	0	0	0	0	0	0	0.108763	0	0	NaN	2.97489	NaN	4.0828	NaN	0	NaN	5.17308	NaN	0
Caudate nucleus volume	1	1	0	1	0	0	0	1	0	0	0	0	0	1	1	1	1	1	1	1	1	1	1	0	0	0	0	0	0	0	0	0	0	2.97489	NaN	0	NaN	7.00093	NaN	0	NaN	0	NaN
Smoking cessation	1	1	0	0	0	0	0	0	0	0	0	1	0	1	1	1	1	1	1	1	1	1	1	0	0	0	0	0	0	0	0	0	0	0	NaN	0	NaN	0	NaN	0	NaN	1.50636	NaN
Entorhinal cortical thickness	1	0	1	0	0	0	0	0	0	0	0	0	1	1	1	1	1	1	1	1	1	1	1	0	0	0	0	0	0	0	0	0	0	NaN	0	NaN	0	NaN	0	NaN	0	NaN	1.50636
Urinary albumin excretion	1	1	0	0	0	0	0	0	0	0	0	1	0	1	1	1	1	1	1	1	1	1	1	0	0	0	0	0	0	0	0	0	0	0	NaN	0	NaN	0	NaN	0	NaN	1.50636	NaN

## Sheet: Figure 7-source data 1G
GWAS trait	Number of CRMs Deeply Shared	Adjusted p-value CRMs Deeply Shared	Fold Enrichment Deeply Shared	-log10 Adjusted p-value CRMs Deeply Shared	SNPs CRMs Deeply Shared	CRMs Deeply Shared Closest Gene (ENSEMBL GENE ID)	CRMs Deeply Shared Closest Gene (HGNC Gene Name)	PMIDs for SNPs CRMs Deeply Shared
Other metabolic traits	11	4.41713e-05	6.41583	4.35486	rs12093699,rs876537,rs2794520,rs2808630,rs3091244,rs3093059,rs7553007,rs11265260,rs11265263,rs2650000,rs7305618,rs7953249,rs1183910,rs7310409,rs11185790	ENSG00000217288,ENSG00000132693,ENSG00000217288,ENSG00000132693,ENSG00000217288,ENSG00000135100,ENSG00000152782,ENSG00000152782,ENSG00000135100,ENSG00000217288,ENSG00000220952	,CRP,,CRP,,HNF1A,PANK1,PANK1,HNF1A,,	21647738;21573907;21396408;21300955;21196492;21203500;19567438;19060906;19060910;18464913;18439552;18439548;18385676;17903293
LDL cholesterol	20	4.84258e-05	3.71164	4.31492	rs2954026,rs17321515,rs2954033,rs6987702,rs6756629,rs11887534,rs41360247,rs6544713,rs4245791,rs1167998,rs1748195,rs10889353,rs12130333,rs12740374,rs629301,rs646776,rs599839,rs562338,rs2650000,rs7305618,rs7953249,rs1183910,rs7310409,rs11668477,rs6511720,rs157580,rs2075650,rs7350481,rs180358,rs12272004,rs28927680,rs11825181,rs11820589,rs10790162,rs964184,rs11823543,rs12286037,rs6589566,rs2075290,rs…	ENSG00000173334,ENSG00000143921,ENSG00000215881,ENSG00000134222,ENSG00000116641,ENSG00000143921,ENSG00000084674,ENSG00000084674,ENSG00000084674,ENSG00000135100,ENSG00000130164,ENSG00000130164,ENSG00000130204,ENSG00000135100,ENSG00000084674,ENSG00000215881,ENSG00000173334,ENSG00000084674,ENSG00000110243,ENSG00000173334	TRIB1,ABCG8,,PSRC1,DOCK7,ABCG8,APOB,APOB,APOB,HNF1A,LDLR,LDLR,TOMM40,HNF1A,APOB,,TRIB1,APOB,APOA5,TRIB1	21729881;21647738;21627779;21573907;21386085;21378990;21378988;21347282;21300955;21196492;21203500;21087763;21123754;20932310;20885792;20864672;20686565;20657596;20595579;20529992;20460622;20442857;20339536;20139978;20100581;20061627;19734902;19734903;19567438;19198609;19185284;19125160;19060911;19060906;19060910;19010793;18439552;18439548;18262040;18193044;18193043;18179892;17634449;17632509
C-reactive protein	17	0.000116655	3.96615	3.9331	rs2240466,rs17145713,rs13233571,rs17145738,rs3812316,rs12093699,rs876537,rs2794520,rs2808630,rs3091244,rs3093059,rs7553007,rs11265260,rs11265263,rs340029,rs3784609,rs2650000,rs7305618,rs7953249,rs1183910,rs7310409,rs157580,rs2075650,rs9987289,rs6601299,rs4705952,rs4143832	ENSG00000009950,ENSG00000009950,ENSG00000217288,ENSG00000069667,ENSG00000132693,ENSG00000217288,ENSG00000132693,ENSG00000217288,ENSG00000135100,ENSG00000130204,ENSG00000135100,ENSG00000009954,ENSG00000207415,ENSG00000217288,ENSG00000125347,ENSG00000125347,ENSG00000220952	MLXIPL,MLXIPL,,RORA,CRP,,CRP,,HNF1A,TOMM40,HNF1A,BAZ1B,,,IRF1,IRF1,	21647738;21627779;21573907;21490707;21396408;21386085;21347282;21300955;21196492;21203500;21123754;21116278;20932310;20885792;20802025;20595579;20460622;20100581;20061627;19734902;19734903;19567438;19198610;19125160;19060911;19060906;19060910;18464913;18439552;18439548;18385676;18193044;18193046;18193043;17903293
D-dimer levels	11	0.000687046	4.99009	3.16301	rs10919071,rs16861990,rs6050,rs13109457,rs7681423,rs6120849,rs867186	ENSG00000143156,ENSG00000171557,ENSG00000088298,ENSG00000171557,ENSG00000171557,ENSG00000171560,ENSG00000171557,ENSG00000171557,ENSG00000171557,ENSG00000143156,ENSG00000171557	NME7,FGG,EDEM2,FGG,FGG,FGA,FGG,FGG,FGG,NME7,FGG	21757653;21502573;20802025;20231535;19305409
Fibrinogen	15	0.00339946	3.40234	2.46859	rs6596075,rs1016988,rs2188962,rs2522056,rs12511469,rs1800789,rs1800788,rs6056,rs6050,rs13109457,rs7681423	ENSG00000197536,ENSG00000171564,ENSG00000171564,ENSG00000171564,ENSG00000171557,ENSG00000171564,ENSG00000171557,ENSG00000171557,ENSG00000171560,ENSG00000171564,ENSG00000171557,ENSG00000171557,ENSG00000171557,ENSG00000197536,ENSG00000171557	,FGB,FGB,FGB,FGG,FGB,FGG,FGG,FGA,FGB,FGG,FGG,FGG,,FGG	21757653;21502573;20570966;19734545;20031577;20031576;18587394;17554300
Lung cancer	14	0.00438688	3.4642	2.35784	rs12093699,rs876537,rs2794520,rs2808630,rs3091244,rs3093059,rs7553007,rs11265260,rs11265263,rs2844479,rs3117582,rs3131379,rs11966200,rs2736428,rs9267665,rs9267673,rs9332739,rs4488809	ENSG00000217288,ENSG00000204364,ENSG00000132693,ENSG00000217288,ENSG00000132693,ENSG00000213719,ENSG00000204444,ENSG00000217288,ENSG00000204389,ENSG00000073282,ENSG00000204359,ENSG00000217288,ENSG00000204388,ENSG00000220952	,C2,CRP,,CRP,,,,HSPA1A,TP63,,,,	21764829;21725308;21665990;21647738;21396408;21300955;21196492;21105107;20526339;20421499;19836008;19654303;19567438;19079260;19060910;18978787;18464913;18439552;18439548;18385676;18204446;17903293
Mean corpuscular hemoglobin	8	0.00857402	5.02499	2.06682	rs11085824,rs3218097,rs9349205,rs11970772,rs11968166,rs9859260,rs11915082,rs10758658,rs17270561,rs17342717,rs1183201,rs1408272,rs1165205,rs855791,rs5756506,rs4820268,rs2413450	ENSG00000105607,ENSG00000164663,ENSG00000072274,ENSG00000120158,ENSG00000124568,ENSG00000072274,ENSG00000124568,ENSG00000128309	GCDH,USP49,TFRC,RCL1,SLC17A1,TFRC,SLC17A1,MPST	21507922;21208937;21149283;20927387;20858683;20139978;19880490;19853236;19820699;19820698;19862010;19820697;19503597;19084217;18834626
Protein quantitative trait loci	14	0.0249364	2.93124	1.60317	rs12269901,rs7112513,rs236918,rs12093699,rs876537,rs2794520,rs2808630,rs3091244,rs3093059,rs7553007,rs11265260,rs11265263,rs11065611,rs1834481,rs2115763,rs2250417	ENSG00000160584,ENSG00000160584,ENSG00000217288,ENSG00000132693,ENSG00000217288,ENSG00000132693,ENSG00000122970,ENSG00000217288,ENSG00000122970,ENSG00000197580,ENSG00000197580,ENSG00000217288,ENSG00000160584,ENSG00000220952	,,,CRP,,CRP,IFT81,,IFT81,BCO2,BCO2,,,	21647738;21396408;21347282;21300955;21196492;21149283;20150558;19567438;19060910;18464913;18439552;18439548;18385676;17903293
Serum markers of iron status	13	0.0266642	3.03294	1.57407	rs4516970,rs12269901,rs7112513,rs236918,rs2718812,rs1867504,rs1799852,rs1799899,rs3811647,rs1049296,rs1830084,rs17270561,rs17342717,rs1183201,rs1408272,rs1165205,rs12216125,rs1799945,rs1800562,rs198846,rs855791,rs5756506,rs4820268,rs2413450,rs979233,rs13188386	ENSG00000120438,ENSG00000160584,ENSG00000208906,ENSG00000160584,ENSG00000112110,ENSG00000091513,ENSG00000124568,ENSG00000091513,ENSG00000197061,ENSG00000124568,ENSG00000160584,ENSG00000128309,ENSG00000112964	TCP1,,,,MRPL18,TF,SLC17A1,TF,HIST1H4C,SLC17A1,,MPST,GHR	21665994;21347282;21208937;21149283;20927387;20858683;19880490;19853236;19820699;19820698;19862010;19820697;19503597;19084217;18834626;18464913;18204098
Triglycerides	12	0.028423	3.16088	1.54633	rs2954026,rs17321515,rs2954033,rs6987702,rs1167998,rs1748195,rs10889353,rs12130333,rs2240466,rs17145713,rs13233571,rs17145738,rs3812316,rs9987289,rs6601299,rs2144300,rs4846914,rs7350481,rs180358,rs12272004,rs28927680,rs11825181,rs11820589,rs10790162,rs964184,rs11823543,rs12286037,rs6589566,rs2075290,rs2266788	ENSG00000173334,ENSG00000215881,ENSG00000009950,ENSG00000009950,ENSG00000116641,ENSG00000009954,ENSG00000207415,ENSG00000215881,ENSG00000143641,ENSG00000173334,ENSG00000110243,ENSG00000173334	TRIB1,,MLXIPL,MLXIPL,DOCK7,BAZ1B,,,GALNT2,TRIB1,APOA5,TRIB1	21729881;21490707;21386085;21378990;21347282;21300955;20864672;20802025;20657596;20442857;20139978;19185284;19060911;19060906;19010793;18193044;18193046;18193043;18179892
Select biomarker traits	8	0.0389111	4.0828	1.40993	rs12093699,rs876537,rs2794520,rs2808630,rs3091244,rs3093059,rs7553007,rs11265260,rs11265263,rs4128725,rs4133289	ENSG00000217288,ENSG00000132693,ENSG00000217288,ENSG00000132693,ENSG00000184155,ENSG00000217288,ENSG00000217288,ENSG00000220952	,CRP,,CRP,OR10J5,,,	21647738;21396408;21300955;21196492;19567438;19060910;18464913;18439552;18439548;18385676;17903293;17903294

## Sheet: Figure 7-source data 1H
#Disease_trait	Disease_summary
Serum urate	other_measurement
Colorectal cancer	cancer
Hepatitis B vaccine response	immune_system
Vascular endothelial growth factor levels	other_measurement
Systemic sclerosis	immune_system
Fibrinogen	liver
Cardiovascular disease risk factors	cardiovascular
Restless legs syndrome	nervous_system
Attention deficit hyperactivity disorder	nervous_system
Hepatitis B	immune_system
Bladder cancer	cancer
Ankylosing spondylitis	immune_system
Prostate cancer	cancer
Vitamin E levels	other_measurement
Lung cancer	cancer
Chronic Hepatitis C infection	immune_system
Interstitial lung disease	lung
Sudden cardiac arrest	cardiovascular
White blood cell types	blood
White blood cell count	blood
Bipolar disorder	nervous_system
Longevity	aging
Obesity	other_metabolic_disorder
Adiposity	adipose
Melanoma	cancer
Parkinson's disease	nervous_system
Basal cell carcinoma (cutaneous)	cancer
Body mass index	body_measurement
Adiponectin levels	adipose
Erythrocyte sedimentation rate	blood
Alcohol dependence	nervous_system
Schizophrenia	nervous_system
Inflammatory bowel disease	gut
Progressive supranuclear palsy	nervous_system
White matter hypersensitivity burden	nervous_system
Chronic obstructive pulmonary disease	lung
Rheumatoid arthritis	immune_system
Atopic dermatitis	immune_system
Migraine	nervous_system
Corneal curvature	eye
Alcohol consumption	nervous_system
Age-related macular degeneration	eye
Multiple sclerosis	nervous_system
Response to hepatitis C treatment	drug_response
Response to antineoplastic agents	drug_response
Type 2 diabetes	diabetes
C-reactive protein	liver
Bilirubin levels	other_measurement
Esophageal cancer	cancer
Myopia (pathological)	eye
Alzheimer's disease	nervous_system
Paget's disease	bone
Major depressive disorder	nervous_system
Coronary heart disease	cardiovascular
Cystic fibrosis severity	lung
IFN-related cytopenia	immune_system
Blood pressure	cardiovascular
Osteoporosis	bone
Urinary metabolites	kidney
Thyroid volume	other_measurement
Telomere length	other_measurement
Testicular cancer	cancer
Dialysis-related mortality	other_disease
Platelet function and related traits	blood
Chronic myeloid leukemia	cancer
Glaucoma	eye
Neutrophil count	blood
Platelet counts	blood
AIDS progression	immune_system
Glioma	cancer
Alcoholism (12-month weekly alcohol consumption)	nervous_system
Alcoholism (alcohol dependence factor score)	nervous_system
Alcoholism (alcohol use disorder factor score)	nervous_system
Alcoholism (heaviness of drinking)	nervous_system
Bone mineral density	bone
Soluble ICAM-1	other_measurement
Monocyte early outgrowth colony forming units	blood
Follicular lymphoma	cancer
D-dimer levels	liver
Caudate nucleus volume	nervous_system
Response to interferon beta therapy	drug_response
Hepatocellular carcinoma	cancer
Endometrial cancer	cancer
Serum dehydroepiandrosterone sulphate levels	other_measurement
Neuranatomic and neurocognitive phenotypes	nervous_system
Drug-induced liver injury (amoxicillin-clavulanate)	drug_response
Response to platinum-based chemotherapy in non-small-cell lung cancer	drug_response
Cutaneous nevi	cancer
Caffeine consumption	nervous_system
Attention deficit hyperactivity disorder motor coordination	nervous_system
Large B-cell lymphoma	cancer
Uterine fibroids	cancer
Alzheimer's disease (late onset)	nervous_system
Dilated cardiomyopathy	cardiovascular
Nephrotic syndrome (acquired)	kidney
Diabetic retinopathy	eye
Vaccine-related adverse events	immune_system
Suicide attempts in bipolar disorder	nervous_system
Adverse response to carbamapezine	drug_response
Breast cancer	cancer
Upper aerodigestive tract cancers	cancer
Nephropathy	kidney
Primary biliary cirrhosis	liver
Nonalcoholic fatty liver disease	liver
HDL Cholesterol - Triglycerides (HDLC-TG)	blood_lipid
Metabolic syndrome	other_metabolic_disorder
Metabolic syndrome (bivariate traits)	other_metabolic_disorder
Triglycerides-Blood Pressure (TG-BP)	other_measurement
Waist Circumference - Triglycerides (WC-TG)	other_metabolic_disorder
Response to cerivastatin	drug_response
Systemic lupus erythematosus	immune_system
Personality dimensions	nervous_system
Drinking behavior	nervous_system
Coffee consumption	nervous_system
HIV-1 replication	immune_system
Urinary albumin excretion	kidney
Celiac disease and Rheumatoid arthritis	immune_system
5-HTT brain serotonin transporter levels	nervous_system
Nephropathy (idiopathic membranous)	kidney
F-cell distribution	blood
Vitiligo	skin
PR interval	cardiovascular
Optic disc parameters	eye
Bipolar disorder (age of onset and psychomotor symptoms)	nervous_system
Ulcerative colitis	gut
Serum uric acid	other_measurement
Kawasaki disease	immune_system
Cardiac hypertrophy	cardiovascular
Mammographic density	body_measurement
Natriuretic peptide levels	cardiovascular
Crohn's disease and Celiac disease	gut
Aortic root size	cardiovascular
Insulin-like growth factors	other_measurement
Scoliosis	bone
Left ventricular mass	cardiovascular
Serum iron levels	other_measurement
Hoarding	nervous_system
Response to metformin	drug_response
N-glycan levels	other_measurement
Response to acetaminophen (hepatotoxicity)	drug_response
Adverse response to aromatase inhibitors	drug_response
Serum prostate-specific antigen levels	other_measurement
HIV-1 susceptibility	immune_system
Polycystic ovary syndrome	reproductive
Primary sclerosing cholangitis	liver
Endometriosis	reproductive
Progranulin levels	other_measurement
Serum markers of iron status	other_measurement
Asthma	lung
Diabetic nephropathy	kidney
Ileal carcinoids	cancer
Renal cell carcinoma	cancer
Information processing speed	nervous_system
Chronic lymphocytic leukemia	cancer
Alzheimer's disease biomarkers	nervous_system
Asperger disorder	nervous_system
Neuroblastoma	cancer
Entorhinal cortical thickness	nervous_system
MRI atrophy measures	nervous_system
Total ventricular volume	nervous_system
Small-cell lung cancer	cancer
Hypospadias	reproductive
Myocardial infarction	cardiovascular
Bleomycin sensitivity	drug_response
Reasoning	nervous_system
Response to antipsychotic treatment	drug_response
Working memory	nervous_system
Wrist bone mass	bone
Menarche (age at onset)	reproductive
Crohn's disease	gut
Amyloid A Levels	nervous_system
Anorexia nervosa	nervous_system
Ventricular conduction	cardiovascular
Non-small cell lung cancer	cancer
Osteoarthritis	immune_system
Handedness in dyslexia	nervous_system
LDL cholesterol	blood_lipid
Cannabis dependence	nervous_system
Bipolar disorder and schizophrenia	nervous_system
Moyamoya disease	cardiovascular
HIV-1 control	immune_system
Event-related brain oscillations	nervous_system
Atrioventricular conduction	cardiovascular
Hodgkin's lymphoma	cancer
Body mass in chronic obstructive pulmonary disease	other_disease
Retinal vascular caliber	cardiovascular
Hypertension	cardiovascular
Dupuytren's disease	other_disease
Height	body_measurement
Waist circumference	body_measurement
Weight	body_measurement
Psoriasis	immune_system
Psoriatic arthritis	immune_system
Waist-hip ratio	body_measurement
AB1-42	nervous_system
P-tau181p	nervous_system
T-tau	nervous_system
Antipsychotic-induced QTc interval prolongation	nervous_system
Erectile dysfunction and prostate cancer treatment	other_disease
Radiation response	other_measurement
Amyotrophic lateral sclerosis	nervous_system
Red blood cell traits	blood
Suicidal ideation	nervous_system
Lung adenocarcinoma	cancer
HDL cholesterol	blood_lipid
Triglycerides	blood_lipid
Glycated hemoglobin levels	blood
Ovarian cancer	cancer
Refractive error	eye
Glaucoma (primary open-angle)	eye
Warfarin maintenance dose	drug_response
Fuchs's corneal dystrophy	eye
Multiple sclerosis--Brain Glutamate Levels	nervous_system
Plasma levels of Protein C	liver
Depression--quantitative trait	nervous_system
Smoking cessation	nervous_system
Esophageal cancer and gastric cancer	cancer
Central corneal thickness	eye
Schizophrenia, bipolar disorder and depression (combined)	nervous_system
Narcolepsy	nervous_system
Keloid	skin
Emphysema-related traits	lung
Serum calcium	other_measurement
Non-alcoholic fatty liver disease histology (AST)	liver
Non-alcoholic fatty liver disease histology (lobular)	liver
Non-alcoholic fatty liver disease histology (other)	liver
Meningococcal disease	immune_system
Immunoglobulin A	immune_system
Tuberculosis	immune_system
Serum magnesium levels	other_measurement
Blood lipid traits	blood_lipid
Self-rated health	nervous_system
Bitter taste response	common_traits
Chronic kidney disease and serum creatinine levels	kidney
Pancreatic cancer	cancer
Glomerulosclerosis	kidney
Autism	nervous_system
Neonatal lupus	immune_system
Hypertriglyceridemia	blood_lipid
Lumiracoxib-related liver injury	drug_response
Resting heart rate	cardiovascular
Ribavirin-induced anemia	drug_response
Abdominal aortic aneurysm	cardiovascular
Behcet's disease	immune_system
Neuroticism	nervous_system
Peripheral artery disease	cardiovascular
Alopecia areata	immune_system
Conduct disorder (case status)	nervous_system
Conduct disorder (symptom count)	nervous_system
Common traits (Other)	common_traits
Eye color	common_traits
Freckling	skin
Hair color	common_traits
Serum phosphorus levels	other_measurement
Testicular germ cell cancer	cancer
Vertical cup-disc ratio	eye
Vitamin D insufficiency	other_measurement
End-stage renal disease (non-diabetic)	kidney
Serum phytosterol levels	blood_lipid
Platelet aggregation	blood
Partial epilepsies	nervous_system
Nasopharyngeal carcinoma	cancer
Eye color traits	common_traits
Biliary atresia	liver
Heart failure	cardiovascular
Cleft lip	other_disease
Lipoprotein-associated phospholipase A2 activity and mass	cardiovascular
Smoking behavior	nervous_system
Vitamin D levels	other_measurement
Obesity (extreme)	other_metabolic_disorder
Mortality among heart failure patients	cardiovascular
Optic disc size (cup)	eye
Optic disc size (disc)	eye
Optic disc size (rim)	eye
Serum creatinine	kidney
Chronic kidney disease	kidney
Birth weight	body_measurement
Intracranial aneurysm	nervous_system
Response to antidepressants	drug_response
Bipolar disorder and major depressive disorder (combined)	nervous_system
Urinary bladder cancer	cancer
Response to statin therapy	drug_response
Activated partial thromboplastin time	blood
Digit length ratio	body_measurement
Knee osteoarthritis	immune_system
Plasma chemerin levels	adipose
Plasma coagulation factors	liver
Plasma C4b binding protein levels	liver
Eosinophilic esophagitis (pediatric)	immune_system
Celiac disease	gut
Primary tooth development (number of teeth)	dental
Primary tooth development (time to first tooth eruption)	dental
Plasma E-selectin levels	other_measurement
Soluble leptin receptor levels	gut
Atrial fibrillation	cardiovascular
Soluble levels of adhesion molecules	other_measurement
Brain structure	nervous_system
Interleukin-18 levels	other_measurement
Hematological and biochemical traits	blood
Cognitive test performance	nervous_system
Osteoporosis-related phenotypes	bone
Brain imaging	nervous_system
Fasting glucose-related traits	blood_sugar
Fasting insulin-related traits	blood_sugar
Major mood disorders	nervous_system
Two-hour glucose challenge	blood_sugar
Hearing impairment	other_disease
Angiotensin-converting enzyme activity	other_measurement
Electrocardiographic traits	cardiovascular
Cholesterol	blood_lipid
Functional MRI	nervous_system
Carotid atherosclerosis in HIV infection	cardiovascular
CD4:CD8 lymphocyte ratio	blood
Major depressive disorder (broad)	nervous_system
Serum metabolites	other_measurement
Nonsyndromic cleft lip with or without cleft palate	other_disease
Leprosy	immune_system
Pulmonary function	lung
Atopy	immune_system
Type 1 diabetes	diabetes
Beta thalassemia/hemoglobin E disease	blood
Inflammatory bowel disease (early onset)	gut
Periodontitis	other_disease
Hair morphology	common_traits
Response to antipsychotic therapy (extrapyramidal side effects)	drug_response
Hematology traits	blood
Response to citalopram treatment	drug_response
Hemoglobin	blood
Hematocrit	blood
Mean corpuscular hemoglobin	blood
Mean corpuscular volume	blood
Other erythrocyte phenotypes	blood
Hematological parameters	blood
Mean platelet volume	blood
Bone mineral density (hip)	bone
Bone mineral density (spine)	bone
Sphingolipid levels	other_measurement
Speech perception in dyslexia	nervous_system
Parkinson's disease (age of onset)	nervous_system
AIDS	immune_system
Type 2 diabetes and other traits	other_metabolic_disorder
Cognitive performance	nervous_system
Serum soluble E-selectin	other_measurement
Exercise (leisure time)	nervous_system
Asthma (childhood onset)	lung
Obesity and osteoporosis	other_metabolic_disorder
Response to clopidogrel therapy	drug_response
Acute lymphoblastic leukemia (childhood)	cancer
Hippocampal atrophy	nervous_system
Fasting plasma glucose	blood_sugar
Serum matrix metalloproteinase	other_measurement
QT interval	cardiovascular
RR interval (heart rate)	cardiovascular
Cardiac structure and function	cardiovascular
Glioma (high-grade)	cancer
Acenocoumarol maintenance dosage	drug_response
Kidney stones	kidney
Drug-induced liver injury (flucloxacillin)	drug_response
Testicular germ cell tumor	cancer
Male infertility	reproductive
Malaria	immune_system
Menarche and menopause (age at onset)	reproductive
Menopause (age at onset)	reproductive
Renal function and chronic kidney disease	kidney
Diastolic blood pressure	cardiovascular
Systolic blood pressure	blood
Serum bilirubin levels	other_measurement
Neuroblastoma (high-risk)	cancer
Biomedical quantitative traits	other_measurement
Stroke	cardiovascular
Aging	aging
Tanning	skin
Plasma homocysteine	other_measurement
Arterial stiffness	cardiovascular
Pulmonary function measures	lung
Folate pathway vitamin levels	other_measurement
Myeloproliferative neoplasms	cancer
Anti-cyclic Citrullinated Peptide Antibody	immune_system
Venous thromboembolism	cardiovascular
Body mass (lean)	other_metabolic_disorder
Otosclerosis	other_disease
Electrocardiographic conduction measures	cardiovascular
Plasma eosinophil count	blood
Myocardial infarction (early onset)	cardiovascular
Thyroid cancer	cancer
Quantitative traits	other_measurement
Hirschsprung's disease	gut
Pain	nervous_system
Asthma (toluene diisocyanate-induced)	lung
Anthropometric traits	body_measurement
Essential tremor	nervous_system
Biochemical measures	other_measurement
Plasma carotenoid and tocopherol levels	other_measurement
Response to treatment for acute lymphoblastic leukemia	drug_response
Panic disorder	nervous_system
Plasma Lp (a) levels	liver
Arthritis (juvenile idiopathic)	immune_system
Creutzfeldt-Jakob disease	nervous_system
Cholesterol, total	blood_lipid
Other metabolic traits	other_measurement
Attention deficit hyperactivity disorder (time to onset)	nervous_system
Hyperactive-impulsive symptoms	nervous_system
Inattentive symptoms	nervous_system
Brain imaging in schizophrenia (interaction)	nervous_system
Brain lesion load	nervous_system
Multiple sclerosis (age of onset)	nervous_system
Multiple sclerosis (severity)	nervous_system
Normalized brain volume	nervous_system
Parkinson's disease (familial)	nervous_system
Attention deficit hyperactivity disorder and conduct disorder	nervous_system
Male-pattern baldness	common_traits
Plasma levels of liver enzymes	liver
Attention deficit hyperactivity disorder symptoms (interaction)	nervous_system
Conduct disorder (interaction)	nervous_system
Ischemic stroke	cardiovascular
Idiopathic pulmonary fibrosis	lung
Hip bone size	bone
Plasma level of vitamin B12	other_measurement
Serum IgE levels	immune_system
Crohn's disease and sarcoidosis (combined)	gut
Response to TNF antagonist treatment	drug_response
Osteonecrosis of the jaw	bone
Response to iloperidone treatment (QT prolongation)	drug_response
Blond vs. brown hair color	common_traits
Blue vs. green eyes	common_traits
Black vs. blond hair color	common_traits
Black vs. red hair color	common_traits
Protein quantitative trait loci	other_measurement
Waist circumference and related phenotypes	body_measurement
YKL-40 levels	lung
Nicotine dependence	nervous_system
Fetal hemoglobin levels	blood
Recombination rate (females)	reproductive
Recombination rate (males)	reproductive
Iris color	common_traits
Obesity (early onset extreme)	other_metabolic_disorder
Coronary spasm	cardiovascular
Blue vs. brown eyes	common_traits
Freckles	skin
Red vs non-red hair color	common_traits
Skin sensitivity to sun	skin
Skin pigmentation	skin
Select biomarker traits	other_measurement
Sleep duration	nervous_system
Sleepiness	nervous_system
Cystatin C	kidney
Thyroid stimulating hormone	other_measurement
Hip geometry	body_measurement
Major CVD	cardiovascular
Tonometry	cardiovascular
Aging traits	aging
Morbidity-free survival	aging
Diabetes (incident)	diabetes
Diabetes related insulin traits	diabetes
Heart rate variability traits	cardiovascular
Coronary artery calcification	cardiovascular
Subclinical atherosclerosis traits (other)	cardiovascular
Volumetric brain MRI	nervous_system
Echocardiographic traits	cardiovascular
Endothelial function traits	cardiovascular
Exercise treadmill test traits	cardiovascular
Mean forced vital capacity from 2 exams	lung
Pulmonary function traits (other)	lung
Factor VII	liver
Hemostatic factors and hematological phenotypes	blood
Glaucoma (exfoliation)	eye
Obesity-related traits	body_measurement
Gallstones	liver
Atrial fibrillation/atrial flutter	cardiovascular
End-stage renal disease	kidney
Age-related macular degeneration (wet)	eye
Hypertension (young onset)	cardiovascular
Response to diuretic therapy	drug_response
Burning and freckling	skin
Schizophrenia, bipolar disorder and depression (combined)	nervous_system
Cholesterol, total	blood_lipid
Schizophrenia, bipolar disorder and depression (combined)	nervous_system
Cholesterol, total	blood_lipid
