# Supplementary material for: Multi-species, multi-transcription factor binding highlights conserved control of tissue-specific biological pathways
Source: eLife. 2014 Oct 3;3:e02626. doi: 10.7554/eLife.02626 (PMC4359374; doi:10.7554/eLife.02626)
Supplement: Figure 8—source data 1. — DOI: http://dx.doi.org/10.7554/eLife.02626.025 [file elife02626s005.xlsx]

## Sheet: Figure 8-source data 1A
Summarized list of DAVID results (most significant enrichments in GOTERM_BP_FAT were reported)
Category	Term	Count	%	PValue	Genes	List Total	Pop Hits	Pop Total	Fold Enrichment	Bonferroni	Benjamini	FDR
GOTERM_BP_FAT	GO:0009611~response to wounding	17	36.9565	2.45255e-12	F11, TF, F12, STAT5B, CRP, F9, IGF1, F7, AHSG, FGA, HNF4A, FGB, BAX, PROZ, SERPINA3, VNN1, CD14	44	530	13528	9.86175	3.15894e-09	3.15894e-09	3.99994e-09
GOTERM_BP_FAT	GO:0002526~acute inflammatory response	7	15.2174	6.07963e-07	TF, F12, CRP, STAT5B, SERPINA3, VNN1, AHSG	44	98	13528	21.961	0.000782751	7.11845e-05	0.000991525
GOTERM_BP_FAT	GO:0042592~homeostatic process	14	30.4348	3.3259e-07	TF, HNF1A, LDLR, STAT5B, PPARG, IGF1, PCK1, MTTP, G6PC, APOA1, HNF4A, HAMP, BAX, SERPINA3	44	751	13528	5.73151	0.000428285	5.35456e-05	0.000542421
GOTERM_BP_FAT	GO:0055088~lipid homeostasis	6	13.0435	5.38074e-07	G6PC, APOA1, HNF4A, LDLR, PPARG, MTTP	44	51	13528	36.1711	0.000692799	6.93015e-05	0.000877543
GOTERM_BP_FAT	GO:0007596~blood coagulation	8	17.3913	2.90193e-08	F11, F12, HNF4A, FGA, FGB, PROZ, F9, F7	44	102	13528	24.1141	3.73762e-05	9.34419e-06	4.73277e-05
GOTERM_BP_FAT	GO:0008202~steroid metabolic process	11	23.913	5.50671e-10	G6PC, APOA1, HNF1A, NR1I2, LDLR, INSIG2, CYP7A1, STAT5B, UGT1A4, HSD11B1, COMT, UGT1A1	44	202	13528	16.7426	7.09264e-07	3.54632e-07	8.98091e-07
GOTERM_BP_FAT	GO:0010033~response to organic substance	15	32.6087	2.43702e-08	TF, F12, HNF1A, LDLR, PPARG, STAT5B, ALDOB, HSPA1A, COMT, UGT1A1, PCK1, AHSG, HNF4A, UGT1A4, NFE2L2, CD14	44	721	13528	6.39642	3.13883e-05	1.04629e-05	3.97454e-05
GOTERM_BP_FAT	GO:0055088~lipid homeostasis	6	13.0435	5.38074e-07	G6PC, APOA1, HNF4A, LDLR, PPARG, MTTP	44	51	13528	36.1711	0.000692799	6.93015e-05	0.000877543
Full list of DAVID results
Annotation Cluster 1	Enrichment Score: 5.2720434279429265
Category	Term	Count	%	PValue	Genes	List Total	Pop Hits	Pop Total	Fold Enrichment	Bonferroni	Benjamini	FDR
SP_PIR_KEYWORDS	plasma	12	26.087	1.21869e-16	F11, TF, F12, APOA1, FGA, FGB, CRP, SERPINA3, F9, IGF1, F7, AHSG	45	93	19235	55.1541	2.12053e-14	2.12053e-14	1.33227e-13
GOTERM_BP_FAT	GO:0009611~response to wounding	17	36.9565	2.45255e-12	F11, TF, F12, STAT5B, CRP, F9, IGF1, F7, AHSG, FGA, HNF4A, FGB, BAX, PROZ, SERPINA3, VNN1, CD14	44	530	13528	9.86175	3.15894e-09	3.15894e-09	3.99994e-09
GOTERM_BP_FAT	GO:0042060~wound healing	9	19.5652	1.29558e-07	F11, F12, HNF4A, FGA, FGB, PROZ, F9, IGF1, F7	44	191	13528	14.4874	0.000166857	2.78114e-05	0.000211296
SP_PIR_KEYWORDS	signal	21	45.6522	9.3767e-06	F11, TF, F12, LDLR, CRP, F9, IGF1, F7, UGT1A1, MTTP, AHSG, APOA1, FGA, HAMP, FGB, PROZ, UGT1A4, SERPINA3, VNN1, CPB2, CD14, SEL1L	45	3250	19235	2.76195	0.00178936	0.000298448	0.0116634
UP_SEQ_FEATURE	signal peptide	21	45.6522	1.03468e-05	F11, TF, F12, LDLR, CRP, F9, IGF1, F7, UGT1A1, MTTP, AHSG, APOA1, FGA, HAMP, FGB, PROZ, UGT1A4, SERPINA3, VNN1, CPB2, CD14, SEL1L	45	3250	19113	2.74443	0.00258338	0.00258338	0.0134407
SP_PIR_KEYWORDS	Secreted	15	32.6087	1.41199e-05	F11, TF, F12, CRP, F9, IGF1, F7, AHSG, APOA1, FGA, FGB, HAMP, PROZ, SERPINA3, CPB2	45	1689	19235	3.79613	0.00269329	0.0003852	0.0175629
GOTERM_CC_FAT	GO:0005615~extracellular space	11	23.913	5.64155e-05	F11, TF, F12, APOA1, FGA, LDLR, FGB, CRP, IGF1, CPB2, AHSG	43	685	12782	4.77345	0.00853874	0.00853874	0.0675029
SP_PIR_KEYWORDS	glycoprotein	22	47.8261	0.00019141	F11, TF, F12, LDLR, F9, F7, UGT1A1, AHSG, G6PC, APOA1, FGA, FGB, SLC2A2, PROZ, UGT1A4, SERPINA3, ABCC3, HSD11B1, VNN1, ABCC2, CPB2, CD14, SEL1L	45	4318	19235	2.17781	0.0359024	0.00304226	0.237842
UP_SEQ_FEATURE	glycosylation site:N-linked (GlcNAc...)	21	45.6522	0.000354459	F11, TF, F12, LDLR, F9, F7, UGT1A1, AHSG, G6PC, FGA, FGB, SLC2A2, PROZ, UGT1A4, SERPINA3, ABCC3, HSD11B1, VNN1, ABCC2, CPB2, CD14, SEL1L	45	4129	19113	2.16018	0.0848163	0.0146632	0.459499
GOTERM_CC_FAT	GO:0005576~extracellular region	17	36.9565	0.00036703	F11, TF, F12, LDLR, CRP, F9, IGF1, F7, AHSG, APOA1, FGA, HAMP, FGB, PROZ, SERPINA3, CPB2, CD14	43	2010	12782	2.5141	0.0542706	0.0275138	0.438416
SP_PIR_KEYWORDS	disulfide bond	17	36.9565	0.000460969	F11, TF, F12, LDLR, CRP, F9, IGF1, F7, MTTP, AHSG, FGA, HAMP, FGB, PROZ, CPB2, CD14, SEL1L	45	2924	19235	2.48514	0.084299	0.00585382	0.571909
GOTERM_CC_FAT	GO:0044421~extracellular region part	11	23.913	0.000874876	F11, TF, F12, APOA1, FGA, LDLR, FGB, CRP, IGF1, CPB2, AHSG	43	960	12782	3.40606	0.124569	0.0433775	1.04213
UP_SEQ_FEATURE	disulfide bond	16	34.7826	0.00107994	F11, TF, F12, LDLR, CRP, F9, IGF1, F7, AHSG, FGA, HAMP, FGB, PROZ, CPB2, CD14, SEL1L	45	2819	19113	2.41069	0.236721	0.0332027	1.3939
GOTERM_CC_FAT	GO:0005886~plasma membrane	14	30.4348	0.478718	TF, LDLR, F9, COMT, F7, UGT1A1, APOA1, FGA, FGB, SLC2A2, UGT1A4, ABCC3, VNN1, ABCC2, CD14	43	3777	12782	1.10182	1	0.945656	99.9589
Annotation Cluster 2	Enrichment Score: 4.495553536790062
Category	Term	Count	%	PValue	Genes	List Total	Pop Hits	Pop Total	Fold Enrichment	Bonferroni	Benjamini	FDR
GOTERM_BP_FAT	GO:0002526~acute inflammatory response	7	15.2174	6.07963e-07	TF, F12, CRP, STAT5B, SERPINA3, VNN1, AHSG	44	98	13528	21.961	0.000782751	7.11845e-05	0.000991525
GOTERM_BP_FAT	GO:0006953~acute-phase response	5	10.8696	7.44098e-06	TF, CRP, STAT5B, SERPINA3, AHSG	44	40	13528	38.4318	0.00953824	0.000798349	0.0121348
GOTERM_BP_FAT	GO:0006954~inflammatory response	8	17.3913	6.63252e-05	TF, F12, CRP, STAT5B, SERPINA3, VNN1, CD14, AHSG	44	325	13528	7.56811	0.0818823	0.00608354	0.108115
GOTERM_BP_FAT	GO:0006952~defense response	10	21.7391	0.000110036	TF, F12, HAMP, CRP, STAT5B, PPARG, SERPINA3, VNN1, CD14, AHSG	44	615	13528	4.99926	0.132148	0.00940446	0.179307
GOTERM_BP_FAT	GO:0051240~positive regulation of multicellular organismal process	6	13.0435	0.00100812	TF, F12, BAX, STAT5B, CD14, AHSG	44	244	13528	7.56036	0.727225	0.0453369	1.63151
Annotation Cluster 3	Enrichment Score: 4.351644172898539
Category	Term	Count	%	PValue	Genes	List Total	Pop Hits	Pop Total	Fold Enrichment	Bonferroni	Benjamini	FDR
GOTERM_BP_FAT	GO:0042592~homeostatic process	14	30.4348	3.3259e-07	TF, HNF1A, LDLR, STAT5B, PPARG, IGF1, PCK1, MTTP, G6PC, APOA1, HNF4A, HAMP, BAX, SERPINA3	44	751	13528	5.73151	0.000428285	5.35456e-05	0.000542421
GOTERM_BP_FAT	GO:0048878~chemical homeostasis	12	26.087	3.92709e-07	TF, G6PC, APOA1, HNF1A, HNF4A, LDLR, HAMP, BAX, PPARG, IGF1, PCK1, MTTP	44	512	13528	7.20597	0.000505681	5.61994e-05	0.000640468
GOTERM_BP_FAT	GO:0055088~lipid homeostasis	6	13.0435	5.38074e-07	G6PC, APOA1, HNF4A, LDLR, PPARG, MTTP	44	51	13528	36.1711	0.000692799	6.93015e-05	0.000877543
GOTERM_BP_FAT	GO:0010876~lipid localization	6	13.0435	0.000133191	APOA1, HNF1A, LDLR, STAT5B, PPARG, MTTP	44	157	13528	11.7499	0.157651	0.0106653	0.217
GOTERM_BP_FAT	GO:0042632~cholesterol homeostasis	4	8.69565	0.000233524	G6PC, APOA1, LDLR, MTTP	44	38	13528	32.3636	0.259785	0.0149282	0.380175
GOTERM_BP_FAT	GO:0055092~sterol homeostasis	4	8.69565	0.000233524	G6PC, APOA1, LDLR, MTTP	44	38	13528	32.3636	0.259785	0.0149282	0.380175
GOTERM_BP_FAT	GO:0006869~lipid transport	5	10.8696	0.00112955	APOA1, HNF1A, LDLR, PPARG, MTTP	44	145	13528	10.6019	0.76676	0.0489571	1.82635
GOTERM_BP_FAT	GO:0042157~lipoprotein metabolic process	3	6.52174	0.0266673	APOA1, LDLR, MTTP	44	80	13528	11.5295	1	0.356402	35.6493
Annotation Cluster 4	Enrichment Score: 3.5705442151834372
Category	Term	Count	%	PValue	Genes	List Total	Pop Hits	Pop Total	Fold Enrichment	Bonferroni	Benjamini	FDR
GOTERM_BP_FAT	GO:0055088~lipid homeostasis	6	13.0435	5.38074e-07	G6PC, APOA1, HNF4A, LDLR, PPARG, MTTP	44	51	13528	36.1711	0.000692799	6.93015e-05	0.000877543
SP_PIR_KEYWORDS	steroid metabolism	5	10.8696	4.30541e-06	APOA1, LDLR, INSIG2, CYP7A1, HSD11B1	45	48	19235	44.5255	0.000821996	0.000164453	0.00535554
GOTERM_BP_FAT	GO:0010876~lipid localization	6	13.0435	0.000133191	APOA1, HNF1A, LDLR, STAT5B, PPARG, MTTP	44	157	13528	11.7499	0.157651	0.0106653	0.217
GOTERM_BP_FAT	GO:0008203~cholesterol metabolic process	5	10.8696	0.000201809	APOA1, HNF1A, LDLR, INSIG2, CYP7A1	44	92	13528	16.7095	0.228915	0.0135887	0.328623
GOTERM_BP_FAT	GO:0016125~sterol metabolic process	5	10.8696	0.000288846	APOA1, HNF1A, LDLR, INSIG2, CYP7A1	44	101	13528	15.2205	0.310706	0.0175624	0.470039
SP_PIR_KEYWORDS	lipid metabolism	5	10.8696	0.000388082	APOA1, LDLR, INSIG2, CYP7A1, HSD11B1	45	151	19235	14.1538	0.0714565	0.00528158	0.481682
GOTERM_BP_FAT	GO:0006869~lipid transport	5	10.8696	0.00112955	APOA1, HNF1A, LDLR, PPARG, MTTP	44	145	13528	10.6019	0.76676	0.0489571	1.82635
GOTERM_BP_FAT	GO:0030301~cholesterol transport	3	6.52174	0.0061251	APOA1, HNF1A, LDLR	44	37	13528	24.9287	0.999634	0.15199	9.53451
GOTERM_BP_FAT	GO:0015918~sterol transport	3	6.52174	0.0061251	APOA1, HNF1A, LDLR	44	37	13528	24.9287	0.999634	0.15199	9.53451
OMIM_DISEASE	Common variants at 30 loci contribute to polygenic dyslipidemia	4	8.69565	0.00666137	APOA1, HNF1A, HNF4A, LDLR	33	45	3671	9.88822	0.500975	0.500975	7.20076
Annotation Cluster 5	Enrichment Score: 3.1452973697757205
Category	Term	Count	%	PValue	Genes	List Total	Pop Hits	Pop Total	Fold Enrichment	Bonferroni	Benjamini	FDR
SP_PIR_KEYWORDS	blood coagulation	7	15.2174	6.64703e-10	F11, F12, FGA, FGB, PROZ, F9, F7	45	44	19235	68.0025	1.26958e-07	4.23194e-08	8.26852e-07
GOTERM_BP_FAT	GO:0007596~blood coagulation	8	17.3913	2.90193e-08	F11, F12, HNF4A, FGA, FGB, PROZ, F9, F7	44	102	13528	24.1141	3.73762e-05	9.34419e-06	4.73277e-05
GOTERM_BP_FAT	GO:0050817~coagulation	8	17.3913	2.90193e-08	F11, F12, HNF4A, FGA, FGB, PROZ, F9, F7	44	102	13528	24.1141	3.73762e-05	9.34419e-06	4.73277e-05
GOTERM_BP_FAT	GO:0007599~hemostasis	8	17.3913	4.32057e-08	F11, F12, HNF4A, FGA, FGB, PROZ, F9, F7	44	108	13528	22.7744	5.56474e-05	1.11297e-05	7.04643e-05
GOTERM_BP_FAT	GO:0042060~wound healing	9	19.5652	1.29558e-07	F11, F12, HNF4A, FGA, FGB, PROZ, F9, IGF1, F7	44	191	13528	14.4874	0.000166857	2.78114e-05	0.000211296
GOTERM_BP_FAT	GO:0050878~regulation of body fluid levels	8	17.3913	2.71061e-07	F11, F12, HNF4A, FGA, FGB, PROZ, F9, F7	44	141	13528	17.4442	0.000349065	4.98739e-05	0.000442073
KEGG_PATHWAY	hsa04610:Complement and coagulation cascades	7	15.2174	2.82277e-06	F11, F12, FGA, FGB, F9, F7, CPB2	32	69	5085	16.1209	0.000180641	0.000180641	0.00286762
GOTERM_BP_FAT	GO:0032101~regulation of response to external stimulus	7	15.2174	1.02069e-05	F11, F12, STAT5B, PPARG, F7, CPB2, AHSG	44	159	13528	13.5357	0.0130605	0.00101076	0.0166451
UP_SEQ_FEATURE	glycosylation site:O-linked (Glc...)	3	6.52174	5.15675e-05	PROZ, F9, F7	45	5	19113	254.84	0.0128095	0.00428818	0.0669704
INTERPRO	IPR012224:Peptidase S1A, coagulation factor VII/IX/X/C/Z	3	6.52174	6.78356e-05	PROZ, F9, F7	45	5	16659	222.12	0.00978828	0.00978828	0.080502
UP_SEQ_FEATURE	domain:Peptidase S1	5	10.8696	0.00010228	F11, F12, PROZ, F9, F7	45	106	19113	20.0346	0.025247	0.00510119	0.13279
SP_PIR_KEYWORDS	vitamin K	3	6.52174	0.000106614	PROZ, F9, F7	45	7	19235	183.19	0.0201585	0.00226016	0.132541
GOTERM_BP_FAT	GO:0051241~negative regulation of multicellular organismal process	6	13.0435	0.00016341	F11, F12, APOA1, PPARG, CPB2, AHSG	44	164	13528	11.2483	0.189813	0.0123054	0.266173
SP_PIR_KEYWORDS	beta-hydroxyaspartic acid	3	6.52174	0.000182236	PROZ, F9, F7	45	9	19235	142.481	0.0342114	0.00315957	0.226455
SP_PIR_KEYWORDS	carboxyglutamic acid	3	6.52174	0.000182236	PROZ, F9, F7	45	9	19235	142.481	0.0342114	0.00315957	0.226455
PIR_SUPERFAMILY	PIRSF001143:Factor_X	3	6.52174	0.000228263	PROZ, F9, F7	37	5	7396	119.935	0.00976843	0.00976843	0.21222
PIR_SUPERFAMILY	PIRSF001143:coagulation factor X	3	6.52174	0.000228263	PROZ, F9, F7	37	5	7396	119.935	0.00976843	0.00976843	0.21222
INTERPRO	IPR001254:Peptidase S1 and S6, chymotrypsin/Hap	5	10.8696	0.000244379	F11, F12, PROZ, F9, F7	45	116	16659	15.9569	0.0348186	0.0175635	0.289731
SP_PIR_KEYWORDS	serine proteinase	4	8.69565	0.000255329	F11, F12, F9, F7	45	54	19235	31.6626	0.0476037	0.00374482	0.317151
INTERPRO	IPR006209:EGF	5	10.8696	0.000345365	F12, LDLR, PROZ, F9, F7	45	127	16659	14.5748	0.0488529	0.0165569	0.409234
INTERPRO	IPR002383:Coagulation factor, Gla region	3	6.52174	0.000442479	PROZ, F9, F7	45	12	16659	92.55	0.0621578	0.0159154	0.524031
UP_SEQ_FEATURE	domain:Gla	3	6.52174	0.000463119	PROZ, F9, F7	45	14	19113	91.0143	0.109352	0.0164077	0.599968
SMART	SM00020:Tryp_SPc	5	10.8696	0.000469523	F11, F12, PROZ, F9, F7	30	116	9079	13.0445	0.0158407	0.0158407	0.412147
INTERPRO	IPR000294:Gamma-carboxyglutamic acid-rich (GLA) domain	3	6.52174	0.000608038	PROZ, F9, F7	45	14	16659	79.3286	0.0844153	0.0174838	0.719457
SP_PIR_KEYWORDS	gamma-carboxyglutamic acid	3	6.52174	0.000853123	PROZ, F9, F7	45	19	19235	67.4912	0.150422	0.0101368	1.05607
SMART	SM00069:GLA	3	6.52174	0.000875455	PROZ, F9, F7	30	14	9079	64.85	0.0293395	0.014779	0.76726
UP_SEQ_FEATURE	domain:EGF-like 2	4	8.69565	0.00108974	F12, PROZ, F9, F7	45	88	19113	19.3061	0.238589	0.0298329	1.40646
GOTERM_MF_FAT	GO:0004252~serine-type endopeptidase activity	5	10.8696	0.00137044	F11, F12, PROZ, F9, F7	42	154	12983	10.0363	0.267508	0.267508	1.73918
INTERPRO	IPR000742:EGF-like, type 3	5	10.8696	0.00168191	F12, LDLR, PROZ, F9, F7	45	194	16659	9.54124	0.216577	0.0398641	1.97854
BIOCARTA	h_intrinsicPathway:Intrinsic Prothrombin Activation Pathway	4	8.69565	0.00184521	F11, F12, FGA, F9	23	17	1437	14.7008	0.0763455	0.0389305	1.70405
SP_PIR_KEYWORDS	egf-like domain	5	10.8696	0.00185827	F12, LDLR, PROZ, F9, F7	45	230	19235	9.29227	0.299009	0.0195432	2.28717
INTERPRO	IPR006210:EGF-like	5	10.8696	0.00191446	F12, LDLR, PROZ, F9, F7	45	201	16659	9.20896	0.2426	0.0389172	2.24927
INTERPRO	IPR000152:EGF-type aspartate/asparagine hydroxylation conserved site	4	8.69565	0.00213183	LDLR, PROZ, F9, F7	45	97	16659	15.266	0.266146	0.0379421	2.5017
GOTERM_MF_FAT	GO:0008236~serine-type peptidase activity	5	10.8696	0.00232871	F11, F12, PROZ, F9, F7	42	178	12983	8.68312	0.410943	0.2325	2.93867
GOTERM_BP_FAT	GO:0030195~negative regulation of blood coagulation	3	6.52174	0.00239327	F11, F12, CPB2	44	23	13528	40.1028	0.954326	0.0844019	3.83249
GOTERM_MF_FAT	GO:0017171~serine hydrolase activity	5	10.8696	0.00242504	F11, F12, PROZ, F9, F7	42	180	12983	8.58664	0.423715	0.167829	3.05851
INTERPRO	IPR001314:Peptidase S1A, chymotrypsin	4	8.69565	0.00259945	F11, F12, F9, F7	45	104	16659	14.2385	0.314366	0.0410675	3.04273
INTERPRO	IPR018114:Peptidase S1/S6, chymotrypsin/Hap, active site	4	8.69565	0.00267101	F11, F12, F9, F7	45	105	16659	14.1029	0.321461	0.038039	3.12527
GOTERM_BP_FAT	GO:0050819~negative regulation of coagulation	3	6.52174	0.00305584	F11, F12, CPB2	44	26	13528	35.4755	0.98059	0.10106	4.86888
SMART	SM00181:EGF	5	10.8696	0.00358833	F12, LDLR, PROZ, F9, F7	30	201	9079	7.52819	0.115049	0.0399221	3.11183
SP_PIR_KEYWORDS	Serine protease	4	8.69565	0.00370487	F11, F12, F9, F7	45	136	19235	12.5719	0.507836	0.0348263	4.51223
GOTERM_BP_FAT	GO:0030193~regulation of blood coagulation	3	6.52174	0.00580567	F11, F12, CPB2	44	36	13528	25.6212	0.999447	0.147484	9.05914
INTERPRO	IPR013032:EGF-like region, conserved site	5	10.8696	0.00732288	F12, LDLR, PROZ, F9, F7	45	293	16659	6.31741	0.655522	0.0732979	8.35558
GOTERM_BP_FAT	GO:0050818~regulation of coagulation	3	6.52174	0.00748109	F11, F12, CPB2	44	41	13528	22.4967	0.999937	0.172747	11.5266
UP_SEQ_FEATURE	active site:Charge relay system	4	8.69565	0.0103302	F11, F12, F9, F7	45	196	19113	8.66803	0.925428	0.194533	12.6195
SP_PIR_KEYWORDS	hydroxylation	3	6.52174	0.0114986	PROZ, F9, F7	45	71	19235	18.061	0.890184	0.0915735	13.3995
SP_PIR_KEYWORDS	zymogen	4	8.69565	0.0116137	F12, F9, F7, CPB2	45	206	19235	8.29989	0.892601	0.0887762	13.5249
SP_PIR_KEYWORDS	calcium binding	3	6.52174	0.0232129	PROZ, F9, F7	45	103	19235	12.4498	0.988734	0.153077	25.335
SP_PIR_KEYWORDS	cleavage on pair of basic residues	4	8.69565	0.0239552	HAMP, PROZ, F9, F7	45	271	19235	6.30914	0.990256	0.152443	26.0378
SP_PIR_KEYWORDS	Protease	5	10.8696	0.0243229	F11, F12, F9, F7, CPB2	45	484	19235	4.41575	0.990933	0.149708	26.3837
INTERPRO	IPR001881:EGF-like calcium-binding	3	6.52174	0.026575	LDLR, F9, F7	45	96	16659	11.5687	0.979869	0.216586	27.3673
INTERPRO	IPR018097:EGF-like calcium-binding, conserved site	3	6.52174	0.026575	LDLR, F9, F7	45	96	16659	11.5687	0.979869	0.216586	27.3673
GOTERM_MF_FAT	GO:0070011~peptidase activity, acting on L-amino acid peptides	6	13.0435	0.02836	F11, F12, PROZ, F9, F7, CPB2	42	549	12983	3.37835	0.998542	0.447723	30.7931
GOTERM_MF_FAT	GO:0004175~endopeptidase activity	5	10.8696	0.0299361	F11, F12, PROZ, F9, F7	42	375	12983	4.12159	0.998992	0.437262	32.2156
UP_SEQ_FEATURE	domain:EGF-like 1	3	6.52174	0.0311527	F12, LDLR, PROZ	45	120	19113	10.6183	0.999634	0.455899	33.7106
GOTERM_MF_FAT	GO:0008233~peptidase activity	6	13.0435	0.0334832	F11, F12, PROZ, F9, F7, CPB2	42	574	12983	3.23121	0.999561	0.448262	35.3191
SMART	SM00179:EGF_CA	3	6.52174	0.037334	LDLR, F9, F7	30	96	9079	9.45729	0.725734	0.19395	28.4378
GOTERM_BP_FAT	GO:0006508~proteolysis	8	17.3913	0.0467495	F11, F12, PROZ, CRP, F9, F7, PARK2, CPB2	44	1054	13528	2.33362	1	0.456952	54.1977
SP_PIR_KEYWORDS	hydrolase	7	15.2174	0.141345	F11, F12, G6PC, VNN1, F9, F7, CPB2	45	1555	19235	1.92419	1	0.564651	84.9776
GOTERM_MF_FAT	GO:0005509~calcium ion binding	6	13.0435	0.161549	LDLR, PROZ, CRP, STAT5B, F9, F7	42	919	12983	2.01819	1	0.851122	89.5043
SP_PIR_KEYWORDS	calcium	4	8.69565	0.278214	PROZ, CRP, F9, F7	45	803	19235	2.12924	1	0.805771	98.2675
Annotation Cluster 6	Enrichment Score: 3.109417397027555
Category	Term	Count	%	PValue	Genes	List Total	Pop Hits	Pop Total	Fold Enrichment	Bonferroni	Benjamini	FDR
GOTERM_BP_FAT	GO:0008202~steroid metabolic process	11	23.913	5.50671e-10	G6PC, APOA1, HNF1A, NR1I2, LDLR, INSIG2, CYP7A1, STAT5B, UGT1A4, HSD11B1, COMT, UGT1A1	44	202	13528	16.7426	7.09264e-07	3.54632e-07	8.98091e-07
SP_PIR_KEYWORDS	steroid metabolism	5	10.8696	4.30541e-06	APOA1, LDLR, INSIG2, CYP7A1, HSD11B1	45	48	19235	44.5255	0.000821996	0.000164453	0.00535554
SP_PIR_KEYWORDS	cholesterol metabolism	4	8.69565	5.28821e-05	APOA1, LDLR, INSIG2, CYP7A1	45	32	19235	53.4306	0.0100499	0.0012618	0.0657623
GOTERM_BP_FAT	GO:0008203~cholesterol metabolic process	5	10.8696	0.000201809	APOA1, HNF1A, LDLR, INSIG2, CYP7A1	44	92	13528	16.7095	0.228915	0.0135887	0.328623
GOTERM_BP_FAT	GO:0016125~sterol metabolic process	5	10.8696	0.000288846	APOA1, HNF1A, LDLR, INSIG2, CYP7A1	44	101	13528	15.2205	0.310706	0.0175624	0.470039
SP_PIR_KEYWORDS	lipid metabolism	5	10.8696	0.000388082	APOA1, LDLR, INSIG2, CYP7A1, HSD11B1	45	151	19235	14.1538	0.0714565	0.00528158	0.481682
GOTERM_CC_FAT	GO:0005783~endoplasmic reticulum	10	21.7391	0.00341502	G6PC, APOA1, INSIG2, CYP7A1, BAX, UGT1A4, HSD11B1, HSPA1A, UGT1A1, MTTP, SEL1L	43	960	12782	3.09641	0.405463	0.083013	4.01175
GOTERM_CC_FAT	GO:0044432~endoplasmic reticulum part	6	13.0435	0.00534331	G6PC, APOA1, INSIG2, CYP7A1, BAX, HSD11B1	43	347	12782	5.13987	0.557078	0.109825	6.21128
SP_PIR_KEYWORDS	endoplasmic reticulum	7	15.2174	0.00539826	G6PC, INSIG2, CYP7A1, UGT1A4, HSD11B1, UGT1A1, MTTP, SEL1L	45	713	19235	4.19651	0.644369	0.0459066	6.51163
GOTERM_CC_FAT	GO:0005789~endoplasmic reticulum membrane	5	10.8696	0.0114655	G6PC, INSIG2, CYP7A1, BAX, HSD11B1	43	269	12782	5.5252	0.826716	0.135902	12.8922
GOTERM_CC_FAT	GO:0042175~nuclear envelope-endoplasmic reticulum network	5	10.8696	0.0137672	G6PC, INSIG2, CYP7A1, BAX, HSD11B1	43	284	12782	5.23338	0.878417	0.149635	15.289
UP_SEQ_FEATURE	mutagenesis site	10	21.7391	0.040668	G6PC, NR1I2, LDLR, INSIG2, BAX, HSD11B1, NFE2L2, PARK2, ABCC2, MTTP	45	2045	19113	2.07694	0.999969	0.523551	41.6879
GOTERM_CC_FAT	GO:0012505~endomembrane system	6	13.0435	0.11158	G6PC, LDLR, INSIG2, CYP7A1, BAX, HSD11B1	43	782	12782	2.28074	1	0.486263	75.7332
GOTERM_CC_FAT	GO:0031090~organelle membrane	7	15.2174	0.14685	G6PC, PEX1, LDLR, INSIG2, CYP7A1, BAX, HSD11B1	43	1096	12782	1.89853	1	0.577753	85.0569
Annotation Cluster 7	Enrichment Score: 3.0118949493505
Category	Term	Count	%	PValue	Genes	List Total	Pop Hits	Pop Total	Fold Enrichment	Bonferroni	Benjamini	FDR
GOTERM_BP_FAT	GO:0006575~cellular amino acid derivative metabolic process	6	13.0435	0.000172939	TDO2, APOA1, STAT5B, VNN1, COMT, PARK2	44	166	13528	11.1128	0.199696	0.0122995	0.281673
GOTERM_BP_FAT	GO:0034754~cellular hormone metabolic process	4	8.69565	0.000859074	APOA1, STAT5B, UGT1A4, COMT, UGT1A1	44	59	13528	20.8444	0.669439	0.0416819	1.39189
GOTERM_BP_FAT	GO:0010817~regulation of hormone levels	5	10.8696	0.00131245	APOA1, HNF1A, STAT5B, UGT1A4, COMT, UGT1A1	44	151	13528	10.1806	0.815767	0.0548249	2.11912
GOTERM_BP_FAT	GO:0042445~hormone metabolic process	4	8.69565	0.00459635	APOA1, STAT5B, UGT1A4, COMT, UGT1A1	44	106	13528	11.6021	0.997351	0.13474	7.23816
Annotation Cluster 8	Enrichment Score: 2.8249536268074467
Category	Term	Count	%	PValue	Genes	List Total	Pop Hits	Pop Total	Fold Enrichment	Bonferroni	Benjamini	FDR
GOTERM_BP_FAT	GO:0010033~response to organic substance	15	32.6087	2.43702e-08	TF, F12, HNF1A, LDLR, PPARG, STAT5B, ALDOB, HSPA1A, COMT, UGT1A1, PCK1, AHSG, HNF4A, UGT1A4, NFE2L2, CD14	44	721	13528	6.39642	3.13883e-05	1.04629e-05	3.97454e-05
GOTERM_BP_FAT	GO:0009725~response to hormone stimulus	7	15.2174	0.000998586	LDLR, ALDOB, STAT5B, PPARG, UGT1A4, UGT1A1, PCK1, AHSG	44	367	13528	5.86426	0.723853	0.0465421	1.61621
GOTERM_BP_FAT	GO:0043434~response to peptide hormone stimulus	5	10.8696	0.00141127	ALDOB, STAT5B, PPARG, PCK1, AHSG	44	154	13528	9.98229	0.837812	0.056989	2.27694
GOTERM_BP_FAT	GO:0009719~response to endogenous stimulus	7	15.2174	0.00165543	LDLR, ALDOB, STAT5B, PPARG, UGT1A4, UGT1A1, PCK1, AHSG	44	405	13528	5.31403	0.881632	0.0645113	2.6659
GOTERM_BP_FAT	GO:0050727~regulation of inflammatory response	4	8.69565	0.00178931	F12, STAT5B, PPARG, AHSG	44	76	13528	16.1818	0.90041	0.0675127	2.87856
GOTERM_BP_FAT	GO:0048545~response to steroid hormone stimulus	5	10.8696	0.00314973	LDLR, ALDOB, STAT5B, PPARG, UGT1A4, UGT1A1	44	192	13528	8.00663	0.982807	0.101409	5.01489
GOTERM_BP_FAT	GO:0032868~response to insulin stimulus	3	6.52174	0.040146	PPARG, PCK1, AHSG	44	100	13528	9.22364	1	0.436528	48.7394
GOTERM_BP_FAT	GO:0043627~response to estrogen stimulus	3	6.52174	0.0438457	LDLR, STAT5B, PPARG	44	105	13528	8.78442	1	0.452038	51.8684
GOTERM_BP_FAT	GO:0032870~cellular response to hormone stimulus	3	6.52174	0.0667	STAT5B, PPARG, AHSG	44	133	13528	6.93506	1	0.535343	67.5604
Annotation Cluster 9	Enrichment Score: 2.6805545916197953
Category	Term	Count	%	PValue	Genes	List Total	Pop Hits	Pop Total	Fold Enrichment	Bonferroni	Benjamini	FDR
GOTERM_BP_FAT	GO:0055088~lipid homeostasis	6	13.0435	5.38074e-07	G6PC, APOA1, HNF4A, LDLR, PPARG, MTTP	44	51	13528	36.1711	0.000692799	6.93015e-05	0.000877543
GOTERM_BP_FAT	GO:0045834~positive regulation of lipid metabolic process	3	6.52174	0.00934835	APOA1, HNF4A, PPARG	44	46	13528	20.0514	0.999994	0.194284	14.2024
GOTERM_MF_FAT	GO:0008289~lipid binding	6	13.0435	0.0131228	APOA1, HNF4A, BAX, PPARG, VNN1, MTTP	42	450	12983	4.12159	0.950143	0.31259	15.549
GOTERM_BP_FAT	GO:0044092~negative regulation of molecular function	3	6.52174	0.287195	APOA1, HNF4A, PPARG	44	334	13528	2.76157	1	0.921918	99.6
Annotation Cluster 10	Enrichment Score: 1.9516564896716435
Category	Term	Count	%	PValue	Genes	List Total	Pop Hits	Pop Total	Fold Enrichment	Bonferroni	Benjamini	FDR
GOTERM_BP_FAT	GO:0006641~triglyceride metabolic process	3	6.52174	0.00820532	G6PC, PCK1, MTTP	44	43	13528	21.4503	0.999975	0.181455	12.5736
GOTERM_BP_FAT	GO:0006639~acylglycerol metabolic process	3	6.52174	0.0105582	G6PC, PCK1, MTTP	44	49	13528	18.8237	0.999999	0.213252	15.8955
GOTERM_BP_FAT	GO:0006638~neutral lipid metabolic process	3	6.52174	0.0109761	G6PC, PCK1, MTTP	44	50	13528	18.4473	0.999999	0.217368	16.4729
GOTERM_BP_FAT	GO:0006662~glycerol ether metabolic process	3	6.52174	0.0114013	G6PC, PCK1, MTTP	44	51	13528	18.0856	1	0.221452	17.0566
GOTERM_BP_FAT	GO:0018904~organic ether metabolic process	3	6.52174	0.0122731	G6PC, PCK1, MTTP	44	53	13528	17.4031	1	0.232864	18.2415
GOTERM_BP_FAT	GO:0046486~glycerolipid metabolic process	4	8.69565	0.0146562	G6PC, APOA1, PCK1, MTTP	44	162	13528	7.59147	1	0.253655	21.3999
Annotation Cluster 11	Enrichment Score: 1.926479723206266
Category	Term	Count	%	PValue	Genes	List Total	Pop Hits	Pop Total	Fold Enrichment	Bonferroni	Benjamini	FDR
GOTERM_BP_FAT	GO:0006897~endocytosis	5	10.8696	0.0051128	LDLR, CRP, GRK4, CD14, AHSG	44	220	13528	6.9876	0.998643	0.142333	8.01997
GOTERM_BP_FAT	GO:0010324~membrane invagination	5	10.8696	0.0051128	LDLR, CRP, GRK4, CD14, AHSG	44	220	13528	6.9876	0.998643	0.142333	8.01997
GOTERM_BP_FAT	GO:0016044~membrane organization	6	13.0435	0.00689686	LDLR, BAX, CRP, GRK4, CD14, AHSG	44	381	13528	4.8418	0.999865	0.166329	10.6734
GOTERM_BP_FAT	GO:0016192~vesicle-mediated transport	5	10.8696	0.109172	LDLR, CRP, GRK4, CD14, AHSG	44	576	13528	2.66888	1	0.660056	84.8231
Annotation Cluster 12	Enrichment Score: 1.8967440635699395
Category	Term	Count	%	PValue	Genes	List Total	Pop Hits	Pop Total	Fold Enrichment	Bonferroni	Benjamini	FDR
SP_PIR_KEYWORDS	liver	7	15.2174	4.13618e-09	APOA1, HNF1A, FGA, FGB, ALDOB, CRP, AHSG	45	59	19235	50.7137	7.9001e-07	1.97503e-07	5.14517e-06
GOTERM_BP_FAT	GO:0001775~cell activation	5	10.8696	0.0127885	FGA, FGB, BAX, STAT5B, MLH1	44	287	13528	5.35635	1	0.23462	18.9345
GOTERM_BP_FAT	GO:0043623~cellular protein complex assembly	4	8.69565	0.0146562	FGA, FGB, ALDOB, MLH1	44	162	13528	7.59147	1	0.253655	21.3999
GOTERM_BP_FAT	GO:0065003~macromolecular complex assembly	6	13.0435	0.0584133	APOA1, FGA, FGB, BAX, ALDOB, MLH1	44	665	13528	2.77403	1	0.505771	62.5297
GOTERM_BP_FAT	GO:0010038~response to metal ion	3	6.52174	0.0632296	FGA, FGB, ALDOB	44	129	13528	7.15011	1	0.525028	65.5361
GOTERM_BP_FAT	GO:0043933~macromolecular complex subunit organization	6	13.0435	0.0731121	APOA1, FGA, FGB, BAX, ALDOB, MLH1	44	710	13528	2.59821	1	0.554326	71.0102
GOTERM_BP_FAT	GO:0070271~protein complex biogenesis	5	10.8696	0.0755146	FGA, FGB, BAX, ALDOB, MLH1	44	505	13528	3.0441	1	0.56349	72.2116
GOTERM_BP_FAT	GO:0006461~protein complex assembly	5	10.8696	0.0755146	FGA, FGB, BAX, ALDOB, MLH1	44	505	13528	3.0441	1	0.56349	72.2116
GOTERM_BP_FAT	GO:0034622~cellular macromolecular complex assembly	4	8.69565	0.0797914	FGA, FGB, ALDOB, MLH1	44	318	13528	3.86735	1	0.578417	74.2356
GOTERM_BP_FAT	GO:0034621~cellular macromolecular complex subunit organization	4	8.69565	0.103963	FGA, FGB, ALDOB, MLH1	44	357	13528	3.44487	1	0.646411	83.309
GOTERM_BP_FAT	GO:0010035~response to inorganic substance	3	6.52174	0.138057	FGA, FGB, ALDOB	44	205	13528	4.49933	1	0.732779	91.1342
Annotation Cluster 13	Enrichment Score: 1.8784335406860444
Category	Term	Count	%	PValue	Genes	List Total	Pop Hits	Pop Total	Fold Enrichment	Bonferroni	Benjamini	FDR
UP_SEQ_FEATURE	binding site:Substrate	7	15.2174	5.7503e-05	TDO2, G6PC, ALDOB, HSD11B1, F7, COMT, PCK1	45	297	19113	10.0105	0.0142733	0.00358759	0.0746762
SP_PIR_KEYWORDS	gluconeogenesis	3	6.52174	0.000853123	G6PC, ALDOB, PCK1	45	19	19235	67.4912	0.150422	0.0101368	1.05607
GOTERM_BP_FAT	GO:0006094~gluconeogenesis	3	6.52174	0.00282646	G6PC, ALDOB, PCK1	44	25	13528	36.8945	0.973895	0.0963088	4.51128
GOTERM_BP_FAT	GO:0019319~hexose biosynthetic process	3	6.52174	0.00432843	G6PC, ALDOB, PCK1	44	31	13528	29.7537	0.996254	0.130362	6.83011
GOTERM_BP_FAT	GO:0046364~monosaccharide biosynthetic process	3	6.52174	0.0061251	G6PC, ALDOB, PCK1	44	37	13528	24.9287	0.999634	0.15199	9.53451
GOTERM_BP_FAT	GO:0006090~pyruvate metabolic process	3	6.52174	0.00783939	G6PC, ALDOB, PCK1	44	42	13528	21.961	0.99996	0.177117	12.046
GOTERM_BP_FAT	GO:0046165~alcohol biosynthetic process	3	6.52174	0.00857882	G6PC, ALDOB, PCK1	44	44	13528	20.9628	0.999985	0.185763	13.109
GOTERM_BP_FAT	GO:0034637~cellular carbohydrate biosynthetic process	3	6.52174	0.0202368	G6PC, ALDOB, PCK1	44	69	13528	13.3676	1	0.302824	28.3536
GOTERM_BP_FAT	GO:0016051~carbohydrate biosynthetic process	3	6.52174	0.0453602	G6PC, ALDOB, PCK1	44	107	13528	8.62022	1	0.453349	53.0968
KEGG_PATHWAY	hsa00010:Glycolysis / Gluconeogenesis	3	6.52174	0.0511573	G6PC, ALDOB, PCK1	32	60	5085	7.94531	0.965292	0.489394	41.3436
GOTERM_BP_FAT	GO:0006006~glucose metabolic process	3	6.52174	0.0849536	G6PC, ALDOB, PCK1	44	153	13528	6.02852	1	0.58226	76.4942
GOTERM_BP_FAT	GO:0019318~hexose metabolic process	3	6.52174	0.124151	G6PC, ALDOB, PCK1	44	192	13528	4.80398	1	0.702077	88.4901
GOTERM_BP_FAT	GO:0005996~monosaccharide metabolic process	3	6.52174	0.156734	G6PC, ALDOB, PCK1	44	222	13528	4.15479	1	0.773173	93.7976
GOTERM_BP_FAT	GO:0006091~generation of precursor metabolites and energy	3	6.52174	0.262309	G6PC, ALDOB, PCK1	44	313	13528	2.94685	1	0.90294	99.2999
Annotation Cluster 14	Enrichment Score: 1.866859896351565
Category	Term	Count	%	PValue	Genes	List Total	Pop Hits	Pop Total	Fold Enrichment	Bonferroni	Benjamini	FDR
GOTERM_BP_FAT	GO:0048545~response to steroid hormone stimulus	5	10.8696	0.00314973	LDLR, ALDOB, STAT5B, PPARG, UGT1A4, UGT1A1	44	192	13528	8.00663	0.982807	0.101409	5.01489
GOTERM_BP_FAT	GO:0031667~response to nutrient levels	4	8.69565	0.0244992	G6PC, ALDOB, PPARG, UGT1A4, UGT1A1	44	197	13528	6.24273	1	0.339599	33.2712
GOTERM_BP_FAT	GO:0009991~response to extracellular stimulus	4	8.69565	0.0325084	G6PC, ALDOB, PPARG, UGT1A4, UGT1A1	44	220	13528	5.59008	1	0.390404	41.6663
Annotation Cluster 15	Enrichment Score: 1.7402293966444298
Category	Term	Count	%	PValue	Genes	List Total	Pop Hits	Pop Total	Fold Enrichment	Bonferroni	Benjamini	FDR
GOTERM_BP_FAT	GO:0051240~positive regulation of multicellular organismal process	6	13.0435	0.00100812	TF, F12, BAX, STAT5B, CD14, AHSG	44	244	13528	7.56036	0.727225	0.0453369	1.63151
GOTERM_BP_FAT	GO:0032844~regulation of homeostatic process	4	8.69565	0.00562923	TF, BAX, STAT5B, AHSG	44	114	13528	10.7879	0.999305	0.146205	8.79557
GOTERM_BP_FAT	GO:0048608~reproductive structure development	4	8.69565	0.00742176	HNF1A, BAX, STAT5B, AHSG	44	126	13528	9.76046	0.999932	0.174608	11.4403
GOTERM_BP_FAT	GO:0046661~male sex differentiation	3	6.52174	0.0224892	BAX, STAT5B, AHSG	44	73	13528	12.6351	1	0.323365	30.9931
GOTERM_BP_FAT	GO:0008406~gonad development	3	6.52174	0.0492301	BAX, STAT5B, AHSG	44	112	13528	8.23539	1	0.471374	56.1033
GOTERM_BP_FAT	GO:0003006~reproductive developmental process	4	8.69565	0.0502424	HNF1A, BAX, STAT5B, AHSG	44	262	13528	4.69396	1	0.475131	56.8594
GOTERM_BP_FAT	GO:0045137~development of primary sexual characteristics	3	6.52174	0.0615185	BAX, STAT5B, AHSG	44	127	13528	7.26271	1	0.521327	64.495
GOTERM_BP_FAT	GO:0007548~sex differentiation	3	6.52174	0.0830648	BAX, STAT5B, AHSG	44	151	13528	6.10837	1	0.579302	75.6903
Annotation Cluster 16	Enrichment Score: 1.599748575114968
Category	Term	Count	%	PValue	Genes	List Total	Pop Hits	Pop Total	Fold Enrichment	Bonferroni	Benjamini	FDR
GOTERM_BP_FAT	GO:0006916~anti-apoptosis	6	13.0435	0.000469012	BAX, STAT5B, VNN1, IGF1, HSPA1A, F7	44	206	13528	8.95499	0.453504	0.0248619	0.762173
GOTERM_BP_FAT	GO:0043066~negative regulation of apoptosis	6	13.0435	0.0050761	BAX, STAT5B, VNN1, IGF1, HSPA1A, F7	44	354	13528	5.21109	0.998577	0.144495	7.96461
GOTERM_BP_FAT	GO:0043069~negative regulation of programmed cell death	6	13.0435	0.00538381	BAX, STAT5B, VNN1, IGF1, HSPA1A, F7	44	359	13528	5.13852	0.999044	0.146171	8.42775
GOTERM_BP_FAT	GO:0060548~negative regulation of cell death	6	13.0435	0.00544691	BAX, STAT5B, VNN1, IGF1, HSPA1A, F7	44	360	13528	5.12424	0.999119	0.144722	8.52245
GOTERM_BP_FAT	GO:0051272~positive regulation of cell motion	3	6.52174	0.0387014	STAT5B, IGF1, F7	44	98	13528	9.41187	1	0.431562	47.4666
GOTERM_BP_FAT	GO:0002684~positive regulation of immune system process	4	8.69565	0.0396232	CRP, STAT5B, VNN1, F7	44	238	13528	5.1673	1	0.435736	48.2821
GOTERM_BP_FAT	GO:0042981~regulation of apoptosis	7	15.2174	0.0403406	BAX, STAT5B, MLH1, VNN1, IGF1, HSPA1A, F7	44	804	13528	2.67684	1	0.434631	48.9086
GOTERM_BP_FAT	GO:0043067~regulation of programmed cell death	7	15.2174	0.0420204	BAX, STAT5B, MLH1, VNN1, IGF1, HSPA1A, F7	44	812	13528	2.65047	1	0.444683	50.3478
GOTERM_BP_FAT	GO:0010941~regulation of cell death	7	15.2174	0.0426617	BAX, STAT5B, MLH1, VNN1, IGF1, HSPA1A, F7	44	815	13528	2.64071	1	0.446284	50.8871
GOTERM_BP_FAT	GO:0051270~regulation of cell motion	3	6.52174	0.125208	STAT5B, IGF1, F7	44	193	13528	4.77909	1	0.702798	88.7145
KEGG_PATHWAY	hsa05200:Pathways in cancer	5	10.8696	0.136034	BAX, STAT5B, PPARG, MLH1, IGF1	32	328	5085	2.42235	0.999914	0.789801	77.3605
GOTERM_BP_FAT	GO:0006259~DNA metabolic process	3	6.52174	0.4818	BAX, MLH1, IGF1	44	506	13528	1.82285	1	0.990941	99.9978
Annotation Cluster 17	Enrichment Score: 1.584924521127349
Category	Term	Count	%	PValue	Genes	List Total	Pop Hits	Pop Total	Fold Enrichment	Bonferroni	Benjamini	FDR
GOTERM_BP_FAT	GO:0009617~response to bacterium	4	8.69565	0.0232311	HAMP, STAT5B, COMT, CD14	44	193	13528	6.37211	1	0.328574	31.8424
GOTERM_BP_FAT	GO:0032496~response to lipopolysaccharide	3	6.52174	0.0248405	STAT5B, COMT, CD14	44	77	13528	11.9787	1	0.339903	33.651
GOTERM_BP_FAT	GO:0002237~response to molecule of bacterial origin	3	6.52174	0.0304786	STAT5B, COMT, CD14	44	86	13528	10.7252	1	0.385032	39.6379
Annotation Cluster 18	Enrichment Score: 1.5481005026763568
Category	Term	Count	%	PValue	Genes	List Total	Pop Hits	Pop Total	Fold Enrichment	Bonferroni	Benjamini	FDR
GOTERM_BP_FAT	GO:0001894~tissue homeostasis	3	6.52174	0.0170498	HNF1A, BAX, SERPINA3	44	63	13528	14.6407	1	0.277998	24.4566
GOTERM_BP_FAT	GO:0048871~multicellular organismal homeostasis	3	6.52174	0.029829	HNF1A, BAX, SERPINA3	44	85	13528	10.8513	1	0.382167	38.975
GOTERM_BP_FAT	GO:0060249~anatomical structure homeostasis	3	6.52174	0.0446005	HNF1A, BAX, SERPINA3	44	106	13528	8.70154	1	0.450998	52.4844
Annotation Cluster 19	Enrichment Score: 1.5304275355060117
Category	Term	Count	%	PValue	Genes	List Total	Pop Hits	Pop Total	Fold Enrichment	Bonferroni	Benjamini	FDR
GOTERM_BP_FAT	GO:0048660~regulation of smooth muscle cell proliferation	3	6.52174	0.00934835	STAT5B, IGF1, COMT	44	46	13528	20.0514	0.999994	0.194284	14.2024
GOTERM_BP_FAT	GO:0010565~regulation of cellular ketone metabolic process	3	6.52174	0.0141013	HNF4A, PPARG, COMT	44	57	13528	16.1818	1	0.248594	20.6749
GOTERM_BP_FAT	GO:0051173~positive regulation of nitrogen compound metabolic process	7	15.2174	0.0154509	HNF1A, HNF4A, STAT5B, PPARG, IGF1, NFE2L2, COMT	44	644	13528	3.3419	1	0.262051	22.4274
GOTERM_BP_FAT	GO:0042127~regulation of cell proliferation	6	13.0435	0.102609	HNF4A, BAX, STAT5B, PPARG, IGF1, COMT	44	787	13528	2.344	1	0.644033	82.8929
GOTERM_BP_FAT	GO:0008285~negative regulation of cell proliferation	4	8.69565	0.106593	HNF4A, BAX, PPARG, COMT	44	361	13528	3.4067	1	0.653429	84.0903
Annotation Cluster 20	Enrichment Score: 1.3852147530108105
Category	Term	Count	%	PValue	Genes	List Total	Pop Hits	Pop Total	Fold Enrichment	Bonferroni	Benjamini	FDR
GOTERM_BP_FAT	GO:0015718~monocarboxylic acid transport	3	6.52174	0.0109761	HNF1A, PPARG, ABCC3	44	50	13528	18.4473	0.999999	0.217368	16.4729
GOTERM_BP_FAT	GO:0046942~carboxylic acid transport	3	6.52174	0.0793277	HNF1A, PPARG, ABCC3	44	147	13528	6.27458	1	0.579153	74.023
GOTERM_BP_FAT	GO:0015849~organic acid transport	3	6.52174	0.0802568	HNF1A, PPARG, ABCC3	44	148	13528	6.23219	1	0.577701	74.4473
Annotation Cluster 21	Enrichment Score: 1.3489349212995292
Category	Term	Count	%	PValue	Genes	List Total	Pop Hits	Pop Total	Fold Enrichment	Bonferroni	Benjamini	FDR
GOTERM_BP_FAT	GO:0051605~protein maturation by peptide bond cleavage	3	6.52174	0.0304786	F11, F12, CRP	44	86	13528	10.7252	1	0.385032	39.6379
GOTERM_BP_FAT	GO:0006508~proteolysis	8	17.3913	0.0467495	F11, F12, PROZ, CRP, F9, F7, PARK2, CPB2	44	1054	13528	2.33362	1	0.456952	54.1977
GOTERM_BP_FAT	GO:0016485~protein processing	3	6.52174	0.0492301	F11, F12, CRP	44	112	13528	8.23539	1	0.471374	56.1033
GOTERM_BP_FAT	GO:0051604~protein maturation	3	6.52174	0.0573137	F11, F12, CRP	44	122	13528	7.56036	1	0.505342	61.8096
Annotation Cluster 22	Enrichment Score: 1.3200644792380503
Category	Term	Count	%	PValue	Genes	List Total	Pop Hits	Pop Total	Fold Enrichment	Bonferroni	Benjamini	FDR
GOTERM_CC_FAT	GO:0030141~secretory granule	5	10.8696	0.00280431	TF, APOA1, FGA, FGB, IGF1	43	180	12782	8.25711	0.347442	0.0818283	3.30534
GOTERM_CC_FAT	GO:0031093~platelet alpha granule lumen	3	6.52174	0.00796971	FGA, FGB, IGF1	43	41	12782	21.7504	0.70366	0.141038	9.13286
GOTERM_CC_FAT	GO:0060205~cytoplasmic membrane-bounded vesicle lumen	3	6.52174	0.00913737	FGA, FGB, IGF1	43	44	12782	20.2674	0.752232	0.14361	10.4048
GOTERM_CC_FAT	GO:0031983~vesicle lumen	3	6.52174	0.0099557	FGA, FGB, IGF1	43	46	12782	19.3862	0.781474	0.129127	11.2864
GOTERM_CC_FAT	GO:0031091~platelet alpha granule	3	6.52174	0.0145102	FGA, FGB, IGF1	43	56	12782	15.9244	0.891575	0.146742	16.0496
GOTERM_CC_FAT	GO:0030139~endocytic vesicle	3	6.52174	0.0160218	TF, APOA1, LDLR	43	59	12782	15.1147	0.914139	0.150977	17.578
GOTERM_CC_FAT	GO:0044433~cytoplasmic vesicle part	4	8.69565	0.0232967	FGA, LDLR, FGB, IGF1	43	187	12782	6.35841	0.972208	0.190036	24.5831
GOTERM_CC_FAT	GO:0016023~cytoplasmic membrane-bounded vesicle	6	13.0435	0.0331884	TF, APOA1, FGA, LDLR, FGB, IGF1	43	550	12782	3.24279	0.994085	0.247996	33.2339
GOTERM_CC_FAT	GO:0031988~membrane-bounded vesicle	6	13.0435	0.0373649	TF, APOA1, FGA, LDLR, FGB, IGF1	43	568	12782	3.14003	0.996937	0.262616	36.6054
GOTERM_CC_FAT	GO:0031410~cytoplasmic vesicle	6	13.0435	0.0578803	TF, APOA1, FGA, LDLR, FGB, IGF1	43	642	12782	2.77809	0.999884	0.314504	51.0136
GOTERM_CC_FAT	GO:0031982~vesicle	6	13.0435	0.0670708	TF, APOA1, FGA, LDLR, FGB, IGF1	43	670	12782	2.66199	0.999974	0.344338	56.4369
GOTERM_CC_FAT	GO:0043233~organelle lumen	7	15.2174	0.56363	APOA1, HNF1A, HNF4A, FGA, FGB, IGF1, PCK1	43	1820	12782	1.14329	1	0.969843	99.9951
GOTERM_CC_FAT	GO:0031974~membrane-enclosed lumen	7	15.2174	0.584034	APOA1, HNF1A, HNF4A, FGA, FGB, IGF1, PCK1	43	1856	12782	1.12112	1	0.970062	99.9972
GOTERM_CC_FAT	GO:0070013~intracellular organelle lumen	4	8.69565	0.944338	APOA1, HNF1A, HNF4A, PCK1	43	1779	12782	0.668366	1	0.999987	100
GOTERM_CC_FAT	GO:0031981~nuclear lumen	3	6.52174	0.959661	HNF1A, HNF4A, PCK1	43	1450	12782	0.615012	1	0.999995	100
Annotation Cluster 23	Enrichment Score: 1.1355279381919858
Category	Term	Count	%	PValue	Genes	List Total	Pop Hits	Pop Total	Fold Enrichment	Bonferroni	Benjamini	FDR
GOTERM_BP_FAT	GO:0019216~regulation of lipid metabolic process	5	10.8696	0.000428403	APOA1, HNF4A, STAT5B, PPARG, SERPINA3	44	112	13528	13.7256	0.424146	0.0237101	0.696397
UP_SEQ_FEATURE	DNA-binding region:Nuclear receptor	3	6.52174	0.00481531	NR1I2, HNF4A, PPARG	45	45	19113	28.3156	0.700828	0.1039	6.0781
UP_SEQ_FEATURE	zinc finger region:NR C4-type	3	6.52174	0.00481531	NR1I2, HNF4A, PPARG	45	45	19113	28.3156	0.700828	0.1039	6.0781
SP_PIR_KEYWORDS	diabetes mellitus	3	6.52174	0.00517849	HNF1A, HNF4A, PPARG	45	47	19235	27.2837	0.62904	0.0461244	6.25434
INTERPRO	IPR001628:Zinc finger, nuclear hormone receptor-type	3	6.52174	0.00655476	NR1I2, HNF4A, PPARG	45	46	16659	24.1435	0.614637	0.0830369	7.51018
INTERPRO	IPR001723:Steroid hormone receptor	3	6.52174	0.00683466	NR1I2, HNF4A, PPARG	45	47	16659	23.6298	0.630065	0.0795282	7.81906
INTERPRO	IPR000536:Nuclear hormone receptor, ligand-binding, core	3	6.52174	0.00711992	NR1I2, HNF4A, PPARG	45	48	16659	23.1375	0.645157	0.0766053	8.13289
INTERPRO	IPR008946:Nuclear hormone receptor, ligand-binding	3	6.52174	0.00711992	NR1I2, HNF4A, PPARG	45	48	16659	23.1375	0.645157	0.0766053	8.13289
INTERPRO	IPR013088:Zinc finger, NHR/GATA-type	3	6.52174	0.00800758	NR1I2, HNF4A, PPARG	45	51	16659	21.7765	0.688318	0.0747749	9.1032
GOTERM_BP_FAT	GO:0032583~regulation of gene-specific transcription	4	8.69565	0.00878443	HNF1A, HNF4A, PPARG, IGF1	44	134	13528	9.17775	0.999988	0.186675	13.4024
SMART	SM00399:ZnF_C4	3	6.52174	0.00934704	NR1I2, HNF4A, PPARG	30	46	9079	19.737	0.273338	0.0767207	7.9267
SMART	SM00430:HOLI	3	6.52174	0.0101469	NR1I2, HNF4A, PPARG	30	48	9079	18.9146	0.293022	0.067001	8.57837
GOTERM_MF_FAT	GO:0003707~steroid hormone receptor activity	3	6.52174	0.0104182	NR1I2, HNF4A, PPARG	42	49	12983	18.9257	0.907203	0.327144	12.5397
GOTERM_MF_FAT	GO:0004879~ligand-dependent nuclear receptor activity	3	6.52174	0.0143847	NR1I2, HNF4A, PPARG	42	58	12983	15.9889	0.962711	0.306116	16.9202
GOTERM_BP_FAT	GO:0051173~positive regulation of nitrogen compound metabolic process	7	15.2174	0.0154509	HNF1A, HNF4A, STAT5B, PPARG, IGF1, NFE2L2, COMT	44	644	13528	3.3419	1	0.262051	22.4274
GOTERM_BP_FAT	GO:0045893~positive regulation of transcription, DNA-dependent	6	13.0435	0.0170524	HNF1A, HNF4A, STAT5B, PPARG, IGF1, NFE2L2	44	477	13528	3.86735	1	0.274618	24.4599
GOTERM_BP_FAT	GO:0051254~positive regulation of RNA metabolic process	6	13.0435	0.0176179	HNF1A, HNF4A, STAT5B, PPARG, IGF1, NFE2L2	44	481	13528	3.83519	1	0.27563	25.1656
GOTERM_BP_FAT	GO:0045944~positive regulation of transcription from RNA polymerase II promoter	5	10.8696	0.0296406	HNF1A, HNF4A, STAT5B, PPARG, IGF1	44	371	13528	4.14359	1	0.383951	38.7814
SP_PIR_KEYWORDS	activator	5	10.8696	0.0305809	HNF1A, NR1I2, STAT5B, PPARG, NFE2L2	45	520	19235	4.11004	0.997347	0.179415	32.0465
GOTERM_BP_FAT	GO:0045596~negative regulation of cell differentiation	4	8.69565	0.0310279	CRP, STAT5B, PPARG, IGF1	44	216	13528	5.6936	1	0.386835	40.1932
GOTERM_BP_FAT	GO:0043193~positive regulation of gene-specific transcription	3	6.52174	0.0311338	HNF4A, PPARG, IGF1	44	87	13528	10.6019	1	0.384287	40.2998
GOTERM_BP_FAT	GO:0045941~positive regulation of transcription	6	13.0435	0.0323002	HNF1A, HNF4A, STAT5B, PPARG, IGF1, NFE2L2	44	564	13528	3.27079	1	0.391964	41.4612
GOTERM_BP_FAT	GO:0010551~regulation of specific transcription from RNA polymerase II promoter	3	6.52174	0.0358745	HNF1A, HNF4A, PPARG	44	94	13528	9.81238	1	0.414168	44.8896
GOTERM_BP_FAT	GO:0010628~positive regulation of gene expression	6	13.0435	0.0360405	HNF1A, HNF4A, STAT5B, PPARG, IGF1, NFE2L2	44	581	13528	3.17509	1	0.412105	45.0441
GOTERM_MF_FAT	GO:0003690~double-stranded DNA binding	3	6.52174	0.0375139	HNF1A, STAT5B, MLH1	42	97	12983	9.56038	0.99983	0.462036	38.6864
GOTERM_MF_FAT	GO:0016563~transcription activator activity	5	10.8696	0.0396017	HNF1A, NR1I2, HNF4A, PPARG, NFE2L2	42	410	12983	3.76974	0.999896	0.457461	40.3664
GOTERM_MF_FAT	GO:0043565~sequence-specific DNA binding	6	13.0435	0.041092	HNF1A, NR1I2, HNF4A, STAT5B, PPARG, NFE2L2	42	607	12983	3.05554	0.999927	0.448608	41.5395
GOTERM_BP_FAT	GO:0045935~positive regulation of nucleobase, nucleoside, nucleotide and nucleic acid metabolic process	6	13.0435	0.0466748	HNF1A, HNF4A, STAT5B, PPARG, IGF1, NFE2L2	44	624	13528	2.95629	1	0.459712	54.1392
GOTERM_BP_FAT	GO:0010604~positive regulation of macromolecule metabolic process	7	15.2174	0.0523047	F12, HNF1A, HNF4A, STAT5B, PPARG, IGF1, NFE2L2	44	857	13528	2.5113	1	0.485896	58.362
GOTERM_BP_FAT	GO:0010557~positive regulation of macromolecule biosynthetic process	6	13.0435	0.0551093	HNF1A, HNF4A, STAT5B, PPARG, IGF1, NFE2L2	44	654	13528	2.82068	1	0.5011	60.3268
GOTERM_BP_FAT	GO:0031328~positive regulation of cellular biosynthetic process	6	13.0435	0.0647117	HNF1A, HNF4A, STAT5B, PPARG, IGF1, NFE2L2	44	685	13528	2.69303	1	0.530392	66.4147
GOTERM_BP_FAT	GO:0009891~positive regulation of biosynthetic process	6	13.0435	0.0680016	HNF1A, HNF4A, STAT5B, PPARG, IGF1, NFE2L2	44	695	13528	2.65428	1	0.536384	68.2904
GOTERM_MF_FAT	GO:0043566~structure-specific DNA binding	3	6.52174	0.0765754	HNF1A, STAT5B, MLH1	42	145	12983	6.39557	1	0.65485	63.9121
GOTERM_BP_FAT	GO:0051172~negative regulation of nitrogen compound metabolic process	5	10.8696	0.0816623	HNF1A, NR1I2, PPARG, MLH1, COMT	44	519	13528	2.96199	1	0.581397	75.0767
GOTERM_BP_FAT	GO:0010605~negative regulation of macromolecule metabolic process	6	13.0435	0.0817244	HNF1A, NR1I2, HNF4A, BAX, PPARG, MLH1	44	734	13528	2.51325	1	0.578806	75.1042
GOTERM_BP_FAT	GO:0007346~regulation of mitotic cell cycle	3	6.52174	0.0840075	HNF4A, STAT5B, IGF1	44	152	13528	6.06818	1	0.580785	76.0947
GOTERM_BP_FAT	GO:0051726~regulation of cell cycle	4	8.69565	0.0875419	HNF4A, BAX, STAT5B, IGF1	44	331	13528	3.71546	1	0.590952	77.5554
GOTERM_MF_FAT	GO:0046983~protein dimerization activity	5	10.8696	0.0904259	HNF1A, HNF4A, BAX, PPARG, NFE2L2	42	542	12983	2.85165	1	0.697377	70.2564
GOTERM_BP_FAT	GO:0040008~regulation of growth	4	8.69565	0.0937161	HNF4A, STAT5B, PPARG, IGF1	44	341	13528	3.6065	1	0.614399	79.9081
GOTERM_BP_FAT	GO:0042127~regulation of cell proliferation	6	13.0435	0.102609	HNF4A, BAX, STAT5B, PPARG, IGF1, COMT	44	787	13528	2.344	1	0.644033	82.8929
SP_PIR_KEYWORDS	DNA binding	3	6.52174	0.18241	HNF1A, HNF4A, PPARG	45	340	19235	3.77157	1	0.65648	91.8343
GOTERM_MF_FAT	GO:0003700~transcription factor activity	6	13.0435	0.191502	HNF1A, NR1I2, HNF4A, STAT5B, PPARG, NFE2L2	42	975	12983	1.90227	1	0.888465	93.41
GOTERM_BP_FAT	GO:0006357~regulation of transcription from RNA polymerase II promoter	5	10.8696	0.198617	HNF1A, HNF4A, STAT5B, PPARG, IGF1	44	727	13528	2.11454	1	0.831766	97.2977
GOTERM_BP_FAT	GO:0010629~negative regulation of gene expression	4	8.69565	0.214969	HNF1A, NR1I2, BAX, PPARG	44	504	13528	2.44012	1	0.850556	98.0693
GOTERM_BP_FAT	GO:0045934~negative regulation of nucleobase, nucleoside, nucleotide and nucleic acid metabolic process	4	8.69565	0.221656	HNF1A, NR1I2, PPARG, MLH1	44	512	13528	2.40199	1	0.858591	98.3208
GOTERM_MF_FAT	GO:0016564~transcription repressor activity	3	6.52174	0.263432	HNF1A, NR1I2, PPARG	42	316	12983	2.93467	1	0.930711	97.9993
SP_PIR_KEYWORDS	dna-binding	6	13.0435	0.426999	HNF1A, NR1I2, HNF4A, STAT5B, PPARG, NFE2L2	45	1868	19235	1.37295	1	0.915713	99.9019
GOTERM_BP_FAT	GO:0016481~negative regulation of transcription	3	6.52174	0.431266	HNF1A, NR1I2, PPARG	44	459	13528	2.00951	1	0.983153	99.9899
GOTERM_MF_FAT	GO:0008134~transcription factor binding	3	6.52174	0.485826	NR1I2, HNF4A, PPARG	42	513	12983	1.80771	1	0.989701	99.9799
SP_PIR_KEYWORDS	transcription regulation	6	13.0435	0.499922	HNF1A, NR1I2, HNF4A, STAT5B, PPARG, NFE2L2	45	2026	19235	1.26588	1	0.95062	99.982
GOTERM_BP_FAT	GO:0006355~regulation of transcription, DNA-dependent	7	15.2174	0.501866	HNF1A, NR1I2, HNF4A, STAT5B, PPARG, IGF1, NFE2L2	44	1773	13528	1.21386	1	0.992787	99.9988
SP_PIR_KEYWORDS	Transcription	6	13.0435	0.520172	HNF1A, NR1I2, HNF4A, STAT5B, PPARG, NFE2L2	45	2071	19235	1.23837	1	0.952596	99.9892
GOTERM_BP_FAT	GO:0010558~negative regulation of macromolecule biosynthetic process	3	6.52174	0.523681	HNF1A, NR1I2, PPARG	44	547	13528	1.68622	1	0.994593	99.9994
GOTERM_BP_FAT	GO:0051252~regulation of RNA metabolic process	7	15.2174	0.52486	HNF1A, NR1I2, HNF4A, STAT5B, PPARG, IGF1, NFE2L2	44	1813	13528	1.18708	1	0.994533	99.9995
GOTERM_MF_FAT	GO:0030528~transcription regulator activity	6	13.0435	0.528159	HNF1A, NR1I2, HNF4A, STAT5B, PPARG, NFE2L2	42	1512	12983	1.22666	1	0.991228	99.9933
GOTERM_BP_FAT	GO:0031327~negative regulation of cellular biosynthetic process	3	6.52174	0.537479	HNF1A, NR1I2, PPARG	44	561	13528	1.64414	1	0.995338	99.9997
GOTERM_BP_FAT	GO:0009890~negative regulation of biosynthetic process	3	6.52174	0.549095	HNF1A, NR1I2, PPARG	44	573	13528	1.60971	1	0.995976	99.9998
GOTERM_MF_FAT	GO:0003677~DNA binding	8	17.3913	0.622095	HNF1A, NR1I2, HNF4A, STAT5B, PPARG, SERPINA3, MLH1, NFE2L2	42	2331	12983	1.0609	1	0.996004	99.9996
SP_PIR_KEYWORDS	receptor	4	8.69565	0.713472	NR1I2, HNF4A, LDLR, PPARG	45	1583	19235	1.08009	1	0.993082	100
SP_PIR_KEYWORDS	zinc	5	10.8696	0.753208	NR1I2, HNF4A, PPARG, PARK2, CPB2	45	2189	19235	0.976346	1	0.995228	100
SP_PIR_KEYWORDS	zinc-finger	4	8.69565	0.765374	NR1I2, HNF4A, PPARG, PARK2	45	1718	19235	0.995214	1	0.995615	100
GOTERM_BP_FAT	GO:0006350~transcription	6	13.0435	0.819183	HNF1A, NR1I2, HNF4A, STAT5B, PPARG, NFE2L2	44	2101	13528	0.878023	1	0.999989	100
GOTERM_BP_FAT	GO:0045449~regulation of transcription	7	15.2174	0.86037	HNF1A, NR1I2, HNF4A, STAT5B, PPARG, IGF1, NFE2L2	44	2601	13528	0.827444	1	0.999998	100
SP_PIR_KEYWORDS	nucleus	8	17.3913	0.887896	HNF1A, NR1I2, HNF4A, STAT5B, PPARG, MLH1, NFE2L2, PARK2	45	4283	19235	0.798402	1	0.999565	100
GOTERM_MF_FAT	GO:0008270~zinc ion binding	5	10.8696	0.949624	NR1I2, HNF4A, PPARG, PARK2, CPB2	42	2311	12983	0.668799	1	1	100
Annotation Cluster 24	Enrichment Score: 1.1049316414382244
Category	Term	Count	%	PValue	Genes	List Total	Pop Hits	Pop Total	Fold Enrichment	Bonferroni	Benjamini	FDR
GOTERM_BP_FAT	GO:0001775~cell activation	5	10.8696	0.0127885	FGA, FGB, BAX, STAT5B, MLH1	44	287	13528	5.35635	1	0.23462	18.9345
GOTERM_BP_FAT	GO:0042981~regulation of apoptosis	7	15.2174	0.0403406	BAX, STAT5B, MLH1, VNN1, IGF1, HSPA1A, F7	44	804	13528	2.67684	1	0.434631	48.9086
GOTERM_BP_FAT	GO:0043067~regulation of programmed cell death	7	15.2174	0.0420204	BAX, STAT5B, MLH1, VNN1, IGF1, HSPA1A, F7	44	812	13528	2.65047	1	0.444683	50.3478
GOTERM_BP_FAT	GO:0010941~regulation of cell death	7	15.2174	0.0426617	BAX, STAT5B, MLH1, VNN1, IGF1, HSPA1A, F7	44	815	13528	2.64071	1	0.446284	50.8871
GOTERM_BP_FAT	GO:0002520~immune system development	4	8.69565	0.0570191	BAX, STAT5B, PPARG, MLH1	44	276	13528	4.45586	1	0.506733	61.6145
GOTERM_BP_FAT	GO:0042127~regulation of cell proliferation	6	13.0435	0.102609	HNF4A, BAX, STAT5B, PPARG, IGF1, COMT	44	787	13528	2.344	1	0.644033	82.8929
GOTERM_BP_FAT	GO:0046649~lymphocyte activation	3	6.52174	0.131595	BAX, STAT5B, MLH1	44	199	13528	4.63499	1	0.71941	89.9857
KEGG_PATHWAY	hsa05200:Pathways in cancer	5	10.8696	0.136034	BAX, STAT5B, PPARG, MLH1, IGF1	32	328	5085	2.42235	0.999914	0.789801	77.3605
GOTERM_BP_FAT	GO:0045321~leukocyte activation	3	6.52174	0.179288	BAX, STAT5B, MLH1	44	242	13528	3.81142	1	0.810489	96.014
GOTERM_BP_FAT	GO:0048609~reproductive process in a multicellular organism	4	8.69565	0.200921	BAX, STAT5B, MLH1, COMT	44	487	13528	2.52529	1	0.830066	97.4217
GOTERM_BP_FAT	GO:0032504~multicellular organism reproduction	4	8.69565	0.200921	BAX, STAT5B, MLH1, COMT	44	487	13528	2.52529	1	0.830066	97.4217
Annotation Cluster 25	Enrichment Score: 1.101811096821889
Category	Term	Count	%	PValue	Genes	List Total	Pop Hits	Pop Total	Fold Enrichment	Bonferroni	Benjamini	FDR
OMIM_DISEASE	Common variants at 30 loci contribute to polygenic dyslipidemia	4	8.69565	0.00666137	APOA1, HNF1A, HNF4A, LDLR	33	45	3671	9.88822	0.500975	0.500975	7.20076
GOTERM_BP_FAT	GO:0060341~regulation of cellular localization	4	8.69565	0.0438924	APOA1, HNF1A, HNF4A, PARK2	44	248	13528	4.95894	1	0.448987	51.9067
GOTERM_MF_FAT	GO:0042802~identical protein binding	5	10.8696	0.1418	APOA1, HNF1A, HNF4A, BAX, ALDOB	42	640	12983	2.41499	1	0.823709	85.8628
GOTERM_CC_FAT	GO:0070013~intracellular organelle lumen	4	8.69565	0.944338	APOA1, HNF1A, HNF4A, PCK1	43	1779	12782	0.668366	1	0.999987	100
Annotation Cluster 26	Enrichment Score: 1.0132414851555054
Category	Term	Count	%	PValue	Genes	List Total	Pop Hits	Pop Total	Fold Enrichment	Bonferroni	Benjamini	FDR
GOTERM_MF_FAT	GO:0008289~lipid binding	6	13.0435	0.0131228	APOA1, HNF4A, BAX, PPARG, VNN1, MTTP	42	450	12983	4.12159	0.950143	0.31259	15.549
GOTERM_BP_FAT	GO:0001932~regulation of protein amino acid phosphorylation	4	8.69565	0.0174459	APOA1, HNF4A, BAX, IGF1	44	173	13528	7.10878	1	0.276632	24.9516
GOTERM_BP_FAT	GO:0032268~regulation of cellular protein metabolic process	5	10.8696	0.062795	F12, APOA1, HNF4A, BAX, IGF1	44	474	13528	3.24319	1	0.525651	65.2744
GOTERM_BP_FAT	GO:0031399~regulation of protein modification process	4	8.69565	0.0668783	APOA1, HNF4A, BAX, IGF1	44	295	13528	4.16888	1	0.533271	67.6613
GOTERM_BP_FAT	GO:0051726~regulation of cell cycle	4	8.69565	0.0875419	HNF4A, BAX, STAT5B, IGF1	44	331	13528	3.71546	1	0.590952	77.5554
GOTERM_BP_FAT	GO:0042127~regulation of cell proliferation	6	13.0435	0.102609	HNF4A, BAX, STAT5B, PPARG, IGF1, COMT	44	787	13528	2.344	1	0.644033	82.8929
GOTERM_MF_FAT	GO:0042802~identical protein binding	5	10.8696	0.1418	APOA1, HNF1A, HNF4A, BAX, ALDOB	42	640	12983	2.41499	1	0.823709	85.8628
GOTERM_BP_FAT	GO:0042325~regulation of phosphorylation	4	8.69565	0.183912	APOA1, HNF4A, BAX, IGF1	44	466	13528	2.63909	1	0.817274	96.3649
GOTERM_BP_FAT	GO:0006928~cell motion	4	8.69565	0.191152	APOA1, BAX, VNN1, IGF1	44	475	13528	2.58909	1	0.824548	96.8566
GOTERM_BP_FAT	GO:0019220~regulation of phosphate metabolic process	4	8.69565	0.199284	APOA1, HNF4A, BAX, IGF1	44	485	13528	2.53571	1	0.831023	97.3342
GOTERM_BP_FAT	GO:0051174~regulation of phosphorus metabolic process	4	8.69565	0.199284	APOA1, HNF4A, BAX, IGF1	44	485	13528	2.53571	1	0.831023	97.3342
GOTERM_BP_FAT	GO:0008283~cell proliferation	3	6.52174	0.40566	APOA1, BAX, IGF1	44	436	13528	2.11551	1	0.977318	99.9794
Annotation Cluster 27	Enrichment Score: 0.9978860108546553
Category	Term	Count	%	PValue	Genes	List Total	Pop Hits	Pop Total	Fold Enrichment	Bonferroni	Benjamini	FDR
GOTERM_BP_FAT	GO:0002520~immune system development	4	8.69565	0.0570191	BAX, STAT5B, PPARG, MLH1	44	276	13528	4.45586	1	0.506733	61.6145
GOTERM_BP_FAT	GO:0051094~positive regulation of developmental process	4	8.69565	0.0580213	BAX, STAT5B, PPARG, VNN1	44	278	13528	4.42381	1	0.506536	62.2745
GOTERM_BP_FAT	GO:0002521~leukocyte differentiation	3	6.52174	0.0649568	BAX, STAT5B, PPARG	44	131	13528	7.04094	1	0.528681	66.558
GOTERM_BP_FAT	GO:0042127~regulation of cell proliferation	6	13.0435	0.102609	HNF4A, BAX, STAT5B, PPARG, IGF1, COMT	44	787	13528	2.344	1	0.644033	82.8929
KEGG_PATHWAY	hsa05200:Pathways in cancer	5	10.8696	0.136034	BAX, STAT5B, PPARG, MLH1, IGF1	32	328	5085	2.42235	0.999914	0.789801	77.3605
GOTERM_BP_FAT	GO:0030097~hemopoiesis	3	6.52174	0.172464	BAX, STAT5B, PPARG	44	236	13528	3.90832	1	0.801053	95.4377
GOTERM_BP_FAT	GO:0048534~hemopoietic or lymphoid organ development	3	6.52174	0.200002	BAX, STAT5B, PPARG	44	260	13528	3.54755	1	0.830371	97.3729
Annotation Cluster 28	Enrichment Score: 0.9856825671194515
Category	Term	Count	%	PValue	Genes	List Total	Pop Hits	Pop Total	Fold Enrichment	Bonferroni	Benjamini	FDR
GOTERM_BP_FAT	GO:0002684~positive regulation of immune system process	4	8.69565	0.0396232	CRP, STAT5B, VNN1, F7	44	238	13528	5.1673	1	0.435736	48.2821
GOTERM_MF_FAT	GO:0005509~calcium ion binding	6	13.0435	0.161549	LDLR, PROZ, CRP, STAT5B, F9, F7	42	919	12983	2.01819	1	0.851122	89.5043
GOTERM_BP_FAT	GO:0048584~positive regulation of response to stimulus	3	6.52174	0.172464	CRP, STAT5B, F7	44	236	13528	3.90832	1	0.801053	95.4377
Annotation Cluster 29	Enrichment Score: 0.8503673603152629
Category	Term	Count	%	PValue	Genes	List Total	Pop Hits	Pop Total	Fold Enrichment	Bonferroni	Benjamini	FDR
GOTERM_CC_FAT	GO:0000267~cell fraction	11	23.913	0.00218742	TDO2, G6PC, FGB, SLC2A2, CYP7A1, BAX, UGT1A4, ABCC3, COMT, ABCC2, UGT1A1, PCK1	43	1083	12782	3.01922	0.283124	0.079845	2.58695
KEGG_PATHWAY	hsa00140:Steroid hormone biosynthesis	4	8.69565	0.00260863	CYP7A1, UGT1A4, HSD11B1, COMT, UGT1A1	32	46	5085	13.8179	0.153944	0.0801872	2.61868
SP_PIR_KEYWORDS	transmembrane protein	7	15.2174	0.00323841	G6PC, LDLR, CYP7A1, UGT1A4, HSD11B1, COMT, ABCC2, UGT1A1	45	642	19235	4.66061	0.461808	0.0320815	3.95461
GOTERM_CC_FAT	GO:0005792~microsome	4	8.69565	0.0425409	G6PC, CYP7A1, UGT1A4, COMT, UGT1A1	43	237	12782	5.01698	0.99865	0.281356	40.567
GOTERM_CC_FAT	GO:0042598~vesicular fraction	4	8.69565	0.045719	G6PC, CYP7A1, UGT1A4, COMT, UGT1A1	43	244	12782	4.87305	0.999186	0.28732	42.8857
GOTERM_CC_FAT	GO:0005624~membrane fraction	7	15.2174	0.0472472	G6PC, SLC2A2, CYP7A1, UGT1A4, ABCC3, COMT, ABCC2, UGT1A1	43	809	12782	2.57205	0.999362	0.284232	43.9709
GOTERM_CC_FAT	GO:0005626~insoluble fraction	7	15.2174	0.0547019	G6PC, SLC2A2, CYP7A1, UGT1A4, ABCC3, COMT, ABCC2, UGT1A1	43	839	12782	2.48008	0.999807	0.310489	48.9986
SP_PIR_KEYWORDS	transport	8	17.3913	0.0831022	TF, APOA1, PEX1, LDLR, SLC2A2, ABCC3, ABCC2, MTTP	45	1670	19235	2.04764	1	0.414066	66.0144
GOTERM_BP_FAT	GO:0055085~transmembrane transport	4	8.69565	0.270426	APOA1, SLC2A2, ABCC3, ABCC2	44	569	13528	2.16137	1	0.908262	99.4155
GOTERM_CC_FAT	GO:0044459~plasma membrane part	9	19.5652	0.43992	TF, FGA, LDLR, FGB, SLC2A2, UGT1A4, ABCC3, COMT, ABCC2, UGT1A1	43	2203	12782	1.21439	1	0.930749	99.903
GOTERM_CC_FAT	GO:0005887~integral to plasma membrane	5	10.8696	0.556603	LDLR, SLC2A2, UGT1A4, ABCC3, ABCC2, UGT1A1	43	1188	12782	1.25108	1	0.970754	99.9941
GOTERM_CC_FAT	GO:0031226~intrinsic to plasma membrane	5	10.8696	0.575077	LDLR, SLC2A2, UGT1A4, ABCC3, ABCC2, UGT1A1	43	1215	12782	1.22327	1	0.970279	99.9964
SP_PIR_KEYWORDS	membrane	15	32.6087	0.59598	LDLR, COMT, UGT1A1, G6PC, PEX1, INSIG2, CYP7A1, BAX, SLC2A2, UGT1A4, ABCC3, HSD11B1, VNN1, ABCC2, CD14, SEL1L	45	6256	19235	1.02488	1	0.974853	99.9987
UP_SEQ_FEATURE	transmembrane region	11	23.913	0.727553	G6PC, LDLR, INSIG2, SLC2A2, BAX, UGT1A4, ABCC3, HSD11B1, COMT, ABCC2, UGT1A1, SEL1L	45	4911	19113	0.951347	1	1	100
SP_PIR_KEYWORDS	transmembrane	11	23.913	0.735436	G6PC, LDLR, INSIG2, SLC2A2, BAX, UGT1A4, ABCC3, HSD11B1, COMT, ABCC2, UGT1A1, SEL1L	45	4973	19235	0.945483	1	0.994389	100
UP_SEQ_FEATURE	topological domain:Cytoplasmic	7	15.2174	0.813224	G6PC, LDLR, SLC2A2, ABCC3, HSD11B1, ABCC2, SEL1L	45	3374	19113	0.881189	1	1	100
UP_SEQ_FEATURE	topological domain:Extracellular	4	8.69565	0.960054	LDLR, SLC2A2, ABCC3, ABCC2	45	2719	19113	0.624838	1	1	100
GOTERM_CC_FAT	GO:0016021~integral to membrane	13	28.2609	0.970336	LDLR, COMT, UGT1A1, G6PC, INSIG2, BAX, SLC2A2, UGT1A4, ABCC3, HSD11B1, VNN1, ABCC2, CD14, SEL1L	43	5297	12782	0.729531	1	0.999998	100
GOTERM_CC_FAT	GO:0031224~intrinsic to membrane	13	28.2609	0.981034	LDLR, COMT, UGT1A1, G6PC, INSIG2, BAX, SLC2A2, UGT1A4, ABCC3, HSD11B1, VNN1, ABCC2, CD14, SEL1L	43	5485	12782	0.704526	1	0.999999	100
Annotation Cluster 30	Enrichment Score: 0.7943042453361749
Category	Term	Count	%	PValue	Genes	List Total	Pop Hits	Pop Total	Fold Enrichment	Bonferroni	Benjamini	FDR
GOTERM_BP_FAT	GO:0010605~negative regulation of macromolecule metabolic process	6	13.0435	0.0817244	HNF1A, NR1I2, HNF4A, BAX, PPARG, MLH1	44	734	13528	2.51325	1	0.578806	75.1042
GOTERM_MF_FAT	GO:0046983~protein dimerization activity	5	10.8696	0.0904259	HNF1A, HNF4A, BAX, PPARG, NFE2L2	42	542	12983	2.85165	1	0.697377	70.2564
GOTERM_MF_FAT	GO:0046982~protein heterodimerization activity	3	6.52174	0.139803	HNF1A, BAX, PPARG	42	208	12983	4.45845	1	0.834569	85.4361
GOTERM_MF_FAT	GO:0042802~identical protein binding	5	10.8696	0.1418	APOA1, HNF1A, HNF4A, BAX, ALDOB	42	640	12983	2.41499	1	0.823709	85.8628
GOTERM_BP_FAT	GO:0010629~negative regulation of gene expression	4	8.69565	0.214969	HNF1A, NR1I2, BAX, PPARG	44	504	13528	2.44012	1	0.850556	98.0693
GOTERM_MF_FAT	GO:0042803~protein homodimerization activity	3	6.52174	0.284639	HNF1A, HNF4A, BAX	42	334	12983	2.77652	1	0.940168	98.6232
GOTERM_BP_FAT	GO:0008104~protein localization	5	10.8696	0.30716	HNF1A, PEX1, BAX, PPARG, MTTP	44	882	13528	1.74294	1	0.934912	99.7483
Annotation Cluster 31	Enrichment Score: 0.7521917622894553
Category	Term	Count	%	PValue	Genes	List Total	Pop Hits	Pop Total	Fold Enrichment	Bonferroni	Benjamini	FDR
GOTERM_BP_FAT	GO:0065003~macromolecular complex assembly	6	13.0435	0.0584133	APOA1, FGA, FGB, BAX, ALDOB, MLH1	44	665	13528	2.77403	1	0.505771	62.5297
GOTERM_BP_FAT	GO:0043933~macromolecular complex subunit organization	6	13.0435	0.0731121	APOA1, FGA, FGB, BAX, ALDOB, MLH1	44	710	13528	2.59821	1	0.554326	71.0102
GOTERM_BP_FAT	GO:0051345~positive regulation of hydrolase activity	3	6.52174	0.110628	APOA1, BAX, ALDOB	44	179	13528	5.15287	1	0.66256	85.2226
GOTERM_MF_FAT	GO:0042802~identical protein binding	5	10.8696	0.1418	APOA1, HNF1A, HNF4A, BAX, ALDOB	42	640	12983	2.41499	1	0.823709	85.8628
GOTERM_BP_FAT	GO:0051336~regulation of hydrolase activity	3	6.52174	0.290748	APOA1, BAX, ALDOB	44	337	13528	2.73698	1	0.923662	99.6313
GOTERM_BP_FAT	GO:0043085~positive regulation of catalytic activity	3	6.52174	0.496343	APOA1, BAX, ALDOB	44	520	13528	1.77378	1	0.992407	99.9986
GOTERM_BP_FAT	GO:0044093~positive regulation of molecular function	3	6.52174	0.561457	APOA1, BAX, ALDOB	44	586	13528	1.574	1	0.996578	99.9999
Annotation Cluster 32	Enrichment Score: 0.577801065293588
Category	Term	Count	%	PValue	Genes	List Total	Pop Hits	Pop Total	Fold Enrichment	Bonferroni	Benjamini	FDR
GOTERM_BP_FAT	GO:0030005~cellular di-, tri-valent inorganic cation homeostasis	3	6.52174	0.162319	TF, HAMP, BAX	44	227	13528	4.06328	1	0.783693	94.4347
GOTERM_BP_FAT	GO:0055066~di-, tri-valent inorganic cation homeostasis	3	6.52174	0.17587	TF, HAMP, BAX	44	239	13528	3.85926	1	0.805834	95.7345
GOTERM_BP_FAT	GO:0030003~cellular cation homeostasis	3	6.52174	0.19306	TF, HAMP, BAX	44	254	13528	3.63135	1	0.825989	96.9754
GOTERM_BP_FAT	GO:0055080~cation homeostasis	3	6.52174	0.230401	TF, HAMP, BAX	44	286	13528	3.22505	1	0.868925	98.6034
GOTERM_BP_FAT	GO:0006873~cellular ion homeostasis	3	6.52174	0.334357	TF, HAMP, BAX	44	374	13528	2.46621	1	0.950844	99.869
GOTERM_BP_FAT	GO:0055082~cellular chemical homeostasis	3	6.52174	0.341374	TF, HAMP, BAX	44	380	13528	2.42727	1	0.953743	99.8898
GOTERM_BP_FAT	GO:0050801~ion homeostasis	3	6.52174	0.374969	TF, HAMP, BAX	44	409	13528	2.25517	1	0.96791	99.9531
GOTERM_BP_FAT	GO:0019725~cellular homeostasis	3	6.52174	0.438951	TF, HAMP, BAX	44	466	13528	1.97932	1	0.984371	99.9919
Annotation Cluster 33	Enrichment Score: 0.5335418193227506
Category	Term	Count	%	PValue	Genes	List Total	Pop Hits	Pop Total	Fold Enrichment	Bonferroni	Benjamini	FDR
SP_PIR_KEYWORDS	metal-binding	11	23.913	0.13124	TF, TDO2, NR1I2, HNF4A, CYP7A1, CRP, PPARG, COMT, PARK2, CPB2, PCK1	45	2972	19235	1.58206	1	0.557044	82.624
GOTERM_MF_FAT	GO:0043167~ion binding	17	36.9565	0.238249	TF, LDLR, PPARG, CRP, STAT5B, F9, COMT, PARK2, F7, PCK1, G6PC, TDO2, NR1I2, HNF4A, CYP7A1, PROZ, CPB2	42	4241	12983	1.2391	1	0.923766	96.9241
GOTERM_MF_FAT	GO:0046872~metal ion binding	16	34.7826	0.310822	TF, LDLR, CRP, STAT5B, PPARG, F9, COMT, PARK2, F7, PCK1, TDO2, NR1I2, HNF4A, CYP7A1, PROZ, CPB2	42	4140	12983	1.19466	1	0.945734	99.1456
GOTERM_MF_FAT	GO:0043169~cation binding	16	34.7826	0.32578	TF, LDLR, CRP, STAT5B, PPARG, F9, COMT, PARK2, F7, PCK1, TDO2, NR1I2, HNF4A, CYP7A1, PROZ, CPB2	42	4179	12983	1.18351	1	0.949347	99.3547
GOTERM_MF_FAT	GO:0046914~transition metal ion binding	9	19.5652	0.678825	TF, TDO2, NR1I2, HNF4A, CYP7A1, PPARG, PARK2, CPB2, PCK1	42	2785	12983	0.998948	1	0.998142	100
Annotation Cluster 34	Enrichment Score: 0.5026419831270581
Category	Term	Count	%	PValue	Genes	List Total	Pop Hits	Pop Total	Fold Enrichment	Bonferroni	Benjamini	FDR
INTERPRO	IPR003593:ATPase, AAA+ type, core	3	6.52174	0.0554389	PEX1, ABCC3, ABCC2	45	144	16659	7.7125	0.999744	0.38521	49.1909
SMART	SM00382:AAA	3	6.52174	0.076787	PEX1, ABCC3, ABCC2	30	144	9079	6.30486	0.93389	0.32163	50.4707
SP_PIR_KEYWORDS	ATP	3	6.52174	0.101446	ABCC3, HSPA1A, ABCC2	45	236	19235	5.43362	1	0.471901	73.569
GOTERM_MF_FAT	GO:0042623~ATPase activity, coupled	3	6.52174	0.211887	PEX1, ABCC3, ABCC2	42	272	12983	3.4094	1	0.904638	95.2466
GOTERM_MF_FAT	GO:0016887~ATPase activity	3	6.52174	0.284639	PEX1, ABCC3, ABCC2	42	334	12983	2.77652	1	0.940168	98.6232
SP_PIR_KEYWORDS	nucleotide-binding	6	13.0435	0.341689	PEX1, ABCC3, GRK4, HSPA1A, ABCC2, PCK1	45	1686	19235	1.52115	1	0.864166	99.4487
SP_PIR_KEYWORDS	atp-binding	5	10.8696	0.360377	PEX1, ABCC3, GRK4, HSPA1A, ABCC2	45	1326	19235	1.61178	1	0.875293	99.6147
GOTERM_MF_FAT	GO:0001883~purine nucleoside binding	7	15.2174	0.394247	PEX1, ABCC3, MLH1, GRK4, HSPA1A, ABCC2, PCK1	42	1601	12983	1.35155	1	0.974541	99.836
GOTERM_MF_FAT	GO:0001882~nucleoside binding	7	15.2174	0.400769	PEX1, ABCC3, MLH1, GRK4, HSPA1A, ABCC2, PCK1	42	1612	12983	1.34233	1	0.973557	99.8572
GOTERM_MF_FAT	GO:0005524~ATP binding	6	13.0435	0.506411	PEX1, ABCC3, MLH1, GRK4, HSPA1A, ABCC2	42	1477	12983	1.25573	1	0.991031	99.9881
GOTERM_MF_FAT	GO:0032559~adenyl ribonucleotide binding	6	13.0435	0.518881	PEX1, ABCC3, MLH1, GRK4, HSPA1A, ABCC2	42	1497	12983	1.23895	1	0.991307	99.9914
GOTERM_MF_FAT	GO:0032553~ribonucleotide binding	7	15.2174	0.531681	PEX1, ABCC3, MLH1, GRK4, HSPA1A, ABCC2, PCK1	42	1836	12983	1.17856	1	0.990478	99.9939
GOTERM_MF_FAT	GO:0032555~purine ribonucleotide binding	7	15.2174	0.531681	PEX1, ABCC3, MLH1, GRK4, HSPA1A, ABCC2, PCK1	42	1836	12983	1.17856	1	0.990478	99.9939
GOTERM_MF_FAT	GO:0030554~adenyl nucleotide binding	6	13.0435	0.567523	PEX1, ABCC3, MLH1, GRK4, HSPA1A, ABCC2	42	1577	12983	1.1761	1	0.993311	99.9978
GOTERM_MF_FAT	GO:0017076~purine nucleotide binding	7	15.2174	0.577253	PEX1, ABCC3, MLH1, GRK4, HSPA1A, ABCC2, PCK1	42	1918	12983	1.12817	1	0.993338	99.9984
GOTERM_MF_FAT	GO:0000166~nucleotide binding	7	15.2174	0.735727	PEX1, ABCC3, MLH1, GRK4, HSPA1A, ABCC2, PCK1	42	2245	12983	0.963846	1	0.999248	100
Annotation Cluster 35	Enrichment Score: 0.2708284583724941
Category	Term	Count	%	PValue	Genes	List Total	Pop Hits	Pop Total	Fold Enrichment	Bonferroni	Benjamini	FDR
GOTERM_BP_FAT	GO:0008104~protein localization	5	10.8696	0.30716	HNF1A, PEX1, BAX, PPARG, MTTP	44	882	13528	1.74294	1	0.934912	99.7483
GOTERM_BP_FAT	GO:0015031~protein transport	3	6.52174	0.705645	PEX1, PPARG, MTTP	44	762	13528	1.21045	1	0.999749	100
GOTERM_BP_FAT	GO:0045184~establishment of protein localization	3	6.52174	0.7105	PEX1, PPARG, MTTP	44	769	13528	1.19943	1	0.999766	100

## Sheet: Figure 8-source data 1B
deep_CRM	deep_sing	beyond_primate_CRM	beyond_primate_sing	primate_CRM	primate_sing	human_CRM	human_sing	all_shared_CRM	all_shared_sing
PEX1	MSH2	HBS1L	MSH2	IFNGR1	CDK5R1	MBL2	ADAM9	HBS1L	MSH2
RMRP	PARD6A	PEX1	FADS2	LPA	C12orf10	CYP2C9	HLA-A	PEX1	FADS2
MLH1	MKL1	RMRP	PARD6A	ADH4	PON1	ABCC6	NQO2	RMRP	PARD6A
PPARG	SERPINE1	MLH1	MKL1	MT2A	ABCG1	DIAPH3	NPTN	MLH1	MKL1
CRP	SPINK1	PPARG	SERPINE1	SERPINA1	HSD11B2	CTGF	AKR1C3	PPARG	SERPINE1
INSIG2	GNAI2	PROS1	FAS	HMOX2	SORT1	HP	NEIL2	PROS1	FAS
NR1I2	CYP24A1	CRP	SPINK1	GPX1	SOD1	ANKRD26	ADORA3	CRP	SPINK1
UGT1A4	POR	INSIG2	MDM2	CFHR5	APOE	CYP2A6	CASP3	INSIG2	MDM2
FGB	BHMT	NR1I2	GNAI2	TGFBR2		SERPINA1	GGH	NR1I2	GNAI2
GRK4	FTL	UGT1A4	CYP24A1	LRP1		GSTT1	TNFSF10	UGT1A4	CYP24A1
HNF4A	ICAM1	FGB	AR			SAA1	VEGFA	FGB	AR
HAMP	CTNS	GRK4	POR			TERC	CASP1	GRK4	POR
PROZ	GSTM4	HNF4A	BHMT			DKC1	SLC29A1	HNF4A	BHMT
G6PC	FOXD3	HAMP	FTL			DNASE2	GTF2H1	HAMP	FTL
SLC2A2	ATM	PROZ	XPNPEP2			UGT1A9	CYP2C19	PROZ	XPNPEP2
F7	PCSK9	G6PC	GGH			APOC3		G6PC	GGH
SEL1L	XBP1	HMOX1	IGF2			RBP4		HMOX1	IGF2
HSPA1A	CISH	SLC2A2	ICAM1			CYP4A11		SLC2A2	ICAM1
LDLR	ABCA1	F7	CTNS			GBA		F7	CTNS
SERPINA3	MDM2	BCL9	GSTM4			EXO1		BCL9	GSTM4
PCK1	NFKBIL1	PDGFC	FOXD3			CYP2B6		PDGFC	FOXD3
ALDOB		SEL1L	ATM			CYP2E1		SEL1L	ATM
CD14		ACADSB	PCSK9			AGT		ACADSB	PCSK9
HNF1A		HSPA1A	XBP1			CYP3A4		HSPA1A	XBP1
MTTP		LDLR	CISH			SLC16A1		LDLR	CISH
AHSG		LIPC	ABCA1			FMR1		LIPC	ABCA1
IGF1		SERPINA3	IMPDH2			UGT2B7		SERPINA3	IMPDH2
CYP7A1		PCK1	NFKBIL1			APOH		PCK1	NFKBIL1
PARK2		ALDOB				GPR44		ALDOB	CDK5R1
PACRG		CD14				DBH		CD14	C12orf10
TDO2		SERPING1				DEFB1		SERPING1	PON1
TF		HNF1A				EPHX1		HNF1A	ABCG1
APOA1		MTTP				TTPA		MTTP	HSD11B2
BAX		GRN						GRN	SORT1
FGA		APOC2						APOC2	SOD1
NFE2L2		AHSG						AHSG	APOE
STAT5B		IGF1						IGF1
UGT1A1		CYP7A1						CYP7A1
F11		CDA						CDA
F12		PARK2						PARK2
VNN1		PACRG						PACRG
HSD11B1		TDO2						TDO2
COMT		TF						TF
ABCC2		APOA1						APOA1
ABCC3		BAX						BAX
CPB2		FGA						FGA
F9		NFE2L2						NFE2L2
		STAT5B						STAT5B
		GCLM						GCLM
		APOC1						APOC1
		UGT1A1						UGT1A1
		F11						F11
		F12						F12
		VNN1						VNN1
		HSD11B1						HSD11B1
		COMT						COMT
		ABCC2						ABCC2
		ABCC3						ABCC3
		PTPN22						PTPN22
		CPB2						CPB2
		SCAP						SCAP
		F9						F9
		HSPB1						HSPB1
								IFNGR1
								LPA
								ADH4
								MT2A
								SERPINA1
								HMOX2
								GPX1
								CFHR5
								TGFBR2
								LRP1
